# Supplementary material for: The TOPLESS corepressor regulates developmental switches in the bryophyte Physcomitrium patens that were critical for plant terrestrialisation
Source: Plant J. 2023 Jun 8;115(5):1331–44. doi: 10.1111/tpj.16322 (PMC10953049; doi:10.1111/tpj.16322)
Supplement: Supplementary file 9 — Table S1. Summary of RNA‐seq data. [file TPJ-115-1331-s001.xlsx]

## Sheet: RNAseq summary
Table S1: Summary of RNAseq data
Sample	Replicate	no. raw reads	no. clean reads	percentage	Subread read mapping rate
WT [-] (mock treated WT plants)	1	20634774	18147337	87.95	0.918
	2	37293602	32822192	88.01	0.913
	3	21506915	18615240	86.55	0.918
WT [+] (WT plants treated with estradiol)	1	34023176	29982258	88.12	0.922
	2	32637262	28814201	88.29	0.918
	3	19954773	17552208	87.96	0.918
PpTPL2-N176H [-] (mock treated transgenics)	1	18952558	16694302	88.08	0.918
	2	18365712	16196596	88.19	0.923
PpTPL2-N176H [+] (transgenics treated with estradiol)	1	37483332	33084114	88.26	0.923
	2	23326459	20611040	88.36	0.925
	3	34738417	30254438	87.09	0.928
ΔPptpl2 PpTPL1-RNAi [+] (transgenics treated with estradiol)	1	26120203	23034172	88.19	0.91
	2	25158701	22182548	88.17	0.911
	3	26827606	23504182	87.61	0.911
Summary: For each sample >16 million clean 75bp single-end NextSeq Illumina reads were generated and aligned to the P. patens reference genome (Lang et al., 2018 - doi: 10.1111/tpj.13801).
