# Supplementary material for: The TOPLESS corepressor regulates developmental switches in the bryophyte Physcomitrium patens that were critical for plant terrestrialisation
Source: Plant J. 2023 Jun 8;115(5):1331–44. doi: 10.1111/tpj.16322 (PMC10953049; doi:10.1111/tpj.16322)
Supplement: Supplementary file 10 — Table S2. DEGs between various WT and transgenic PpTPL2 N176H samples, induced with estradiol (+) or mock‐treated (−). [file TPJ-115-1331-s011.xlsx]

## Sheet: Table S2A
Table S2: Differentially expressed genes between various WT and transgenic PpTPL2-N176H samples, induced with estradiol (+) or mock treated (-)
DESeq2 data [cutoffs: padj < 0.05 and log2FoldChange > 1 (or < -1)]
Transgenic PpTPL2-N176H (mock; [-]) samples against estradiol treated PpTPL2-N176H samples [+]
accession (uniprot)	baseMean	log2FoldChange	lfcSE	stat	pvalue	padj
PHYPA_003678	2199.52	3.3484	0.0866152	38.6583	0	0
PHYPA_005651	3796.92	-2.26346	0.0596142	-37.9685	0	0
PHYPA_011279	240897	2.37667	0.0618802	38.4077	0	0
PHYPA_018910	77090.2	3.34329	0.0768827	43.4856	0	0
PHYPA_024345	1870.92	-2.72908	0.0706501	-38.6281	0	0
PHYPA_029422	25390.6	1.84874	0.0470369	39.304	0	0
PHYPA_019689	12774.7	2.93849	0.0783647	37.4977	1.00587e-307	3.16707e-304
PHYPA_011884	1349.58	-3.35435	0.0907679	-36.9552	6.00951e-299	1.65562e-295
PHYPA_008391	2293.99	4.38786	0.119213	36.8068	1.43646e-296	3.51774e-293
PHYPA_008130	927.15	-3.75893	0.103136	-36.4464	7.84478e-291	1.72899e-287
PHYPA_008069	3750.27	-3.10098	0.0851327	-36.4252	1.69679e-290	3.39975e-287
PHYPA_030738	4495.62	-2.37474	0.0660209	-35.9695	2.50501e-283	4.60086e-280
PHYPA_019135	4203.81	3.2461	0.0903133	35.9427	6.57887e-283	1.11537e-279
PHYPA_003662	3327.98	3.42257	0.0953783	35.8841	5.40114e-282	8.50293e-279
PHYPA_024599	691.433	-5.05224	0.144523	-34.9581	9.7641e-268	1.43467e-264
PHYPA_000606	885.279	-3.90618	0.11284	-34.6169	1.40846e-262	1.94015e-259
PHYPA_018047	776.17	-3.64815	0.107298	-34.0002	2.21012e-253	2.80021e-250
PHYPA_022615	5826.47	2.28081	0.0670842	33.9992	2.28692e-253	2.80021e-250
PHYPA_009623	2665.49	-2.34486	0.0694559	-33.7604	7.52498e-250	8.72898e-247
PHYPA_013407	3513.06	2.26191	0.0670609	33.7292	2.15547e-249	2.37533e-246
PHYPA_022041	965.142	-3.09282	0.0921851	-33.5502	8.957e-247	9.40058e-244
PHYPA_007443	1016.3	-3.21377	0.0958719	-33.5215	2.34522e-246	2.34948e-243
PHYPA_023271	2113.02	3.23224	0.097331	33.2087	8.05377e-242	7.71762e-239
PHYPA_017062	6235.24	2.8411	0.0863723	32.8936	2.7127e-237	2.49116e-234
PHYPA_005148	1310.57	-3.07466	0.0944549	-32.5516	1.98675e-232	1.75152e-229
PHYPA_009288	1671.84	-2.57723	0.0799032	-32.2544	3.05539e-228	2.59003e-225
PHYPA_023342	933.242	-3.26081	0.101752	-32.0466	2.45212e-225	2.00166e-222
PHYPA_025879	1355.08	-2.88606	0.090406	-31.9233	1.26859e-223	9.98563e-221
PHYPA_021189	3882.14	2.1705	0.0686036	31.6383	1.09687e-219	8.33621e-217
PHYPA_029218	738.523	-3.37708	0.108359	-31.1656	3.11601e-213	2.28923e-210
PHYPA_005402	969.236	-3.38446	0.109034	-31.0404	1.53889e-211	1.0941e-208
PHYPA_017971	758.771	-3.07937	0.0994863	-30.9527	2.33661e-210	1.60934e-207
PHYPA_011267	1668.42	-2.60275	0.0844293	-30.8275	1.12074e-208	7.4852e-206
PHYPA_008987	1347.24	-3.14513	0.103102	-30.5049	2.24414e-204	1.45473e-201
PHYPA_025010	2814.94	2.63571	0.0866387	30.4219	2.82164e-203	1.77683e-200
PHYPA_008617	1567.43	-3.09285	0.102729	-30.107	3.9209e-199	2.40046e-196
PHYPA_012233	3221.84	-2.65537	0.0889118	-29.8652	5.57921e-196	3.3234e-193
PHYPA_027326	1365.55	-2.32249	0.0780312	-29.7636	1.15628e-194	6.70642e-192
PHYPA_009418	5887.88	1.571	0.0532053	29.527	1.29546e-191	7.32104e-189
PHYPA_001339	7562.49	2.32393	0.0789148	29.4486	1.31223e-190	7.23036e-188
PHYPA_028897	699.427	-3.44851	0.117211	-29.4214	2.92865e-190	1.57433e-187
PHYPA_026455	828.961	-3.4963	0.119172	-29.3382	3.37893e-189	1.77314e-186
PHYPA_030954	2983.16	2.19221	0.0747723	29.3184	6.03942e-189	3.09555e-186
PHYPA_007569	923.269	-2.66196	0.0908309	-29.3068	8.4893e-189	4.25237e-186
PHYPA_025073	1907.63	2.54224	0.0869563	29.2358	6.7976e-188	3.32931e-185
PHYPA_029318	510.076	-3.69072	0.127581	-28.9285	5.22474e-184	2.50333e-181
PHYPA_001608	868.201	-2.7637	0.0959887	-28.7919	2.70837e-182	1.27005e-179
PHYPA_023127	1020.94	-2.69496	0.0940964	-28.6405	2.10808e-180	9.6796e-178
PHYPA_016243	1144	3.1517	0.11006	28.6362	2.37845e-180	1.06982e-177
PHYPA_008122	880.019	-2.83883	0.0996474	-28.4887	1.61694e-178	7.12748e-176
PHYPA_021188	5756.78	2.23555	0.0784878	28.4828	1.91317e-178	8.26788e-176
PHYPA_006694	5719.12	-1.65792	0.0582218	-28.4758	2.33299e-178	9.88828e-176
PHYPA_028214	627.61	-3.68828	0.129965	-28.379	3.67564e-177	1.52851e-174
PHYPA_021422	1515.72	-2.27522	0.0804597	-28.2778	6.4873e-176	2.64778e-173
PHYPA_019038	1128.1	-2.49275	0.0882589	-28.2436	1.70359e-175	6.82674e-173
PHYPA_003857	678.79	-2.90276	0.103502	-28.0454	4.54476e-173	1.78869e-170
PHYPA_011268	1549.91	-2.59587	0.0927186	-27.9972	1.75501e-172	6.78605e-170
PHYPA_026035	1139.05	-2.70111	0.0965375	-27.9799	2.8537e-172	1.0844e-169
PHYPA_026796	879.76	-2.74951	0.0982738	-27.9781	3.00049e-172	1.12086e-169
PHYPA_010488	11450.6	1.56577	0.0560052	27.9576	5.32674e-172	1.95669e-169
PHYPA_018097	2166.58	-2.43479	0.0874003	-27.8579	8.65196e-171	3.12605e-168
PHYPA_005011	543.028	-3.35126	0.121314	-27.6247	5.61359e-168	1.99554e-165
PHYPA_024647	772.955	-2.63833	0.0959138	-27.5073	1.43397e-166	5.01662e-164
PHYPA_004358	549.022	-3.52496	0.128165	-27.5032	1.60548e-166	5.52886e-164
PHYPA_028351	11876.5	1.48922	0.0542499	27.4511	6.73151e-166	2.2825e-163
PHYPA_030431	1202.96	-2.97818	0.108922	-27.3424	1.32825e-164	4.43553e-162
PHYPA_013617	3973.69	2.30416	0.0843541	27.3153	2.79091e-164	9.18085e-162
PHYPA_010899	1035.75	-2.36673	0.0871128	-27.1686	1.52627e-162	4.94692e-160
PHYPA_026301	618.12	-3.19155	0.117754	-27.1035	8.9619e-162	2.86261e-159
PHYPA_025096	8827.88	-1.69632	0.0627936	-27.0142	1.00665e-160	3.1695e-158
PHYPA_030740	1493.93	-2.37379	0.0882277	-26.9053	1.90575e-159	5.91589e-157
PHYPA_009296	717.362	-3.04488	0.113774	-26.7624	8.84787e-158	2.70843e-155
PHYPA_029360	6003.2	1.45098	0.0544282	26.6585	1.42456e-156	4.301e-154
PHYPA_029746	784.442	-2.50859	0.0941752	-26.6374	2.50214e-156	7.45233e-154
PHYPA_008464	666.171	-3.03133	0.113849	-26.6258	3.4137e-156	1.00317e-153
PHYPA_006938	26942.4	1.38094	0.0521769	26.4665	2.3576e-154	6.83704e-152
PHYPA_011119	746.599	-3.09776	0.11719	-26.4336	5.63352e-154	1.6125e-151
PHYPA_028220	1705.35	-2.22535	0.0845739	-26.3125	1.37906e-152	3.89674e-150
PHYPA_028817	2009.84	2.04076	0.0775812	26.3048	1.68774e-152	4.70858e-150
PHYPA_028368	3700.63	2.14885	0.0819482	26.222	1.49069e-151	4.10684e-149
PHYPA_001702	623.116	-2.91307	0.111123	-26.2149	1.79781e-151	4.89181e-149
PHYPA_013921	1635.22	2.37665	0.0909748	26.1242	1.93488e-150	5.20057e-148
PHYPA_003825	1258.44	2.58147	0.0988355	26.1189	2.22704e-150	5.91373e-148
PHYPA_012893	1949.62	-2.26092	0.0866496	-26.0927	4.4132e-150	1.15794e-147
PHYPA_021366	1150.14	-2.61763	0.100644	-26.0089	3.92845e-149	1.01862e-146
PHYPA_008327	458.791	-3.75006	0.144313	-25.9855	7.21413e-149	1.84883e-146
PHYPA_005352	545.977	-3.26049	0.12584	-25.9099	5.15356e-148	1.30557e-145
PHYPA_003356	700.043	-2.68883	0.104101	-25.8291	4.181e-147	1.04715e-144
PHYPA_004936	961.56	2.81723	0.109109	25.8203	5.25039e-147	1.30021e-144
PHYPA_010432	734.897	-2.92715	0.113633	-25.7598	2.50369e-146	6.13127e-144
PHYPA_020435	885.585	-2.30961	0.0898886	-25.6941	1.36093e-145	3.29613e-143
PHYPA_019453	378.47	-3.72113	0.145249	-25.6189	9.38585e-145	2.24852e-142
PHYPA_021712	29693.4	1.56827	0.0612414	25.608	1.24144e-144	2.94207e-142
PHYPA_005326	771.533	-2.87808	0.112662	-25.546	6.07935e-144	1.42541e-141
PHYPA_001418	870.784	-2.59846	0.101949	-25.4879	2.68453e-143	6.22811e-141
PHYPA_001601	633.159	-3.5092	0.138019	-25.4254	1.32161e-142	3.03419e-140
PHYPA_024766	798.501	-2.79538	0.109989	-25.415	1.7209e-142	3.91018e-140
PHYPA_017492	782.485	-2.96299	0.117264	-25.2677	7.23272e-141	1.62662e-138
PHYPA_022209	1267.05	3.03387	0.120187	25.2428	1.35795e-140	3.02314e-138
PHYPA_009496	912.613	3.89384	0.154872	25.1424	1.71169e-139	3.77256e-137
PHYPA_011903	1178.41	-2.25205	0.0896134	-25.1307	2.29466e-139	5.00735e-137
PHYPA_008498	388.682	-3.73305	0.148981	-25.0572	1.45683e-138	3.14789e-136
PHYPA_007401	4952.66	1.54152	0.0616596	25.0005	6.03451e-138	1.29127e-135
PHYPA_004192	467.318	-3.43066	0.137295	-24.9875	8.35342e-138	1.77028e-135
PHYPA_017315	487.613	-3.19374	0.128333	-24.8863	1.046e-136	2.19561e-134
PHYPA_005376	760.311	-2.54702	0.102689	-24.8032	8.28403e-136	1.72245e-133
PHYPA_019714	5018.15	1.42769	0.0579563	24.6339	5.4711e-134	1.12694e-131
PHYPA_008600	6446.82	1.72051	0.0702623	24.4869	2.03591e-132	4.15476e-130
PHYPA_027188	957.954	5.62333	0.230054	24.4435	5.89965e-132	1.19292e-129
PHYPA_002193	3091.94	1.73691	0.0710938	24.4313	7.95655e-132	1.5942e-129
PHYPA_020620	840.587	-2.41194	0.0988939	-24.3892	2.22737e-131	4.42262e-129
PHYPA_017764	796.694	-3.04186	0.124758	-24.3821	2.64884e-131	5.21254e-129
PHYPA_025455	871.275	2.89641	0.118937	24.3525	5.4588e-131	1.06471e-128
PHYPA_008175	1222.24	2.28262	0.0943626	24.1899	2.84472e-129	5.49979e-127
PHYPA_002274	973.647	2.99213	0.123834	24.1623	5.53901e-129	1.06156e-126
PHYPA_009347	1019.24	3.23656	0.134055	24.1435	8.73931e-129	1.66047e-126
PHYPA_021987	414.532	-3.56203	0.149211	-23.8725	5.91998e-126	1.11518e-123
PHYPA_008501	352.168	-3.62005	0.152673	-23.7111	2.76867e-124	5.17132e-122
PHYPA_028510	329.248	-3.78334	0.15957	-23.7097	2.86553e-124	5.30725e-122
PHYPA_024226	4857.51	1.87082	0.079054	23.665	8.26233e-124	1.51751e-121
PHYPA_000633	854.524	3.04754	0.129798	23.4791	6.67296e-122	1.21547e-119
PHYPA_005447	699.999	-2.6811	0.11423	-23.471	8.06724e-122	1.45739e-119
PHYPA_014681	370.291	-3.36009	0.143473	-23.4197	2.6915e-121	4.82281e-119
PHYPA_021296	387.808	-3.43815	0.14682	-23.4175	2.83394e-121	5.03709e-119
PHYPA_029820	551.77	-2.58865	0.110739	-23.3761	7.48356e-121	1.3195e-118
PHYPA_021334	12014	1.20303	0.0515262	23.3479	1.44897e-120	2.53454e-118
PHYPA_024151	442.207	-3.26429	0.140214	-23.2808	6.93202e-120	1.20301e-117
PHYPA_030422	867.721	-2.60129	0.111922	-23.242	1.714e-119	2.9513e-117
PHYPA_002125	496.718	-2.95298	0.12712	-23.2298	2.27737e-119	3.89095e-117
PHYPA_003567	529.445	-2.95565	0.127981	-23.0944	5.2721e-118	8.93824e-116
PHYPA_005085	980.249	-2.39571	0.10383	-23.0733	8.58876e-118	1.44501e-115
PHYPA_007044	3255.68	1.91537	0.0830889	23.0521	1.40226e-117	2.34135e-115
PHYPA_006572	912.442	-2.12252	0.0921192	-23.041	1.80924e-117	2.99817e-115
PHYPA_022794	2247.96	-2.18925	0.0952195	-22.9916	5.65343e-117	9.29862e-115
PHYPA_015410	455.176	-2.913	0.12674	-22.984	6.73288e-117	1.0992e-114
PHYPA_021885	1359.9	2.46779	0.107603	22.9341	2.12112e-116	3.43746e-114
PHYPA_009593	5303.55	1.38805	0.0605713	22.916	3.21924e-116	5.17898e-114
PHYPA_019686	21481	1.57352	0.0689484	22.8217	2.79301e-115	4.46072e-113
PHYPA_018389	1228.6	-1.79858	0.0788337	-22.8148	3.26717e-115	5.18046e-113
PHYPA_023520	523.711	-3.17225	0.1393	-22.7728	8.52778e-115	1.34252e-112
PHYPA_017894	11103.9	1.36009	0.059758	22.76	1.14264e-114	1.78608e-112
PHYPA_017305	350.849	-3.1991	0.140596	-22.7539	1.31368e-114	2.03898e-112
PHYPA_030152	420.44	-3.09054	0.135998	-22.7248	2.54609e-114	3.92419e-112
PHYPA_026827	8420.96	1.50077	0.0660839	22.7101	3.55842e-114	5.44636e-112
PHYPA_001389	2505.58	2.40376	0.105967	22.6841	6.42876e-114	9.77172e-112
PHYPA_030162	1551.56	2.09377	0.0924613	22.6449	1.56772e-113	2.36661e-111
PHYPA_008113	848.393	-2.69632	0.119085	-22.642	1.6741e-113	2.51001e-111
PHYPA_001204	381.677	-3.0458	0.134543	-22.638	1.83061e-113	2.72612e-111
PHYPA_025873	640.272	-2.31382	0.102437	-22.5876	5.73352e-113	8.481e-111
PHYPA_003195	3649.55	1.62845	0.0721353	22.5749	7.64899e-113	1.12389e-110
PHYPA_023345	300.974	-3.55188	0.157382	-22.5686	8.82255e-113	1.28774e-110
PHYPA_029552	843.255	-2.76026	0.122333	-22.5635	9.89856e-113	1.43529e-110
PHYPA_025385	1912.97	-1.48301	0.0659427	-22.4894	5.2685e-112	7.58939e-110
PHYPA_020712	488.696	-3.06948	0.136847	-22.43	2.00771e-111	2.87337e-109
PHYPA_029750	1098.88	-2.03151	0.0906961	-22.3991	4.01248e-111	5.70549e-109
PHYPA_005246	7436.33	1.51044	0.0674915	22.3797	6.20785e-111	8.77057e-109
PHYPA_014635	2456.15	-1.42796	0.0638773	-22.3547	1.08592e-110	1.52444e-108
PHYPA_003561	3119.56	1.36196	0.0610136	22.3222	2.25132e-110	3.14045e-108
PHYPA_016693	814.356	3.69262	0.165534	22.3074	3.13357e-110	4.34365e-108
PHYPA_022445	429.7	-2.83967	0.127785	-22.2223	2.09017e-109	2.87921e-107
PHYPA_015896	244.762	-4.20515	0.189285	-22.2159	2.40898e-109	3.29776e-107
PHYPA_029247	1943.07	1.58492	0.0713749	22.2055	3.03739e-109	4.13235e-107
PHYPA_025198	980.129	-2.32034	0.104719	-22.1578	8.77268e-109	1.1862e-106
PHYPA_021298	284.977	-3.54341	0.160768	-22.0406	1.17698e-107	1.58175e-105
PHYPA_000175	363.734	-3.33117	0.151191	-22.0329	1.39491e-107	1.86327e-105
PHYPA_016123	603.849	-2.76072	0.125485	-22.0005	2.85091e-107	3.78518e-105
PHYPA_008378	13683	1.50213	0.0683416	21.9797	4.50021e-107	5.9392e-105
PHYPA_006653	291.881	-3.55005	0.161778	-21.944	9.87962e-107	1.29611e-104
PHYPA_008001	418.871	-3.1083	0.142006	-21.8885	3.34315e-106	4.35995e-104
PHYPA_004704	564.975	3.70442	0.169255	21.8866	3.48655e-106	4.52021e-104
PHYPA_028352	7496.49	1.24979	0.0571831	21.856	6.82124e-106	8.79182e-104
PHYPA_002938	1204.27	2.27366	0.104177	21.8249	1.34631e-105	1.72515e-103
PHYPA_020098	480.114	-2.53209	0.116294	-21.7732	4.1678e-105	5.30973e-103
PHYPA_030579	418.97	-2.84805	0.130936	-21.7514	6.69521e-105	8.4806e-103
PHYPA_016035	466.176	-2.61987	0.120592	-21.7251	1.18865e-104	1.49702e-102
PHYPA_025934	4609.35	1.75869	0.0809897	21.715	1.48196e-104	1.85582e-102
PHYPA_007303	462.875	-3.00563	0.138424	-21.7133	1.53751e-104	1.91451e-102
PHYPA_003423	7713.05	1.83771	0.0847387	21.6867	2.73837e-104	3.39065e-102
PHYPA_021853	311.252	-3.40504	0.157071	-21.6783	3.28856e-104	4.04916e-102
PHYPA_017096	430.193	-2.73165	0.126064	-21.6687	4.04847e-104	4.95712e-102
PHYPA_030404	571.668	-2.74298	0.126777	-21.6363	8.18956e-104	9.97226e-102
PHYPA_002331	712.216	3.03101	0.140358	21.5949	2.00585e-103	2.42906e-101
PHYPA_013428	732.587	-2.22981	0.103987	-21.443	5.30564e-102	6.38996e-100
PHYPA_005990	1399.75	-1.72853	0.0807457	-21.4071	1.14727e-101	1.37423e-99
PHYPA_030419	612.722	-2.26585	0.10593	-21.39	1.65695e-101	1.97401e-99
PHYPA_028409	546.87	-2.59265	0.121331	-21.3684	2.63115e-101	3.11777e-99
PHYPA_002029	6556.9	1.16029	0.0543008	21.3679	2.65623e-101	3.13066e-99
PHYPA_006843	837.333	-2.11986	0.0992193	-21.3654	2.80566e-101	3.28918e-99
PHYPA_008882	1145.03	-2.12816	0.0996574	-21.3548	3.51928e-101	4.10396e-99
PHYPA_008480	471.739	-2.76663	0.129559	-21.3542	3.5665e-101	4.13714e-99
PHYPA_004739	801.872	-2.1724	0.101868	-21.3256	6.57004e-101	7.58134e-99
PHYPA_009703	888.023	-2.52475	0.118564	-21.2945	1.27773e-100	1.46673e-98
PHYPA_003029	2884.87	1.37351	0.064605	21.2601	2.6605e-100	3.03821e-98
PHYPA_014041	501.339	-3.03475	0.142793	-21.2528	3.1041e-100	3.52651e-98
PHYPA_017852	904.912	2.82958	0.133153	21.2506	3.25408e-100	3.67794e-98
PHYPA_005700	562.264	-2.90166	0.136644	-21.2352	4.5185e-100	5.081e-98
PHYPA_006051	692.557	-2.6156	0.123175	-21.2349	4.54512e-100	5.085e-98
PHYPA_016172	658.671	-2.78842	0.131483	-21.2074	8.15356e-100	9.07598e-98
PHYPA_019825	1682.3	1.65255	0.0779891	21.1894	1.19505e-99	1.32356e-97
PHYPA_027137	340.46	-3.31976	0.156785	-21.174	1.65726e-99	1.8263e-97
PHYPA_021972	609.611	-2.63602	0.125646	-20.9798	1.00266e-97	1.09943e-95
PHYPA_020711	903.575	-1.81316	0.0866929	-20.9147	3.9344e-97	4.29278e-95
PHYPA_008615	554.792	2.9964	0.143645	20.8597	1.24352e-96	1.3501e-94
PHYPA_022558	377.593	-2.82813	0.135685	-20.8434	1.74866e-96	1.88924e-94
PHYPA_005067	444.361	-2.56955	0.123285	-20.8424	1.78838e-96	1.92273e-94
PHYPA_018481	394.626	-3.37396	0.16194	-20.8346	2.10407e-96	2.25115e-94
PHYPA_012878	424.19	-2.74008	0.131774	-20.7938	4.92225e-96	5.24089e-94
PHYPA_018714	230.892	-3.8009	0.182861	-20.7857	5.82914e-96	6.17665e-94
PHYPA_019035	458.996	-2.42119	0.116597	-20.7653	8.90904e-96	9.39499e-94
PHYPA_026645	1165.86	2.1422	0.103212	20.7554	1.09593e-95	1.15021e-93
PHYPA_011291	277.355	-3.9517	0.191126	-20.6759	5.71315e-95	5.96767e-93
PHYPA_012349	992.834	-2.06604	0.100007	-20.6591	8.08967e-95	8.4102e-93
PHYPA_015717	4803.23	1.14906	0.0556261	20.6569	8.46751e-95	8.76169e-93
PHYPA_023906	1701.72	4.85183	0.234956	20.6499	9.77466e-95	1.0067e-92
PHYPA_016783	969.122	2.52914	0.122492	20.6474	1.03121e-94	1.05711e-92
PHYPA_005086	312.418	-2.9942	0.145129	-20.6314	1.4358e-94	1.46505e-92
PHYPA_017014	777.62	-1.90168	0.0921853	-20.6289	1.50974e-94	1.53339e-92
PHYPA_017832	35737	1.32408	0.064193	20.6265	1.58851e-94	1.606e-92
PHYPA_027025	12020.3	1.41545	0.0686354	20.6228	1.71511e-94	1.72607e-92
PHYPA_009183	958.767	-2.10102	0.102053	-20.5876	3.54782e-94	3.55427e-92
PHYPA_000726	324.457	-3.28996	0.159817	-20.5857	3.68386e-94	3.67386e-92
PHYPA_006081	295.326	-3.17958	0.154462	-20.5849	3.74848e-94	3.72146e-92
PHYPA_024545	1689.34	2.06529	0.100455	20.5594	6.34483e-94	6.27085e-92
PHYPA_007259	377.738	-3.0514	0.148457	-20.5541	7.06873e-94	6.95513e-92
PHYPA_030211	1280.9	1.83765	0.0897369	20.4782	3.36895e-93	3.30008e-91
PHYPA_017128	417.381	-2.56107	0.125274	-20.4437	6.8397e-93	6.67022e-91
PHYPA_017406	744.928	-2.15594	0.105467	-20.4419	7.08764e-93	6.88157e-91
PHYPA_017051	1016.16	2.51691	0.12314	20.4394	7.46655e-93	7.21767e-91
PHYPA_019794	7038.99	1.38746	0.067897	20.4348	8.20847e-93	7.90021e-91
PHYPA_015738	463.49	-3.03026	0.148302	-20.4331	8.49422e-93	8.13968e-91
PHYPA_022610	426.779	-2.57145	0.125874	-20.4287	9.2924e-93	8.86599e-91
PHYPA_002715	618.247	2.98183	0.146148	20.4028	1.57974e-92	1.50075e-90
PHYPA_013986	1251.97	2.4191	0.118622	20.3934	1.91469e-92	1.81115e-90
PHYPA_030188	478.2	-2.93765	0.144391	-20.3451	5.12903e-92	4.83093e-90
PHYPA_019138	6972.68	1.14852	0.0565389	20.3137	9.72145e-92	9.11748e-90
PHYPA_013090	540.205	-2.29552	0.113022	-20.3104	1.04015e-91	9.7139e-90
PHYPA_024581	355.767	-2.98067	0.147348	-20.2287	5.46968e-91	5.08657e-89
PHYPA_006333	358.823	-3.02643	0.149693	-20.2175	6.86348e-91	6.35593e-89
PHYPA_019031	1723.7	-1.444	0.071466	-20.2055	8.76649e-91	8.08424e-89
PHYPA_007767	1707.35	-1.63572	0.0809805	-20.1989	1.00074e-90	9.1901e-89
PHYPA_026060	293.259	-3.11562	0.154402	-20.1787	1.50696e-90	1.37815e-88
PHYPA_019000	1561.52	-2.00719	0.0995217	-20.1684	1.85589e-90	1.69024e-88
PHYPA_008328	283.194	-3.49031	0.173241	-20.1472	2.84911e-90	2.58413e-88
PHYPA_012426	605.609	-2.05044	0.101998	-20.1028	6.96934e-90	6.29526e-88
PHYPA_007184	5010.24	1.48038	0.0739706	20.0131	4.2376e-89	3.81211e-87
PHYPA_004848	4987.67	1.43905	0.0719266	20.0071	4.77225e-89	4.27563e-87
PHYPA_023055	4319.15	1.43537	0.071862	19.9739	9.28168e-89	8.28212e-87
PHYPA_012489	1288.86	-1.49745	0.0749965	-19.967	1.06692e-88	9.4818e-87
PHYPA_020669	292.088	-3.26108	0.163512	-19.944	1.69136e-88	1.49709e-86
PHYPA_012244	499.927	-2.36547	0.119015	-19.8754	6.64783e-88	5.86073e-86
PHYPA_022824	431.104	-2.4696	0.124631	-19.8153	2.19755e-87	1.92964e-85
PHYPA_004359	1785.85	1.46029	0.0737151	19.81	2.44227e-87	2.13602e-85
PHYPA_011747	447.954	-2.8076	0.141742	-19.8078	2.55097e-87	2.22227e-85
PHYPA_011392	364.481	-2.62619	0.132645	-19.7986	3.06035e-87	2.65552e-85
PHYPA_002508	392.801	-2.50054	0.126376	-19.7865	3.89124e-87	3.36325e-85
PHYPA_028900	19109.3	-1.10068	0.0556951	-19.7626	6.24417e-87	5.37584e-85
PHYPA_027482	2456.35	1.73861	0.0883596	19.6766	3.42487e-86	2.93712e-84
PHYPA_018778	223.464	-4.07577	0.207151	-19.6754	3.5041e-86	2.99343e-84
PHYPA_012505	785.537	2.37129	0.120632	19.6573	5.0109e-86	4.2641e-84
PHYPA_013467	3720.2	-3.40025	0.173025	-19.6518	5.58239e-86	4.73215e-84
PHYPA_018730	380.269	-2.89294	0.14724	-19.6478	6.03411e-86	5.09547e-84
PHYPA_011109	632.871	-2.08315	0.106104	-19.6331	8.0693e-86	6.78807e-84
PHYPA_018911	993.714	2.63927	0.134629	19.604	1.42887e-85	1.19742e-83
PHYPA_007090	520.03	-2.74834	0.140349	-19.5822	2.19128e-85	1.82938e-83
PHYPA_020419	1309.28	-1.65871	0.0847646	-19.5685	2.87153e-85	2.38825e-83
PHYPA_003429	556.624	6.04943	0.309415	19.5512	4.03186e-85	3.34069e-83
PHYPA_007012	1508.96	1.73507	0.0888731	19.523	6.99523e-85	5.77434e-83
PHYPA_002745	1415.04	1.57167	0.0807052	19.4743	1.81528e-84	1.49286e-82
PHYPA_004546	503.346	3.31038	0.170061	19.4658	2.14037e-84	1.75367e-82
PHYPA_002374	2539.29	1.34665	0.069214	19.4564	2.57422e-84	2.10133e-82
PHYPA_011706	551.834	-2.12984	0.109524	-19.4463	3.13333e-84	2.54829e-82
PHYPA_012014	998.293	2.11938	0.109308	19.389	9.55646e-84	7.74355e-82
PHYPA_025798	365.283	-2.55727	0.13245	-19.3075	4.64395e-83	3.74918e-81
PHYPA_000830	980.176	2.55883	0.13283	19.2639	1.07849e-82	8.67519e-81
PHYPA_018840	998.68	1.90407	0.0989578	19.2413	1.67121e-82	1.3394e-80
PHYPA_012311	197.818	-3.7311	0.194562	-19.1769	5.77223e-82	4.60942e-80
PHYPA_002756	773.012	2.27707	0.11881	19.1656	7.17789e-82	5.71121e-80
PHYPA_012079	407.667	-2.87435	0.150177	-19.1397	1.17911e-81	9.34806e-80
PHYPA_001846	1287.51	1.63893	0.0856833	19.1278	1.48212e-81	1.17082e-79
PHYPA_024317	868.721	-2.23358	0.117222	-19.0543	6.05637e-81	4.75027e-79
PHYPA_013793	199.65	-3.93974	0.206983	-19.0342	8.89174e-81	6.94943e-79
PHYPA_025617	355.681	-2.60563	0.137006	-19.0184	1.20125e-80	9.35535e-79
PHYPA_031143	7395	-1.06061	0.0558212	-19.0001	1.70291e-80	1.32156e-78
PHYPA_009963	298.817	-2.90323	0.152926	-18.9845	2.29042e-80	1.77126e-78
PHYPA_005363	601.434	-2.00898	0.105986	-18.9552	3.99814e-80	3.08109e-78
PHYPA_009115	720.642	-1.8333	0.0967209	-18.9545	4.0536e-80	3.11294e-78
PHYPA_020091	363.792	-2.44537	0.129109	-18.9404	5.30122e-80	4.05691e-78
PHYPA_010592	1715.48	1.69132	0.0895391	18.8892	1.39932e-79	1.06716e-77
PHYPA_006604	2170.6	2.08689	0.110659	18.8587	2.49278e-79	1.89451e-77
PHYPA_002433	504.387	-2.37787	0.126228	-18.8379	3.69087e-79	2.79542e-77
PHYPA_007330	1187.98	1.59332	0.0846408	18.8245	4.75448e-79	3.58866e-77
PHYPA_019447	499.078	-2.3874	0.12685	-18.8206	5.1179e-79	3.84978e-77
PHYPA_007873	2078.19	2.01843	0.107445	18.7858	9.87798e-79	7.40512e-77
PHYPA_029844	273.359	-3.26407	0.174085	-18.7498	1.94193e-78	1.45086e-76
PHYPA_006599	2214.63	1.38624	0.0739402	18.7482	2.00415e-78	1.49228e-76
PHYPA_021069	212.238	-3.37283	0.180073	-18.7304	2.80017e-78	2.07797e-76
PHYPA_003981	439.197	-2.20717	0.117916	-18.7182	3.51553e-78	2.60008e-76
PHYPA_008363	370.04	4.27589	0.2286	18.7047	4.53481e-78	3.34271e-76
PHYPA_030225	467.637	3.55649	0.190185	18.7001	4.93724e-78	3.62722e-76
PHYPA_025437	325.629	-2.63315	0.140876	-18.6913	5.83226e-78	4.27053e-76
PHYPA_019973	382.723	-2.34829	0.125659	-18.6879	6.21546e-78	4.53605e-76
PHYPA_002637	25157.8	1.24509	0.066659	18.6785	7.40786e-78	5.38842e-76
PHYPA_025263	1095.06	2.37642	0.127288	18.6696	8.74275e-78	6.3385e-76
PHYPA_012808	464.036	2.74166	0.14692	18.661	1.0288e-77	7.43434e-76
PHYPA_013609	377.596	-2.66911	0.14304	-18.6599	1.04892e-77	7.55498e-76
PHYPA_022836	390.748	-2.58283	0.138741	-18.6161	2.37854e-77	1.70759e-75
PHYPA_010638	870.109	-2.08446	0.111992	-18.6127	2.53724e-77	1.81561e-75
PHYPA_016664	642.546	-2.41506	0.129962	-18.5828	4.42882e-77	3.15894e-75
PHYPA_010706	3374.67	-1.42586	0.0768484	-18.5542	7.53922e-77	5.36014e-75
PHYPA_029109	402.272	-2.92112	0.157465	-18.5509	8.02175e-77	5.68487e-75
PHYPA_002079	1265.42	1.70586	0.0919573	18.5506	8.06293e-77	5.69573e-75
PHYPA_027556	231.162	-3.37992	0.182211	-18.5495	8.2339e-77	5.79793e-75
PHYPA_009488	347.112	-2.49346	0.134823	-18.4944	2.29165e-76	1.60854e-74
PHYPA_016658	245.927	-3.0411	0.164451	-18.4925	2.3743e-76	1.656e-74
PHYPA_011902	744.117	-2.17148	0.117451	-18.4884	2.56121e-76	1.78073e-74
PHYPA_012108	5111.69	1.24629	0.067432	18.4822	2.87395e-76	1.99188e-74
PHYPA_011896	299.929	-2.7801	0.150615	-18.4583	4.47061e-76	3.08879e-74
PHYPA_022967	704.235	-1.72695	0.0936257	-18.4453	5.69174e-76	3.92019e-74
PHYPA_025129	267.987	-2.97085	0.161833	-18.3575	2.87627e-75	1.97486e-73
PHYPA_014283	1028.53	2.24646	0.122444	18.3469	3.49343e-75	2.39115e-73
PHYPA_003527	1232.76	2.12796	0.116032	18.3394	4.01514e-75	2.73975e-73
PHYPA_016631	883.645	-1.79827	0.0981335	-18.3248	5.25019e-75	3.57142e-73
PHYPA_013784	242.562	-2.9885	0.163097	-18.3234	5.37968e-75	3.64825e-73
PHYPA_021046	1826.73	1.47986	0.0808282	18.3088	7.04347e-75	4.7619e-73
PHYPA_016975	288.271	-2.89055	0.158028	-18.2914	9.69297e-75	6.53312e-73
PHYPA_001919	296.638	-2.68013	0.146562	-18.2866	1.05752e-74	7.10601e-73
PHYPA_013381	203.85	-3.36291	0.183942	-18.2825	1.14139e-74	7.64626e-73
PHYPA_016515	357.552	4.52603	0.247669	18.2745	1.3212e-74	8.82402e-73
PHYPA_025126	250.197	-3.16259	0.173086	-18.2717	1.3895e-74	9.25211e-73
PHYPA_027095	259.279	-2.82869	0.154857	-18.2665	1.52994e-74	1.01566e-72
PHYPA_005504	272.25	-2.75078	0.150814	-18.2396	2.50493e-74	1.65792e-72
PHYPA_015619	1557.72	-1.39083	0.0762757	-18.2343	2.75841e-74	1.82022e-72
PHYPA_001297	695.505	-2.00096	0.10975	-18.232	2.87433e-74	1.89105e-72
PHYPA_002669	529.125	-2.24783	0.123539	-18.1952	5.62986e-74	3.69292e-72
PHYPA_001012	378.376	3.22719	0.177566	18.1746	8.20992e-74	5.36934e-72
PHYPA_014173	3018.17	1.10121	0.0605915	18.1743	8.2482e-74	5.37842e-72
PHYPA_015083	2304.6	1.47224	0.081079	18.1581	1.10762e-73	7.20113e-72
PHYPA_022860	2043.91	-1.25309	0.069073	-18.1415	1.49836e-73	9.71291e-72
PHYPA_008231	947.007	1.75234	0.0966519	18.1305	1.83186e-73	1.184e-71
PHYPA_018071	674.785	-1.70915	0.0944429	-18.0972	3.35155e-73	2.15989e-71
PHYPA_019123	259.557	-3.02144	0.167117	-18.0798	4.59432e-73	2.95215e-71
PHYPA_014952	379.052	-2.49103	0.137851	-18.0705	5.44476e-73	3.48845e-71
PHYPA_016980	479.646	-1.99759	0.110765	-18.0344	1.04584e-72	6.68128e-71
PHYPA_021661	5868.79	1.21517	0.0673981	18.0297	1.13934e-72	7.2575e-71
PHYPA_018005	195.297	-3.34848	0.185964	-18.0061	1.74652e-72	1.10931e-70
PHYPA_002979	1692.47	1.33488	0.0742429	17.98	2.79712e-72	1.77151e-70
PHYPA_030577	216.492	-3.20396	0.178419	-17.9575	4.19208e-72	2.64738e-70
PHYPA_016542	599.827	2.67727	0.149094	17.9569	4.23787e-72	2.66865e-70
PHYPA_028157	1747.3	1.4972	0.0833832	17.9557	4.33368e-72	2.7212e-70
PHYPA_002973	3300.19	1.0891	0.0607324	17.9327	6.54723e-72	4.09946e-70
PHYPA_001532	385.572	-2.32701	0.130117	-17.884	1.57207e-71	9.81542e-70
PHYPA_017645	1065.27	1.65132	0.092356	17.8799	1.6904e-71	1.05244e-69
PHYPA_024145	234.051	-3.10792	0.173835	-17.8786	1.73179e-71	1.07518e-69
PHYPA_029143	2293.21	1.27137	0.0713074	17.8294	4.18034e-71	2.58805e-69
PHYPA_014523	729.082	2.3895	0.134044	17.8262	4.42545e-71	2.73213e-69
PHYPA_017581	174.47	-3.7638	0.211227	-17.8187	5.05652e-71	3.11301e-69
PHYPA_006066	1426.58	-1.42841	0.0801994	-17.8108	5.82896e-71	3.57856e-69
PHYPA_005234	1461.33	1.63502	0.0918139	17.8079	6.13279e-71	3.75463e-69
PHYPA_005097	344.863	-2.89676	0.162865	-17.7863	9.03082e-71	5.51355e-69
PHYPA_003626	7401.4	1.19207	0.0670907	17.7681	1.24856e-70	7.60171e-69
PHYPA_020012	276.063	-3.09834	0.174996	-17.7052	3.82538e-70	2.32263e-68
PHYPA_025657	366.867	3.24277	0.183406	17.6808	5.89823e-70	3.57134e-68
PHYPA_002845	1095.23	1.51833	0.086046	17.6456	1.09996e-69	6.64194e-68
PHYPA_000342	852.467	-1.70745	0.0973346	-17.542	6.84275e-69	4.12061e-67
PHYPA_024687	511.249	2.33752	0.133282	17.5382	7.32537e-69	4.39922e-67
PHYPA_020411	498.366	3.11283	0.1775	17.5371	7.46232e-69	4.46928e-67
PHYPA_017151	4596.14	1.17831	0.0672744	17.515	1.10013e-68	6.57097e-67
PHYPA_004156	638.342	2.09296	0.119568	17.5044	1.32723e-68	7.90601e-67
PHYPA_026443	2781.18	4.48525	0.256533	17.4841	1.89255e-68	1.12431e-66
PHYPA_006818	530.945	-1.85746	0.106239	-17.4838	1.90485e-68	1.12857e-66
PHYPA_015433	2906.31	-3.13469	0.179562	-17.4574	3.02183e-68	1.78555e-66
PHYPA_008693	1921.82	-3.41024	0.195555	-17.4388	4.18903e-68	2.46862e-66
PHYPA_030224	1438.71	3.64591	0.209287	17.4206	5.76012e-68	3.38542e-66
PHYPA_005316	282.135	-2.55097	0.146549	-17.4069	7.31646e-68	4.28869e-66
PHYPA_023996	190.335	-3.22673	0.185427	-17.4016	8.0252e-68	4.69166e-66
PHYPA_003743	2944.68	1.16626	0.0670421	17.3959	8.86793e-68	5.17061e-66
PHYPA_025390	420.398	-2.17865	0.125253	-17.394	9.16044e-68	5.32707e-66
PHYPA_005169	1674.05	-1.20187	0.069116	-17.3891	9.97048e-68	5.78288e-66
PHYPA_008515	285.477	-2.5378	0.146039	-17.3776	1.22031e-67	7.05922e-66
PHYPA_009816	408.242	-2.59834	0.149535	-17.3761	1.25188e-67	7.22288e-66
PHYPA_030382	327.248	-2.36729	0.136315	-17.3663	1.48602e-67	8.55143e-66
PHYPA_001984	2406.36	1.19439	0.0688173	17.356	1.77817e-67	1.0206e-65
PHYPA_026882	865.006	1.83759	0.105879	17.3555	1.79176e-67	1.02572e-65
PHYPA_013825	3106.49	1.09615	0.0632651	17.3263	2.9801e-67	1.69719e-65
PHYPA_011910	797.683	-1.5871	0.0918509	-17.2791	6.75798e-67	3.83881e-65
PHYPA_018277	313.776	-2.73762	0.158595	-17.2617	9.143e-67	5.18025e-65
PHYPA_027808	2705.46	1.2237	0.0709032	17.2587	9.61989e-67	5.43647e-65
PHYPA_002320	931.11	1.9864	0.115234	17.238	1.37781e-66	7.76647e-65
PHYPA_026320	219.74	-3.03395	0.176208	-17.218	1.94572e-66	1.09119e-64
PHYPA_002457	3965.61	1.01319	0.0588831	17.2068	2.3593e-66	1.31977e-64
PHYPA_022201	732.418	-1.7968	0.104432	-17.2055	2.41658e-66	1.34839e-64
PHYPA_022751	1402.95	-1.27113	0.0739573	-17.1873	3.30506e-66	1.83948e-64
PHYPA_017898	5576.82	1.17643	0.0686438	17.1381	7.70869e-66	4.27958e-64
PHYPA_027847	2334.15	-3.19093	0.18621	-17.1362	7.97136e-66	4.41429e-64
PHYPA_005260	607.803	2.28032	0.133253	17.1127	1.19382e-65	6.59445e-64
PHYPA_002165	2802.31	1.23135	0.0720436	17.0918	1.70944e-65	9.41899e-64
PHYPA_003692	5088.63	1.19165	0.0697468	17.0854	1.9061e-65	1.04504e-63
PHYPA_006565	641.604	2.72209	0.159322	17.0854	1.90474e-65	1.04504e-63
PHYPA_008888	608.598	2.21116	0.12945	17.0811	2.05068e-65	1.12151e-63
PHYPA_006709	575.256	-1.93317	0.113274	-17.0664	2.64155e-65	1.44108e-63
PHYPA_008449	346.287	-2.20474	0.129242	-17.0589	3.00014e-65	1.63267e-63
PHYPA_005715	243.474	-2.74734	0.161111	-17.0524	3.35357e-65	1.82051e-63
PHYPA_009221	427.81	-1.97834	0.116068	-17.0446	3.832e-65	2.07512e-63
PHYPA_011710	659.234	2.00741	0.117814	17.0387	4.23702e-65	2.28882e-63
PHYPA_026484	524.753	-1.85747	0.109021	-17.0377	4.31525e-65	2.32538e-63
PHYPA_013139	260.642	-2.76667	0.162431	-17.0329	4.68257e-65	2.51717e-63
PHYPA_003281	2296.86	1.11717	0.0656108	17.0272	5.16259e-65	2.76845e-63
PHYPA_022863	520.924	-1.95656	0.114924	-17.0249	5.36652e-65	2.87083e-63
PHYPA_029018	2643.11	1.18817	0.0698297	17.0153	6.32281e-65	3.37421e-63
PHYPA_002404	4297.28	1.01149	0.05947	17.0083	7.12374e-65	3.79244e-63
PHYPA_011728	745.743	1.97408	0.116153	16.9954	8.87685e-65	4.71436e-63
PHYPA_002617	826.259	-1.57624	0.0927746	-16.99	9.74442e-65	5.16267e-63
PHYPA_019738	389.021	-2.72554	0.160457	-16.9861	1.04063e-64	5.50014e-63
PHYPA_019014	421.635	-2.10732	0.124232	-16.9628	1.54893e-64	8.1671e-63
PHYPA_001292	2195.45	1.20683	0.0712275	16.9433	2.1558e-64	1.13398e-62
PHYPA_006412	175.555	-3.30506	0.195206	-16.9311	2.6528e-64	1.39209e-62
PHYPA_015229	276.291	-3.17576	0.187677	-16.9214	3.12723e-64	1.63715e-62
PHYPA_022330	805.22	2.24186	0.132595	16.9075	3.96099e-64	2.06872e-62
PHYPA_004706	166.52	-3.32475	0.196667	-16.9055	4.09797e-64	2.13017e-62
PHYPA_029917	188.826	-3.09501	0.183077	-16.9056	4.09356e-64	2.13017e-62
PHYPA_028175	457.346	-1.89143	0.111963	-16.8934	5.03541e-64	2.61131e-62
PHYPA_007909	192.174	-3.06416	0.181536	-16.8791	6.41626e-64	3.31959e-62
PHYPA_004821	4339.74	2.81655	0.166886	16.8771	6.62938e-64	3.42182e-62
PHYPA_014953	501.209	-2.16864	0.128538	-16.8716	7.27894e-64	3.74831e-62
PHYPA_019565	1828.67	-1.22612	0.0726746	-16.8714	7.30039e-64	3.7506e-62
PHYPA_018504	351.548	-2.20586	0.131103	-16.8253	1.59229e-63	8.16139e-62
PHYPA_008452	754.477	2.09123	0.124369	16.8148	1.90251e-63	9.72884e-62
PHYPA_008589	1194.51	-1.36057	0.0809749	-16.8024	2.34513e-63	1.19645e-61
PHYPA_012143	465.76	-2.00022	0.119196	-16.7809	3.36723e-63	1.71394e-61
PHYPA_002113	2553.95	1.20592	0.071954	16.7597	4.81371e-63	2.44457e-61
PHYPA_009790	212.684	-3.28009	0.195731	-16.7581	4.93877e-63	2.50231e-61
PHYPA_028305	411.682	-2.16849	0.129427	-16.7546	5.24353e-63	2.65063e-61
PHYPA_020828	203.099	-2.99604	0.178825	-16.754	5.29359e-63	2.66981e-61
PHYPA_010562	937.343	1.56173	0.0932891	16.7407	6.61594e-63	3.32911e-61
PHYPA_019842	247.46	-2.64575	0.158346	-16.7086	1.13375e-62	5.69201e-61
PHYPA_017163	359.138	4.48026	0.268182	16.706	1.18476e-62	5.93457e-61
PHYPA_020155	572.364	-1.96318	0.117534	-16.7031	1.24421e-62	6.21823e-61
PHYPA_016009	2314.23	1.15246	0.0690294	16.6952	1.41934e-62	7.07743e-61
PHYPA_020118	2046.45	-1.32102	0.0791476	-16.6906	1.5346e-62	7.6349e-61
PHYPA_008667	278.38	-2.38695	0.143069	-16.684	1.7148e-62	8.51221e-61
PHYPA_002330	4568.15	1.12947	0.0677128	16.6802	1.82504e-62	9.03906e-61
PHYPA_018599	3887.68	1.1968	0.0717703	16.6754	1.98029e-62	9.78601e-61
PHYPA_011880	906.743	1.66603	0.100031	16.655	2.78158e-62	1.36844e-60
PHYPA_016633	1743.47	-1.48946	0.0894743	-16.6468	3.19165e-62	1.56668e-60
PHYPA_023285	1921.25	1.25184	0.0752073	16.6452	3.28037e-62	1.60665e-60
PHYPA_029730	296.428	-2.46054	0.147827	-16.6447	3.30481e-62	1.61503e-60
PHYPA_004368	334.002	-2.34323	0.140935	-16.6264	4.48905e-62	2.18891e-60
PHYPA_003124	1864.02	1.17831	0.070932	16.6118	5.7242e-62	2.78502e-60
PHYPA_011414	284.896	-2.88982	0.174256	-16.5837	9.1371e-62	4.43572e-60
PHYPA_006234	1076.09	-1.47417	0.0888999	-16.5824	9.34196e-62	4.52521e-60
PHYPA_018194	221.862	-2.82699	0.170834	-16.5482	1.64996e-61	7.97482e-60
PHYPA_024942	275.635	-2.6035	0.157342	-16.5468	1.68794e-61	8.14052e-60
PHYPA_017582	312.483	-2.64148	0.159662	-16.5442	1.76226e-61	8.48041e-60
PHYPA_017959	2347.64	-1.63098	0.0985937	-16.5424	1.81667e-61	8.7232e-60
PHYPA_011185	334.961	-2.29476	0.138749	-16.5389	1.92355e-61	9.2163e-60
PHYPA_012871	864.791	-1.47003	0.0890312	-16.5114	3.0374e-61	1.45215e-59
PHYPA_016216	293.135	-2.67427	0.162035	-16.5043	3.41928e-61	1.63119e-59
PHYPA_012158	182.386	-3.06502	0.185847	-16.4922	4.17653e-61	1.98814e-59
PHYPA_007256	3183.62	1.47924	0.0897782	16.4766	5.40806e-61	2.56883e-59
PHYPA_005986	391.581	-2.03631	0.123663	-16.4666	6.37403e-61	3.02115e-59
PHYPA_002859	174.164	-3.53379	0.214608	-16.4663	6.40811e-61	3.03079e-59
PHYPA_002843	1780.99	1.45535	0.088509	16.443	9.42071e-61	4.44609e-59
PHYPA_007950	2902.52	-1.21045	0.0739899	-16.3597	3.7088e-60	1.74662e-58
PHYPA_011113	1026.47	1.55525	0.095116	16.3511	4.27543e-60	2.00918e-58
PHYPA_007942	2996.22	1.13336	0.0695764	16.2894	1.17289e-59	5.4768e-58
PHYPA_011032	255.476	-2.70731	0.166289	-16.2807	1.35264e-59	6.30277e-58
PHYPA_027574	563.176	2.03927	0.125413	16.2604	1.88449e-59	8.7625e-58
PHYPA_029874	1540.98	1.24715	0.0767159	16.2568	1.99926e-59	9.27658e-58
PHYPA_012608	1074.79	-1.3293	0.081837	-16.2433	2.49187e-59	1.1538e-57
PHYPA_011761	141.762	-3.97672	0.244856	-16.2411	2.58347e-59	1.19121e-57
PHYPA_003622	935.881	1.65292	0.101836	16.2313	3.02979e-59	1.39409e-57
PHYPA_002772	850.939	1.60379	0.0988842	16.2189	3.70875e-59	1.70294e-57
PHYPA_001889	2254.79	1.48169	0.0913645	16.2173	3.80549e-59	1.74372e-57
PHYPA_026898	1636.73	1.18254	0.0729261	16.2156	3.91011e-59	1.78794e-57
PHYPA_030613	314.077	-2.38551	0.147128	-16.2138	4.0271e-59	1.83762e-57
PHYPA_018419	220.646	-2.78529	0.171851	-16.2075	4.46032e-59	2.0311e-57
PHYPA_019627	328.559	-2.37958	0.146863	-16.2027	4.8286e-59	2.19427e-57
PHYPA_011250	975.203	-1.37534	0.0850769	-16.1659	8.77797e-59	3.98079e-57
PHYPA_003568	996.676	1.52027	0.0941181	16.1528	1.08573e-58	4.91317e-57
PHYPA_011719	320.95	-2.18922	0.135533	-16.1527	1.08785e-58	4.91317e-57
PHYPA_027142	171.907	-3.46439	0.214707	-16.1355	1.4371e-58	6.47723e-57
PHYPA_009629	303.97	-2.57218	0.159585	-16.118	1.90782e-58	8.5464e-57
PHYPA_006647	573.429	2.48598	0.154248	16.1168	1.94543e-58	8.69722e-57
PHYPA_022426	1243.83	1.48314	0.0921211	16.0999	2.55366e-58	1.13932e-56
PHYPA_030863	648.26	-1.67196	0.103908	-16.0908	2.96222e-58	1.31894e-56
PHYPA_015769	1003.8	-1.36874	0.0852204	-16.0611	4.77785e-58	2.12306e-56
PHYPA_020247	194.103	-3.0337	0.189157	-16.038	6.93226e-58	3.07419e-56
PHYPA_026805	728.092	-1.54251	0.0962122	-16.0324	7.58944e-58	3.35886e-56
PHYPA_006946	799.141	-1.42961	0.0892009	-16.0268	8.30035e-58	3.66613e-56
PHYPA_004221	435.081	-2.4451	0.152655	-16.0172	9.69561e-58	4.27383e-56
PHYPA_027119	1017.57	1.80831	0.113019	16	1.27699e-57	5.61776e-56
PHYPA_005579	378.526	-2.03731	0.127893	-15.9298	3.93407e-57	1.7238e-55
PHYPA_010392	243.646	-2.48722	0.15624	-15.9192	4.65967e-57	2.03768e-55
PHYPA_003759	316.31	-2.73013	0.171878	-15.8842	8.1587e-57	3.56075e-55
PHYPA_023673	662.121	4.35598	0.274497	15.8689	1.04013e-56	4.53054e-55
PHYPA_011883	184.416	-2.96814	0.187086	-15.8651	1.1051e-56	4.80403e-55
PHYPA_002989	621.002	2.00466	0.126673	15.8255	2.0738e-56	8.99735e-55
PHYPA_027873	1890.55	1.38515	0.0875806	15.8157	2.42368e-56	1.04947e-54
PHYPA_017349	436.24	-1.90426	0.120599	-15.79	3.64457e-56	1.57195e-54
PHYPA_021740	214.243	-2.61353	0.165522	-15.7896	3.67039e-56	1.57999e-54
PHYPA_020939	1947.56	-1.17274	0.074312	-15.7814	4.18007e-56	1.79588e-54
PHYPA_012944	574.237	2.21353	0.140302	15.777	4.48151e-56	1.92164e-54
PHYPA_011932	1656.76	1.37787	0.0873467	15.7747	4.64441e-56	1.98763e-54
PHYPA_010746	511.464	-1.98823	0.126091	-15.7682	5.1489e-56	2.19926e-54
PHYPA_002722	2010.41	1.06661	0.06767	15.7619	5.68925e-56	2.42536e-54
PHYPA_013675	664.18	-1.5678	0.0994979	-15.7571	6.13496e-56	2.61032e-54
PHYPA_026340	1860.19	-1.12552	0.0714773	-15.7465	7.26018e-56	3.08313e-54
PHYPA_025696	760.376	-1.44435	0.0917447	-15.7431	7.65789e-56	3.24577e-54
PHYPA_001585	148.769	-3.31417	0.21056	-15.7398	8.0686e-56	3.41328e-54
PHYPA_025195	6227.43	3.34035	0.212274	15.736	8.56264e-56	3.61534e-54
PHYPA_003993	152.859	-3.31834	0.210891	-15.7348	8.72892e-56	3.6785e-54
PHYPA_018883	474.544	-1.86092	0.118346	-15.7244	1.02928e-55	4.32926e-54
PHYPA_007281	966.672	-1.84291	0.11725	-15.7179	1.14097e-55	4.78992e-54
PHYPA_023357	1438.85	1.22153	0.077734	15.7143	1.20785e-55	5.06103e-54
PHYPA_008785	135.882	-3.87986	0.247015	-15.707	1.35528e-55	5.668e-54
PHYPA_030873	2058.68	1.06332	0.0677083	15.7045	1.40975e-55	5.88466e-54
PHYPA_012609	982.679	-1.28324	0.0817425	-15.6986	1.5464e-55	6.44285e-54
PHYPA_023368	468.847	-2.1233	0.135541	-15.6653	2.60997e-55	1.08331e-53
PHYPA_012290	237.516	-2.85171	0.18252	-15.6241	4.98784e-55	2.06251e-53
PHYPA_019248	139.172	-3.38671	0.216845	-15.6181	5.48033e-55	2.26192e-53
PHYPA_018087	1457.58	1.36186	0.0872174	15.6146	5.79223e-55	2.38618e-53
PHYPA_028638	1013.19	1.58757	0.101725	15.6065	6.57709e-55	2.70446e-53
PHYPA_013028	148.331	-3.44382	0.220707	-15.6036	6.87941e-55	2.8235e-53
PHYPA_028695	1663.82	1.28945	0.0826696	15.5977	7.549e-55	3.09256e-53
PHYPA_000843	739.168	-1.67253	0.107314	-15.5854	9.14768e-55	3.74054e-53
PHYPA_017805	9462.17	1.14711	0.0736079	15.584	9.34524e-55	3.81424e-53
PHYPA_021727	219.94	-2.61886	0.168286	-15.562	1.31946e-54	5.37539e-53
PHYPA_027576	1183.1	1.40117	0.0900761	15.5554	1.462e-54	5.94511e-53
PHYPA_019887	883.621	1.79236	0.115229	15.5548	1.47702e-54	5.99511e-53
PHYPA_008012	399.431	2.58785	0.166731	15.5212	2.49504e-54	1.01086e-52
PHYPA_012538	101.865	-4.66187	0.300413	-15.5182	2.61338e-54	1.05492e-52
PHYPA_026989	168.61	-2.99987	0.19334	-15.5161	2.70057e-54	1.08813e-52
PHYPA_005781	134.567	-3.95735	0.255121	-15.5116	2.89447e-54	1.16413e-52
PHYPA_029053	672.457	-1.72361	0.111161	-15.5056	3.17909e-54	1.27627e-52
PHYPA_025786	1593.94	-3.29375	0.212829	-15.476	5.03697e-54	2.01479e-52
PHYPA_019236	3413.9	1.22339	0.0791216	15.4622	6.24417e-54	2.49314e-52
PHYPA_013628	183.187	-2.75069	0.177964	-15.4564	6.82909e-54	2.72176e-52
PHYPA_003996	345.312	2.63459	0.170559	15.4468	7.92537e-54	3.15298e-52
PHYPA_022825	348.968	-2.38108	0.15419	-15.4425	8.48008e-54	3.36759e-52
PHYPA_017246	3259.48	1.27137	0.082445	15.4208	1.18588e-53	4.69241e-52
PHYPA_006819	478.806	-1.8058	0.117129	-15.4172	1.2544e-53	4.95464e-52
PHYPA_005638	1343.74	-1.20688	0.0783	-15.4135	1.32779e-53	5.22579e-52
PHYPA_011315	548.585	-1.93514	0.125563	-15.4117	1.3666e-53	5.36895e-52
PHYPA_011622	1412.45	-1.28499	0.083465	-15.3955	1.75409e-53	6.87901e-52
PHYPA_001245	2076.76	1.08963	0.0707961	15.3911	1.87763e-53	7.35043e-52
PHYPA_007216	1478.7	-1.59186	0.103554	-15.3724	2.5084e-53	9.80232e-52
PHYPA_002461	1070.51	1.49219	0.0971254	15.3636	2.87364e-53	1.12097e-51
PHYPA_027405	157.419	-3.15502	0.205395	-15.3607	3.00088e-53	1.16854e-51
PHYPA_012424	143.483	-3.21162	0.209153	-15.3554	3.25936e-53	1.26695e-51
PHYPA_011243	442.285	-1.85661	0.120989	-15.3453	3.80614e-53	1.47689e-51
PHYPA_003444	1308.99	1.33588	0.0871098	15.3356	4.42367e-53	1.71349e-51
PHYPA_009734	779.426	-1.47188	0.0961122	-15.3142	6.15035e-53	2.37397e-51
PHYPA_022005	130.921	-3.61611	0.236233	-15.3074	6.8225e-53	2.62881e-51
PHYPA_024881	592.543	-1.58345	0.103557	-15.2906	8.82836e-53	3.39576e-51
PHYPA_012815	314.084	-2.02442	0.13259	-15.2683	1.244e-52	4.7766e-51
PHYPA_026874	453.835	2.59223	0.170442	15.2089	3.08693e-52	1.18323e-50
PHYPA_014948	303.576	3.02952	0.199495	15.186	4.38144e-52	1.67651e-50
PHYPA_002987	220.528	-2.66785	0.175793	-15.1761	5.09055e-52	1.94447e-50
PHYPA_027061	366.93	3.09894	0.205278	15.0963	1.71202e-51	6.52817e-50
PHYPA_004660	154.699	-3.29293	0.21851	-15.0699	2.55372e-51	9.68742e-50
PHYPA_019866	665.749	-1.93199	0.12834	-15.0537	3.26599e-51	1.23681e-49
PHYPA_030727	542.798	-1.629	0.108243	-15.0496	3.4759e-51	1.31405e-49
PHYPA_001937	1571.36	1.44931	0.0963128	15.0479	3.56398e-51	1.34504e-49
PHYPA_008657	688.577	1.67731	0.111471	15.047	3.6111e-51	1.36049e-49
PHYPA_016956	6750.94	1.20354	0.0799953	15.0451	3.71531e-51	1.39736e-49
PHYPA_024552	1375.97	-1.22293	0.0813071	-15.0409	3.9633e-51	1.4881e-49
PHYPA_024786	614.016	-1.62521	0.108058	-15.0402	4.00199e-51	1.50007e-49
PHYPA_020014	258.245	-2.28905	0.152535	-15.0067	6.63712e-51	2.47936e-49
PHYPA_010310	3231.11	1.05033	0.070015	15.0015	7.17586e-51	2.67607e-49
PHYPA_014315	720.233	1.62825	0.108646	14.9868	8.96264e-51	3.33677e-49
PHYPA_005206	942.646	3.68236	0.245752	14.9841	9.33344e-51	3.46896e-49
PHYPA_023352	511.155	-1.6087	0.107845	-14.9168	2.56234e-50	9.49143e-49
PHYPA_008468	2494.8	-1.07325	0.0720439	-14.8972	3.43922e-50	1.27182e-48
PHYPA_019799	3983.27	1.26052	0.0846291	14.8947	3.57001e-50	1.31797e-48
PHYPA_002930	2750.85	1.03335	0.0695179	14.8645	5.60511e-50	2.06583e-48
PHYPA_019521	194.834	-2.78519	0.187412	-14.8613	5.87431e-50	2.16143e-48
PHYPA_005268	235.49	-2.47877	0.166896	-14.8522	6.73279e-50	2.47318e-48
PHYPA_006269	620.704	1.79021	0.120766	14.8238	1.02768e-49	3.76246e-48
PHYPA_008926	4415.06	1.04763	0.0707228	14.8132	1.20291e-49	4.39672e-48
PHYPA_006622	144.126	-3.07853	0.20784	-14.812	1.22518e-49	4.47068e-48
PHYPA_019213	155.545	-3.14855	0.212712	-14.8019	1.4233e-49	5.17648e-48
PHYPA_028053	125.395	-3.37778	0.228271	-14.7972	1.52614e-49	5.54138e-48
PHYPA_007714	1077.14	1.56553	0.105911	14.7816	1.92575e-49	6.96937e-48
PHYPA_004659	570.981	-1.52852	0.103477	-14.7716	2.23191e-49	8.06416e-48
PHYPA_007040	426.046	-1.81558	0.12297	-14.7644	2.48694e-49	8.97089e-48
PHYPA_016760	125.185	-3.42749	0.232233	-14.7588	2.69889e-49	9.71955e-48
PHYPA_021184	2139.49	1.34943	0.0915147	14.7455	3.29089e-49	1.18322e-47
PHYPA_013460	1007.78	1.50192	0.10188	14.7421	3.46006e-49	1.24201e-47
PHYPA_000628	477.431	-1.6257	0.110287	-14.7407	3.53343e-49	1.26629e-47
PHYPA_024283	576.039	1.74725	0.118621	14.7297	4.15373e-49	1.48376e-47
PHYPA_024126	2208.76	-1.09843	0.0747042	-14.7038	6.09543e-49	2.17033e-47
PHYPA_002782	2377.95	1.04845	0.0713719	14.6899	7.47905e-49	2.6544e-47
PHYPA_002501	1618.75	1.07985	0.0736655	14.6588	1.18347e-48	4.19353e-47
PHYPA_025660	323.155	2.88985	0.197428	14.6375	1.61931e-48	5.72866e-47
PHYPA_004106	1183.79	-1.47682	0.100902	-14.6362	1.65146e-48	5.83303e-47
PHYPA_002209	1144.68	1.21731	0.0831961	14.6318	1.76102e-48	6.21006e-47
PHYPA_030833	781.267	-1.53751	0.105235	-14.6103	2.41392e-48	8.49886e-47
PHYPA_006241	668.791	-1.5143	0.103703	-14.6023	2.71584e-48	9.54657e-47
PHYPA_001371	497.291	2.34451	0.160615	14.5971	2.93084e-48	1.02859e-46
PHYPA_020746	169.065	-2.7004	0.185037	-14.5939	3.0723e-48	1.07653e-46
PHYPA_006389	984.364	-1.31643	0.0902688	-14.5835	3.57953e-48	1.25227e-46
PHYPA_001355	139.097	-2.99879	0.205711	-14.5777	3.89606e-48	1.35869e-46
PHYPA_022318	430.093	-2.01071	0.137958	-14.5748	4.06081e-48	1.41391e-46
PHYPA_005173	144.665	-3.21714	0.2209	-14.5638	4.7736e-48	1.65685e-46
PHYPA_018837	2852.72	1.2635	0.0868691	14.5449	6.29086e-48	2.18004e-46
PHYPA_028640	442.693	-2.05766	0.141498	-14.542	6.56489e-48	2.27143e-46
PHYPA_008339	442.012	-1.78667	0.122929	-14.5341	7.36896e-48	2.54564e-46
PHYPA_005625	306.823	-1.98749	0.136791	-14.5293	7.89917e-48	2.72454e-46
PHYPA_000262	298.852	-2.36629	0.163098	-14.5084	1.07173e-47	3.69078e-46
PHYPA_025729	608.441	-1.5685	0.108141	-14.5042	1.13884e-47	3.91575e-46
PHYPA_022643	1935.24	1.44417	0.0996031	14.4993	1.22463e-47	4.20417e-46
PHYPA_028831	5123.64	1.12164	0.077441	14.4837	1.53508e-47	5.24545e-46
PHYPA_002252	1206.4	1.27869	0.0883784	14.4684	1.91898e-47	6.54711e-46
PHYPA_005478	557.917	-1.58469	0.10958	-14.4615	2.1213e-47	7.22618e-46
PHYPA_002345	493.059	-1.61809	0.111931	-14.4561	2.29343e-47	7.80048e-46
PHYPA_011529	203.679	-2.42929	0.168124	-14.4494	2.52768e-47	8.58397e-46
PHYPA_002832	1548.44	1.23788	0.0856871	14.4465	2.63683e-47	8.94088e-46
PHYPA_026371	872.985	1.56743	0.108507	14.4454	2.67947e-47	9.07151e-46
PHYPA_000658	750.168	1.52063	0.105328	14.437	3.02568e-47	1.02279e-45
PHYPA_018559	153.158	-3.04558	0.211093	-14.4277	3.46529e-47	1.16866e-45
PHYPA_029108	481.431	-1.80032	0.124783	-14.4276	3.46781e-47	1.16866e-45
PHYPA_013765	302.09	-2.34237	0.162444	-14.4195	3.89932e-47	1.31208e-45
PHYPA_009849	5098.25	-3.02461	0.209824	-14.415	4.16484e-47	1.39929e-45
PHYPA_003543	219.039	4.70645	0.326575	14.4115	4.37984e-47	1.46928e-45
PHYPA_003432	360.383	-1.93004	0.13393	-14.4108	4.42598e-47	1.4825e-45
PHYPA_029998	188.171	-2.52333	0.175242	-14.3991	5.24391e-47	1.7538e-45
PHYPA_008868	892.611	-1.63863	0.114041	-14.3688	8.12386e-47	2.70877e-45
PHYPA_004534	1661.53	1.18618	0.0825622	14.3671	8.32362e-47	2.77119e-45
PHYPA_029744	1475.67	1.16948	0.0814648	14.3557	9.81864e-47	3.26399e-45
PHYPA_012184	2931.19	1.41656	0.0986903	14.3536	1.01099e-46	3.35577e-45
PHYPA_017877	278.993	-2.19656	0.153034	-14.3534	1.0145e-46	3.36235e-45
PHYPA_000730	149.983	-2.98299	0.207843	-14.3522	1.03279e-46	3.41782e-45
PHYPA_021389	399.989	-1.86548	0.129987	-14.3513	1.04626e-46	3.45722e-45
PHYPA_030520	135.193	-3.22713	0.22496	-14.3454	1.13918e-46	3.7586e-45
PHYPA_008635	872.636	-1.25991	0.0878317	-14.3446	1.15087e-46	3.79151e-45
PHYPA_012907	955.184	1.34263	0.0936032	14.3439	1.16348e-46	3.82734e-45
PHYPA_007745	639.615	-1.40199	0.0977669	-14.3402	1.22763e-46	4.02635e-45
PHYPA_006990	1839.79	-1.11949	0.0781827	-14.3189	1.6674e-46	5.46055e-45
PHYPA_027032	313.676	-1.95565	0.136579	-14.3187	1.67102e-46	5.4643e-45
PHYPA_016225	501.552	-1.61377	0.112707	-14.3183	1.68185e-46	5.49154e-45
PHYPA_011007	211.179	-2.39829	0.167586	-14.3107	1.8749e-46	6.11284e-45
PHYPA_003268	1824.63	1.09107	0.0762754	14.3043	2.05571e-46	6.69243e-45
PHYPA_029863	176.62	-2.5777	0.180359	-14.2921	2.45262e-46	7.97284e-45
PHYPA_002394	986.927	1.38039	0.0966719	14.2791	2.95375e-46	9.57362e-45
PHYPA_017299	547.748	-1.50883	0.105818	-14.2587	3.95929e-46	1.27951e-44
PHYPA_014087	40980.6	2.51295	0.17643	14.2433	4.93339e-46	1.59198e-44
PHYPA_007580	199.763	-2.48802	0.174699	-14.2417	5.04684e-46	1.6262e-44
PHYPA_001254	271.287	-2.10248	0.147631	-14.2415	5.06319e-46	1.62909e-44
PHYPA_016838	219.478	-2.39601	0.168263	-14.2396	5.19917e-46	1.66797e-44
PHYPA_021851	999.967	-1.15504	0.0811154	-14.2395	5.20986e-46	1.66897e-44
PHYPA_017811	367.185	2.76035	0.19396	14.2316	5.83459e-46	1.86639e-44
PHYPA_026038	207.333	-2.727	0.191783	-14.2192	6.96917e-46	2.22609e-44
PHYPA_026996	111.44	-3.36188	0.236477	-14.2165	7.2388e-46	2.30887e-44
PHYPA_012546	765.532	1.52011	0.106932	14.2156	7.33329e-46	2.33563e-44
PHYPA_012301	141.188	-3.00024	0.211153	-14.2088	8.07446e-46	2.56428e-44
PHYPA_000286	2003.65	1.42844	0.10059	14.2006	9.07674e-46	2.87844e-44
PHYPA_011006	1818.3	1.10282	0.0777119	14.1911	1.04027e-45	3.29419e-44
PHYPA_000825	434.051	4.39113	0.30999	14.1654	1.5001e-45	4.74352e-44
PHYPA_030934	955.977	1.31482	0.0928464	14.1612	1.59243e-45	5.02824e-44
PHYPA_027909	680.014	1.59541	0.112698	14.1565	1.70262e-45	5.36848e-44
PHYPA_010383	754.076	1.58695	0.112127	14.1532	1.78407e-45	5.60925e-44
PHYPA_000559	573.218	-1.65733	0.117155	-14.1465	1.96249e-45	6.16144e-44
PHYPA_000620	2936.79	1.39114	0.0983703	14.1419	2.09539e-45	6.56932e-44
PHYPA_023451	1441.33	1.74557	0.123455	14.1393	2.17291e-45	6.80269e-44
PHYPA_010560	841.062	-1.38463	0.0979639	-14.134	2.34292e-45	7.32453e-44
PHYPA_016919	402.675	2.29241	0.162263	14.1277	2.56231e-45	7.99906e-44
PHYPA_002005	3435.75	1.12835	0.0798719	14.1269	2.5917e-45	8.07936e-44
PHYPA_017723	2506.49	1.00745	0.0713213	14.1255	2.64491e-45	8.22199e-44
PHYPA_004747	364.851	2.13147	0.150975	14.118	2.94118e-45	9.10445e-44
PHYPA_021208	126.188	-3.166	0.22431	-14.1144	3.09544e-45	9.56852e-44
PHYPA_026986	197.289	-2.37161	0.16804	-14.1134	3.14158e-45	9.69753e-44
PHYPA_025013	263.609	3.11084	0.221117	14.0688	5.90918e-45	1.8139e-43
PHYPA_005914	395.832	-1.7905	0.127289	-14.0665	6.10512e-45	1.87144e-43
PHYPA_022313	375.104	-1.80149	0.128076	-14.0657	6.16685e-45	1.88774e-43
PHYPA_003288	1616.68	1.11507	0.0793034	14.0608	6.61612e-45	2.02246e-43
PHYPA_003443	539.512	1.89428	0.134738	14.0591	6.77713e-45	2.06881e-43
PHYPA_023462	566.908	1.68619	0.11995	14.0574	6.93883e-45	2.11524e-43
PHYPA_020210	500.184	-1.52713	0.108684	-14.0511	7.58445e-45	2.30886e-43
PHYPA_029560	129.048	-3.18088	0.226416	-14.0488	7.8306e-45	2.3805e-43
PHYPA_013451	377.017	-2.00424	0.142718	-14.0434	8.45827e-45	2.56777e-43
PHYPA_003435	589.596	1.66503	0.118621	14.0365	9.31513e-45	2.82401e-43
PHYPA_003442	214.291	3.565	0.254022	14.0342	9.62703e-45	2.91456e-43
PHYPA_019013	672.803	-1.72618	0.123132	-14.0189	1.19371e-44	3.60896e-43
PHYPA_022371	565.018	-1.44902	0.103392	-14.0148	1.26552e-44	3.82082e-43
PHYPA_020885	181.136	-2.54138	0.181412	-14.0089	1.37522e-44	4.14634e-43
PHYPA_026135	928.357	-1.30102	0.0928811	-14.0074	1.40486e-44	4.22994e-43
PHYPA_030745	322.415	-1.8154	0.12972	-13.9948	1.67743e-44	5.04375e-43
PHYPA_002308	1747.91	1.00903	0.0721509	13.985	1.92562e-44	5.77424e-43
PHYPA_015038	96.1515	-3.85339	0.275615	-13.9811	2.03374e-44	6.09016e-43
PHYPA_010623	1169.35	-1.38786	0.0994171	-13.96	2.73487e-44	8.16756e-43
PHYPA_004168	1709.66	1.02061	0.0731691	13.9487	3.20455e-44	9.55727e-43
PHYPA_016478	5958.12	-1.00383	0.0720573	-13.931	4.10667e-44	1.22147e-42
PHYPA_024394	1026.88	1.29112	0.0927571	13.9194	4.82899e-44	1.43438e-42
PHYPA_012177	271.955	-2.19047	0.157474	-13.91	5.50714e-44	1.63361e-42
PHYPA_000281	1126.92	-2.92038	0.210015	-13.9056	5.85572e-44	1.73387e-42
PHYPA_005531	844.855	1.3712	0.0986078	13.9056	5.86086e-44	1.73387e-42
PHYPA_024319	562.017	-1.89144	0.136143	-13.893	6.98345e-44	2.05769e-42
PHYPA_014726	1460.38	-1.10753	0.0797332	-13.8904	7.2397e-44	2.13035e-42
PHYPA_003115	466.024	1.96713	0.141712	13.8811	8.24122e-44	2.41859e-42
PHYPA_011807	150.054	-3.08005	0.22205	-13.871	9.50088e-44	2.78457e-42
PHYPA_011550	1332.13	-1.13687	0.0820609	-13.8539	1.20423e-43	3.52473e-42
PHYPA_027272	186.254	-2.45165	0.177122	-13.8416	1.42976e-43	4.17931e-42
PHYPA_002821	1980.06	1.04951	0.0758528	13.8362	1.54217e-43	4.5019e-42
PHYPA_018613	225.625	-2.32167	0.16807	-13.8137	2.10711e-43	6.13485e-42
PHYPA_013818	426.31	-1.67828	0.121633	-13.7979	2.62513e-43	7.63298e-42
PHYPA_011911	178.746	-2.75043	0.199418	-13.7923	2.83619e-43	8.2358e-42
PHYPA_030986	118.245	-3.13391	0.227241	-13.7911	2.88207e-43	8.358e-42
PHYPA_010570	929.212	-1.17031	0.0849821	-13.7712	3.79603e-43	1.0994e-41
PHYPA_016217	6235.83	-3.05043	0.22177	-13.7549	4.76032e-43	1.37687e-41
PHYPA_028267	1907.01	1.02436	0.0744927	13.7511	5.01633e-43	1.44712e-41
PHYPA_009059	181.822	-2.52024	0.183347	-13.7458	5.39904e-43	1.55549e-41
PHYPA_010891	1160.49	1.30923	0.0953034	13.7375	6.05538e-43	1.74003e-41
PHYPA_015983	872.077	-1.37893	0.100406	-13.7335	6.39865e-43	1.83628e-41
PHYPA_014736	184.37	-2.51115	0.182905	-13.7292	6.78373e-43	1.94426e-41
PHYPA_023637	869.452	-1.44344	0.105158	-13.7263	7.06437e-43	2.02206e-41
PHYPA_029890	322.683	-2.12977	0.155183	-13.7242	7.27033e-43	2.07831e-41
PHYPA_013058	1072.47	1.18915	0.0867973	13.7003	1.0108e-42	2.88202e-41
PHYPA_023676	359.605	-2.0044	0.146314	-13.6993	1.02455e-42	2.91744e-41
PHYPA_027034	147.62	-2.80507	0.205006	-13.6829	1.28485e-42	3.65395e-41
PHYPA_011224	109.637	-3.20703	0.234395	-13.6821	1.29805e-42	3.68674e-41
PHYPA_010407	143.79	-2.68203	0.196386	-13.6569	1.83594e-42	5.20105e-41
PHYPA_023355	1217.43	-1.20181	0.0881481	-13.6339	2.51609e-42	7.10958e-41
PHYPA_015453	179.629	-2.40945	0.177256	-13.593	4.40452e-42	1.23979e-40
PHYPA_003259	2093.15	1.00242	0.0737542	13.5914	4.50617e-42	1.26678e-40
PHYPA_021719	272.208	-2.02025	0.148691	-13.587	4.78492e-42	1.34344e-40
PHYPA_027414	1011.91	-1.38286	0.101833	-13.5797	5.28656e-42	1.48239e-40
PHYPA_013036	518.966	-1.82251	0.134338	-13.5665	6.3237e-42	1.77096e-40
PHYPA_017256	110.925	-3.32518	0.245377	-13.5513	7.78511e-42	2.1747e-40
PHYPA_007325	178.209	5.11643	0.37766	13.5477	8.17465e-42	2.27774e-40
PHYPA_001179	2261.64	1.03846	0.0768204	13.5181	1.22355e-41	3.40494e-40
PHYPA_004741	379.314	-1.63186	0.120731	-13.5165	1.24998e-41	3.4741e-40
PHYPA_008809	761.623	1.62977	0.120668	13.5062	1.43802e-41	3.99168e-40
PHYPA_011879	611.233	1.68418	0.124801	13.4949	1.67505e-41	4.64379e-40
PHYPA_006276	381.709	-2.25438	0.167216	-13.4818	2.00147e-41	5.54177e-40
PHYPA_006552	211.566	3.92724	0.291387	13.4778	2.1143e-41	5.8395e-40
PHYPA_022880	113.15	-3.18055	0.236122	-13.4699	2.35053e-41	6.48382e-40
PHYPA_030993	401.477	-1.82247	0.135457	-13.4542	2.90681e-41	7.9883e-40
PHYPA_012652	178.658	-2.43048	0.18095	-13.4318	3.93932e-41	1.07988e-39
PHYPA_008631	1973.37	-1.01374	0.0754987	-13.4272	4.19026e-41	1.14725e-39
PHYPA_000083	122.959	-2.91868	0.217607	-13.4126	5.10091e-41	1.39311e-39
PHYPA_029532	200.985	-2.46851	0.184232	-13.3989	6.13541e-41	1.6715e-39
PHYPA_027602	348.274	-1.79725	0.134313	-13.381	7.80511e-41	2.12376e-39
PHYPA_028447	120.226	-3.29218	0.246089	-13.378	8.12886e-41	2.20913e-39
PHYPA_004783	560.071	-1.40902	0.105363	-13.3731	8.68902e-41	2.35845e-39
PHYPA_018485	125.191	-2.92256	0.21892	-13.3499	1.18661e-40	3.21683e-39
PHYPA_008621	158.556	-2.64333	0.198095	-13.3437	1.28847e-40	3.48869e-39
PHYPA_030337	254.625	-2.29744	0.172312	-13.3331	1.48684e-40	4.02085e-39
PHYPA_002398	601.083	-1.72914	0.129751	-13.3266	1.62188e-40	4.38067e-39
PHYPA_000247	114.447	-3.40687	0.255666	-13.3255	1.64567e-40	4.43948e-39
PHYPA_027760	164.903	-2.58287	0.193936	-13.3182	1.81494e-40	4.89014e-39
PHYPA_012339	2214.08	1.00159	0.0752921	13.3027	2.23341e-40	6.00298e-39
PHYPA_020125	973.081	-1.23296	0.0926895	-13.302	2.2532e-40	6.04879e-39
PHYPA_011240	720.415	1.43422	0.107839	13.2996	2.32756e-40	6.24082e-39
PHYPA_005075	1094.23	1.34819	0.101397	13.2961	2.43835e-40	6.52991e-39
PHYPA_028520	1193.23	1.06836	0.0803853	13.2905	2.6273e-40	7.02738e-39
PHYPA_011234	1864.13	1.10525	0.0832996	13.2683	3.53296e-40	9.43836e-39
PHYPA_007171	166.782	-2.45246	0.185025	-13.2547	4.23532e-40	1.12874e-38
PHYPA_023138	7416.42	1.00817	0.0760919	13.2494	4.5511e-40	1.21143e-38
PHYPA_015196	455.944	-1.48092	0.111848	-13.2404	5.12503e-40	1.36255e-38
PHYPA_004670	591.318	-1.35996	0.102826	-13.2258	6.23074e-40	1.65253e-38
PHYPA_018443	189.688	3.78668	0.286434	13.2201	6.71732e-40	1.77944e-38
PHYPA_029409	1329.47	1.17733	0.0891634	13.2042	8.30093e-40	2.19631e-38
PHYPA_017047	1123.36	-1.23313	0.0934991	-13.1887	1.01934e-39	2.69379e-38
PHYPA_005144	482.709	-1.51881	0.115183	-13.1861	1.05573e-39	2.78663e-38
PHYPA_018575	1164.1	2.98259	0.22656	13.1647	1.40082e-39	3.68866e-38
PHYPA_028612	429.088	-1.50494	0.114325	-13.1636	1.42065e-39	3.73641e-38
PHYPA_007397	2665.94	1.08383	0.0823623	13.1592	1.50579e-39	3.95091e-38
PHYPA_007540	660.793	-1.30684	0.0993699	-13.1513	1.67308e-39	4.37941e-38
PHYPA_029802	3244.96	1.29072	0.0982073	13.1428	1.87074e-39	4.88521e-38
PHYPA_013984	199.727	-2.20421	0.168028	-13.1182	2.59107e-39	6.75825e-38
PHYPA_009368	526.927	-1.50915	0.115091	-13.1127	2.78666e-39	7.25981e-38
PHYPA_022370	112.758	-3.44817	0.263072	-13.1073	2.98883e-39	7.77732e-38
PHYPA_018607	6357.64	1.01938	0.0778102	13.1008	3.2571e-39	8.4654e-38
PHYPA_011111	139.141	-2.84208	0.217066	-13.0932	3.60219e-39	9.32929e-38
PHYPA_006925	648.302	-1.39771	0.106752	-13.0931	3.60796e-39	9.33326e-38
PHYPA_003553	783.912	1.36959	0.104655	13.0867	3.92518e-39	1.0142e-37
PHYPA_027394	1311.32	1.22276	0.0935006	13.0776	4.4231e-39	1.14151e-37
PHYPA_000907	490.138	-1.57592	0.120576	-13.0699	4.89031e-39	1.26061e-37
PHYPA_005916	365.206	-1.70794	0.130708	-13.0668	5.09319e-39	1.30988e-37
PHYPA_022718	471.452	2.05677	0.157404	13.0668	5.09332e-39	1.30988e-37
PHYPA_030027	293.019	2.13248	0.163315	13.0574	5.76284e-39	1.48034e-37
PHYPA_025026	581.514	-1.53444	0.117563	-13.0521	6.18187e-39	1.58613e-37
PHYPA_010157	354.379	-1.61856	0.12403	-13.0497	6.37693e-39	1.63427e-37
PHYPA_008455	225.965	-2.05886	0.157779	-13.049	6.43864e-39	1.64817e-37
PHYPA_020439	437.412	-1.62694	0.124813	-13.035	7.73524e-39	1.97549e-37
PHYPA_027691	1351.55	-1.03753	0.0796161	-13.0317	8.07591e-39	2.0601e-37
PHYPA_003518	251.105	-2.34542	0.180159	-13.0187	9.58441e-39	2.43927e-37
PHYPA_024615	422.844	-1.68622	0.12958	-13.013	1.03185e-38	2.62308e-37
PHYPA_022828	627.863	-1.26282	0.0972092	-12.9908	1.3802e-38	3.49248e-37
PHYPA_019001	88.5283	-3.57863	0.275683	-12.981	1.56903e-38	3.96575e-37
PHYPA_021352	1212.92	-1.09291	0.0842185	-12.9771	1.64997e-38	4.16556e-37
PHYPA_002322	627.412	1.47599	0.113853	12.964	1.95718e-38	4.93549e-37
PHYPA_028921	466.191	4.64902	0.358656	12.9623	2.00056e-38	5.03913e-37
PHYPA_016616	342.151	-1.95796	0.151309	-12.9401	2.6727e-38	6.70915e-37
PHYPA_003724	514.805	1.55416	0.120143	12.9359	2.82388e-38	7.07254e-37
PHYPA_025426	963.19	1.25725	0.0972359	12.9299	3.05201e-38	7.63523e-37
PHYPA_021220	865.944	-1.15733	0.089514	-12.9291	3.0848e-38	7.7085e-37
PHYPA_009931	1301.51	1.32536	0.102535	12.9259	3.21501e-38	8.02477e-37
PHYPA_004904	490.529	-1.40172	0.108453	-12.9247	3.26646e-38	8.14399e-37
PHYPA_021852	101.16	-3.1194	0.241709	-12.9056	4.18712e-38	1.04158e-36
PHYPA_001083	153.797	-2.50044	0.194	-12.8889	5.20033e-38	1.29071e-36
PHYPA_027622	446.968	-1.51814	0.117838	-12.8833	5.58887e-38	1.38559e-36
PHYPA_019772	1397.77	1.0903	0.084863	12.8477	8.8576e-38	2.18858e-36
PHYPA_011408	1043.78	1.2525	0.0975285	12.8424	9.49295e-38	2.34294e-36
PHYPA_012307	78.6487	-3.84133	0.299134	-12.8415	9.60155e-38	2.36709e-36
PHYPA_008608	122.046	-2.78811	0.217157	-12.8391	9.89715e-38	2.43724e-36
PHYPA_003030	1069.59	1.1005	0.0857544	12.8332	1.06877e-37	2.62313e-36
PHYPA_020673	277.795	-2.0521	0.159994	-12.8261	1.17067e-37	2.87004e-36
PHYPA_011076	321.657	-1.9087	0.148932	-12.816	1.33483e-37	3.26884e-36
PHYPA_012152	210.51	-2.07038	0.16167	-12.8063	1.51252e-37	3.69579e-36
PHYPA_004714	106.755	-3.01046	0.235198	-12.7997	1.64682e-37	4.01947e-36
PHYPA_018441	1039.83	-1.03953	0.0812215	-12.7987	1.66777e-37	4.0661e-36
PHYPA_024308	238.346	-2.28582	0.17894	-12.7742	2.28377e-37	5.54954e-36
PHYPA_027860	300.481	-1.93398	0.151473	-12.7678	2.48042e-37	6.00752e-36
PHYPA_006757	695.768	1.83706	0.144049	12.753	3.00046e-37	7.25907e-36
PHYPA_001093	384.421	-1.65282	0.129643	-12.7491	3.15446e-37	7.62327e-36
PHYPA_012504	115.884	-2.88672	0.226476	-12.7463	3.27037e-37	7.88843e-36
PHYPA_027434	185.488	2.96676	0.232756	12.7462	3.27134e-37	7.88843e-36
PHYPA_006318	466.617	-1.47872	0.116028	-12.7444	3.34748e-37	8.06322e-36
PHYPA_001629	638.714	-1.27499	0.100131	-12.7332	3.86702e-37	9.30449e-36
PHYPA_022149	967.324	1.32676	0.104228	12.7295	4.05565e-37	9.74772e-36
PHYPA_004119	1319.61	1.496	0.117667	12.7139	4.95018e-37	1.18718e-35
PHYPA_030006	508.957	1.5904	0.125198	12.7031	5.6869e-37	1.36238e-35
PHYPA_026966	484.826	1.84077	0.144917	12.7023	5.74298e-37	1.37432e-35
PHYPA_009643	94.7274	-3.26364	0.256958	-12.701	5.83434e-37	1.39467e-35
PHYPA_009930	1173.13	1.20708	0.0950486	12.6997	5.93853e-37	1.41804e-35
PHYPA_027126	599.735	1.72358	0.135791	12.6929	6.47839e-37	1.54528e-35
PHYPA_005272	452.69	1.99516	0.157242	12.6885	6.85283e-37	1.63282e-35
PHYPA_028806	1330.22	-1.33529	0.10531	-12.6796	7.67679e-37	1.8252e-35
PHYPA_008184	291.368	2.02547	0.159965	12.6619	9.61016e-37	2.27751e-35
PHYPA_029827	144.78	-2.44751	0.193497	-12.6488	1.1354e-36	2.68213e-35
PHYPA_010869	3421.84	1.18965	0.0940807	12.645	1.19251e-36	2.81403e-35
PHYPA_025938	93.3867	-3.25441	0.25739	-12.6439	1.20938e-36	2.85078e-35
PHYPA_028202	342.224	-1.61484	0.127791	-12.6365	1.32805e-36	3.12716e-35
PHYPA_016558	205.861	2.5729	0.20365	12.6339	1.37266e-36	3.22532e-35
PHYPA_007528	616.465	-1.30942	0.103699	-12.6272	1.49586e-36	3.50732e-35
PHYPA_005756	261.73	-2.08002	0.164924	-12.612	1.81379e-36	4.23923e-35
PHYPA_022603	338.843	-1.84099	0.145997	-12.6098	1.86527e-36	4.35032e-35
PHYPA_020407	111.726	-3.00863	0.238768	-12.6006	2.0945e-36	4.87979e-35
PHYPA_028078	139.898	-2.68328	0.212957	-12.6001	2.10815e-36	4.9064e-35
PHYPA_021946	240.295	-1.86847	0.148382	-12.5923	2.32645e-36	5.40875e-35
PHYPA_026183	210.093	-2.41557	0.191842	-12.5915	2.35264e-36	5.46388e-35
PHYPA_008083	432.959	-1.48031	0.117592	-12.5885	2.44176e-36	5.66489e-35
PHYPA_019665	144.859	-2.43068	0.193149	-12.5845	2.56891e-36	5.94736e-35
PHYPA_013147	1579.66	1.13501	0.0901942	12.584	2.58451e-36	5.97719e-35
PHYPA_003769	855.191	1.35844	0.107972	12.5814	2.67234e-36	6.17383e-35
PHYPA_030064	938.187	-1.09519	0.087112	-12.5722	3.00186e-36	6.92785e-35
PHYPA_007554	420.659	1.8148	0.144399	12.5679	3.1692e-36	7.3064e-35
PHYPA_002355	763.547	1.24645	0.0995119	12.5257	5.40421e-36	1.24331e-34
PHYPA_017482	1005.35	1.19508	0.095458	12.5194	5.84776e-36	1.34395e-34
PHYPA_021635	771.001	3.29145	0.263062	12.5121	6.41186e-36	1.47206e-34
PHYPA_008529	2803.58	1.05441	0.0842797	12.5109	6.51115e-36	1.4933e-34
PHYPA_011337	206.648	-2.04662	0.163738	-12.4993	7.53101e-36	1.72361e-34
PHYPA_021883	169.366	4.00795	0.3213	12.4741	1.03319e-35	2.35487e-34
PHYPA_010604	532.616	1.75379	0.140646	12.4695	1.09465e-35	2.49236e-34
PHYPA_012423	298.44	-1.75561	0.140811	-12.4678	1.11868e-35	2.54183e-34
PHYPA_024540	426.253	-1.42189	0.114127	-12.4588	1.25221e-35	2.8423e-34
PHYPA_002267	568.789	1.51333	0.121588	12.4464	1.46361e-35	3.31872e-34
PHYPA_023749	453.518	-1.50762	0.121265	-12.4324	1.74309e-35	3.94027e-34
PHYPA_002207	1290.61	1.11352	0.0895674	12.4322	1.74843e-35	3.94831e-34
PHYPA_029298	345.573	-1.5494	0.12483	-12.412	2.24892e-35	5.06294e-34
PHYPA_026235	613.435	-1.33667	0.107732	-12.4073	2.38528e-35	5.36446e-34
PHYPA_004582	336.422	2.07584	0.167319	12.4065	2.41076e-35	5.41622e-34
PHYPA_014077	561.158	1.93924	0.15649	12.3921	2.88227e-35	6.46896e-34
PHYPA_023097	642.624	1.73595	0.140118	12.3892	2.98977e-35	6.70341e-34
PHYPA_023874	813.836	-1.15505	0.0932813	-12.3825	3.25123e-35	7.28223e-34
PHYPA_013236	710.105	-1.24592	0.10064	-12.38	3.3537e-35	7.50412e-34
PHYPA_028031	1356.3	1.11372	0.0899866	12.3765	3.50268e-35	7.82952e-34
PHYPA_017628	667.53	-1.21568	0.0982348	-12.3753	3.556e-35	7.94065e-34
PHYPA_030766	1313.87	1.1816	0.0955446	12.367	3.94507e-35	8.80055e-34
PHYPA_014164	136.722	-2.47159	0.199895	-12.3644	4.0699e-35	9.06983e-34
PHYPA_028358	189.735	-2.07426	0.167795	-12.3618	4.20407e-35	9.35935e-34
PHYPA_000223	310.131	2.1457	0.173652	12.3563	4.50189e-35	1.00123e-33
PHYPA_023419	791.813	-1.19452	0.0967847	-12.3421	5.37679e-35	1.1946e-33
PHYPA_016965	1373.32	-1.03593	0.0839588	-12.3385	5.61925e-35	1.24721e-33
PHYPA_012097	1235.92	1.13103	0.0916936	12.3348	5.88093e-35	1.30398e-33
PHYPA_027196	83.8871	-3.30345	0.26799	-12.3268	6.50041e-35	1.437e-33
PHYPA_021662	578.851	-1.79352	0.145534	-12.3237	6.75432e-35	1.49163e-33
PHYPA_009095	89.4104	-3.53778	0.287329	-12.3127	7.74229e-35	1.7047e-33
PHYPA_025270	202.915	-2.64055	0.21448	-12.3114	7.86181e-35	1.72929e-33
PHYPA_028923	175.549	-2.25189	0.182918	-12.3109	7.90916e-35	1.73796e-33
PHYPA_023316	113.858	-2.89793	0.235446	-12.3082	8.18006e-35	1.79392e-33
PHYPA_008225	586.235	1.71634	0.139493	12.3041	8.6063e-35	1.88552e-33
PHYPA_008408	536.915	1.47297	0.119741	12.3013	8.91691e-35	1.95163e-33
PHYPA_020187	250.561	2.3123	0.188015	12.2985	9.22916e-35	2.01796e-33
PHYPA_010393	364.599	-1.55604	0.126529	-12.2978	9.30437e-35	2.03239e-33
PHYPA_013683	1546.25	1.24075	0.101048	12.2789	1.17636e-34	2.55572e-33
PHYPA_006072	952.699	-1.04814	0.0855009	-12.2588	1.50763e-34	3.26728e-33
PHYPA_029113	119.667	-2.83598	0.231591	-12.2457	1.77192e-34	3.83626e-33
PHYPA_030179	437.564	1.54909	0.12654	12.2419	1.85536e-34	4.01297e-33
PHYPA_027086	490.739	1.86075	0.152003	12.2415	1.86498e-34	4.02981e-33
PHYPA_025565	57.5056	-4.56693	0.373601	-12.2241	2.31238e-34	4.99167e-33
PHYPA_020034	499.809	-1.70583	0.139593	-12.22	2.43006e-34	5.24056e-33
PHYPA_016164	364.149	-1.62881	0.133525	-12.1985	3.1657e-34	6.8004e-33
PHYPA_016674	111.685	-2.75555	0.225948	-12.1955	3.28481e-34	7.04938e-33
PHYPA_030054	757.585	1.18927	0.0976413	12.1799	3.97537e-34	8.49827e-33
PHYPA_002472	204.263	-2.044	0.167856	-12.1771	4.1147e-34	8.77909e-33
PHYPA_026046	57.0048	-4.37672	0.359577	-12.1719	4.38859e-34	9.34536e-33
PHYPA_023157	994.986	-1.01503	0.0834368	-12.1652	4.75993e-34	1.01068e-32
PHYPA_017418	266.503	2.13798	0.175751	12.1648	4.78439e-34	1.0149e-32
PHYPA_030578	181.185	-2.08772	0.171626	-12.1643	4.81262e-34	1.01991e-32
PHYPA_004284	228.906	2.27254	0.186966	12.1548	5.40784e-34	1.14166e-32
PHYPA_002975	684.643	1.28132	0.105431	12.1532	5.51842e-34	1.16388e-32
PHYPA_015902	427.514	1.57865	0.12992	12.151	5.66914e-34	1.19453e-32
PHYPA_010426	966.577	-1.15805	0.0953078	-12.1506	5.69374e-34	1.19857e-32
PHYPA_001192	637.971	-1.17167	0.0964389	-12.1493	5.78412e-34	1.21643e-32
PHYPA_012560	339.834	1.96357	0.161761	12.1387	6.58884e-34	1.38171e-32
PHYPA_007948	112.385	-3.17647	0.262081	-12.1202	8.25769e-34	1.72839e-32
PHYPA_025051	89.1122	-3.05404	0.252026	-12.1179	8.48879e-34	1.77507e-32
PHYPA_004807	3581.98	1.1103	0.091709	12.1068	9.7261e-34	2.03188e-32
PHYPA_007163	615.119	1.91604	0.158348	12.1002	1.054e-33	2.19982e-32
PHYPA_014141	91.0876	-3.22526	0.266671	-12.0945	1.12905e-33	2.35424e-32
PHYPA_012481	332.897	-1.63743	0.135509	-12.0835	1.29031e-33	2.68795e-32
PHYPA_024069	368.511	1.89337	0.156702	12.0827	1.30414e-33	2.71419e-32
PHYPA_001966	441.29	-1.5425	0.127695	-12.0795	1.35493e-33	2.81723e-32
PHYPA_017560	106.296	-3.15016	0.261454	-12.0486	1.97267e-33	4.09009e-32
PHYPA_025757	268.44	2.74035	0.227521	12.0444	2.07635e-33	4.301e-32
PHYPA_015960	176.418	3.10504	0.258091	12.0308	2.44742e-33	5.05067e-32
PHYPA_003417	394.9	1.60477	0.133425	12.0275	2.54704e-33	5.25134e-32
PHYPA_010026	578.384	1.33119	0.110771	12.0175	2.87514e-33	5.92224e-32
PHYPA_018948	92.404	-3.11449	0.259559	-11.9991	3.58993e-33	7.38079e-32
PHYPA_025166	166.68	-2.63529	0.219935	-11.9821	4.41037e-33	9.04228e-32
PHYPA_030997	93.1004	-2.98845	0.249867	-11.9602	5.74488e-33	1.17565e-31
PHYPA_018631	471.177	-1.75523	0.146765	-11.9594	5.79554e-33	1.18491e-31
PHYPA_005789	275.801	-1.90706	0.159479	-11.9581	5.89239e-33	1.2036e-31
PHYPA_025398	93.9668	-2.96147	0.247793	-11.9514	6.38349e-33	1.30271e-31
PHYPA_023213	906.006	-1.22135	0.102249	-11.9448	6.91071e-33	1.40639e-31
PHYPA_003441	183.848	2.71881	0.227639	11.9435	7.02167e-33	1.42765e-31
PHYPA_018116	542.382	-1.40537	0.117714	-11.9388	7.42705e-33	1.50452e-31
PHYPA_022514	336.232	-1.64636	0.137966	-11.9331	7.9519e-33	1.60936e-31
PHYPA_029191	329.62	-1.6864	0.141365	-11.9294	8.31403e-33	1.67803e-31
PHYPA_029135	895.195	-1.0219	0.085747	-11.9177	9.57479e-33	1.92896e-31
PHYPA_019218	309.099	1.90533	0.159993	11.9088	1.06459e-32	2.14083e-31
PHYPA_029338	963.381	1.05735	0.0888627	11.8987	1.2018e-32	2.41235e-31
PHYPA_013868	1173.55	1.03774	0.0872303	11.8965	1.2338e-32	2.47433e-31
PHYPA_014678	912.221	-1.33977	0.112673	-11.8908	1.32197e-32	2.64874e-31
PHYPA_021448	416.071	-1.70958	0.1438	-11.8885	1.35782e-32	2.7181e-31
PHYPA_007279	180.036	-2.07739	0.174797	-11.8846	1.42294e-32	2.84587e-31
PHYPA_022217	188.716	2.84422	0.239611	11.8702	1.69159e-32	3.3679e-31
PHYPA_003552	643.255	1.28889	0.108613	11.8668	1.76161e-32	3.49783e-31
PHYPA_016100	305.154	2.02162	0.170359	11.8668	1.76066e-32	3.49783e-31
PHYPA_016979	317.418	2.03486	0.171523	11.8635	1.83211e-32	3.63453e-31
PHYPA_030369	416.704	-1.38764	0.117157	-11.8442	2.30562e-32	4.56157e-31
PHYPA_004577	347.105	-1.47022	0.124742	-11.7861	4.60531e-32	9.03838e-31
PHYPA_006652	65.7452	-3.68916	0.313101	-11.7826	4.79629e-32	9.40482e-31
PHYPA_023882	166.761	2.69933	0.229205	11.7769	5.13326e-32	1.00566e-30
PHYPA_012521	82.7187	-3.09942	0.263244	-11.7739	5.31818e-32	1.04096e-30
PHYPA_005336	795.437	-1.23475	0.104943	-11.7659	5.84705e-32	1.14347e-30
PHYPA_031028	1071.95	1.08531	0.0923229	11.7555	6.61303e-32	1.28983e-30
PHYPA_003153	85.1467	-3.19491	0.271791	-11.755	6.65544e-32	1.29696e-30
PHYPA_012018	241.585	-1.90792	0.162456	-11.7442	7.56406e-32	1.47142e-30
PHYPA_005893	944.589	-1.01728	0.0867355	-11.7285	9.10434e-32	1.76793e-30
PHYPA_017467	122.581	-2.54655	0.217402	-11.7135	1.08676e-31	2.10661e-30
PHYPA_018315	717.565	-1.18374	0.101123	-11.706	1.18809e-31	2.29899e-30
PHYPA_023795	2124.53	1.10169	0.0941611	11.7001	1.27289e-31	2.45662e-30
PHYPA_009637	233.312	-1.91837	0.164121	-11.6887	1.45519e-31	2.80596e-30
PHYPA_023973	116.03	4.45697	0.381345	11.6875	1.47669e-31	2.84247e-30
PHYPA_028507	936.39	1.12968	0.0967177	11.6802	1.60985e-31	3.09339e-30
PHYPA_006080	1093.7	1.09034	0.0934958	11.6619	1.99427e-31	3.82206e-30
PHYPA_009572	785.447	1.25655	0.107754	11.6613	2.0095e-31	3.8479e-30
PHYPA_010018	233.44	-1.74241	0.149504	-11.6546	2.17451e-31	4.16026e-30
PHYPA_014820	625.481	-1.29439	0.111136	-11.6469	2.38013e-31	4.54971e-30
PHYPA_004682	77.1251	-3.23489	0.278075	-11.6331	2.79627e-31	5.33591e-30
PHYPA_028135	214.106	-1.84708	0.158865	-11.6267	3.01528e-31	5.74885e-30
PHYPA_017220	651.551	1.28949	0.111197	11.5964	4.29563e-31	8.16874e-30
PHYPA_025911	264.558	2.01794	0.174117	11.5896	4.65357e-31	8.84178e-30
PHYPA_003736	1887.84	1.07016	0.0923972	11.5821	5.0774e-31	9.62217e-30
PHYPA_029123	150.847	-2.16123	0.186615	-11.5812	5.13103e-31	9.71546e-30
PHYPA_022700	96.4919	-2.86537	0.247508	-11.5769	5.39776e-31	1.02117e-29
PHYPA_024543	251.486	-1.66539	0.143954	-11.5689	5.9245e-31	1.1189e-29
PHYPA_011454	980.61	1.02356	0.0886844	11.5417	8.13422e-31	1.53492e-29
PHYPA_021741	4097.7	1.96287	0.170164	11.5352	8.77055e-31	1.65357e-29
PHYPA_018722	898.173	1.05312	0.0913323	11.5307	9.2407e-31	1.74073e-29
PHYPA_020207	525.461	-1.35686	0.117703	-11.5278	9.55034e-31	1.79752e-29
PHYPA_017546	234.709	2.28376	0.198149	11.5255	9.81829e-31	1.8448e-29
PHYPA_031024	1019.99	1.09276	0.0948375	11.5225	1.01664e-30	1.90858e-29
PHYPA_011843	328.392	1.82189	0.158153	11.5198	1.04875e-30	1.96718e-29
PHYPA_028572	689.579	1.22184	0.106181	11.5072	1.21361e-30	2.27256e-29
PHYPA_003843	125.488	-2.58917	0.225381	-11.488	1.51603e-30	2.83645e-29
PHYPA_011269	636.25	-1.38663	0.12081	-11.4778	1.70618e-30	3.1895e-29
PHYPA_012791	459.637	-1.32024	0.115082	-11.4721	1.82145e-30	3.39921e-29
PHYPA_008947	700.745	-1.61588	0.140882	-11.4698	1.87093e-30	3.4886e-29
PHYPA_017530	137.521	-2.21809	0.193566	-11.4591	2.11658e-30	3.93666e-29
PHYPA_014831	1039.58	1.17061	0.102309	11.4419	2.58232e-30	4.79078e-29
PHYPA_023273	66.3535	-3.55905	0.311101	-11.4402	2.63328e-30	4.8812e-29
PHYPA_009535	846.949	1.14084	0.0997576	11.4361	2.76102e-30	5.11368e-29
PHYPA_004064	110.667	-2.61476	0.228699	-11.4332	2.85393e-30	5.28132e-29
PHYPA_024251	345.944	1.74679	0.152893	11.4249	3.13977e-30	5.80541e-29
PHYPA_019967	196.797	2.41665	0.211558	11.4231	3.20608e-30	5.92305e-29
PHYPA_018698	187.105	-2.01543	0.176586	-11.4133	3.58816e-30	6.61782e-29
PHYPA_028376	180.636	2.93564	0.257545	11.3985	4.25149e-30	7.82815e-29
PHYPA_030846	188.032	-1.9605	0.172001	-11.3982	4.26757e-30	7.85119e-29
PHYPA_006655	96.1607	-2.87854	0.252738	-11.3894	4.71985e-30	8.6688e-29
PHYPA_004372	363.806	1.61551	0.142037	11.3739	5.64283e-30	1.03296e-28
PHYPA_030627	109.908	4.10075	0.36082	11.3651	6.24075e-30	1.14052e-28
PHYPA_021887	145.736	2.99925	0.264383	11.3444	7.9109e-30	1.44335e-28
PHYPA_011618	476.764	-1.30869	0.115401	-11.3404	8.27514e-30	1.50855e-28
PHYPA_001795	230.86	-1.78588	0.157508	-11.3383	8.4755e-30	1.5438e-28
PHYPA_019979	170.025	2.55322	0.225242	11.3354	8.76145e-30	1.59325e-28
PHYPA_013880	1252.92	-3.24968	0.286828	-11.3297	9.35172e-30	1.69919e-28
PHYPA_009802	126.185	3.33007	0.293947	11.3288	9.4482e-30	1.71531e-28
PHYPA_021889	130.991	-2.43101	0.214779	-11.3187	1.06066e-29	1.92403e-28
PHYPA_001922	129.83	-2.35232	0.207949	-11.312	1.14408e-29	2.07365e-28
PHYPA_003688	773.076	1.18758	0.104985	11.3119	1.14548e-29	2.07447e-28
PHYPA_003117	867.568	1.05452	0.0932342	11.3105	1.1644e-29	2.10528e-28
PHYPA_014938	102.131	-2.70917	0.239867	-11.2945	1.39761e-29	2.5166e-28
PHYPA_021965	986.206	-1.06002	0.0938665	-11.2928	1.42399e-29	2.56202e-28
PHYPA_004617	388.404	-1.41768	0.125622	-11.2853	1.55195e-29	2.78997e-28
PHYPA_012092	228.661	-1.70041	0.150704	-11.2831	1.59061e-29	2.85713e-28
PHYPA_029853	776.092	-1.10354	0.0980186	-11.2584	2.10435e-29	3.7646e-28
PHYPA_005850	279.135	-1.67662	0.149006	-11.252	2.26324e-29	4.04556e-28
PHYPA_004422	227.11	-1.78363	0.158652	-11.2424	2.52464e-29	4.50551e-28
PHYPA_021798	172.085	2.5217	0.224328	11.2411	2.56169e-29	4.56794e-28
PHYPA_022543	742.695	1.12618	0.100271	11.2313	2.86295e-29	5.08866e-28
PHYPA_029845	179.515	-2.13908	0.190501	-11.2287	2.94648e-29	5.2329e-28
PHYPA_018892	84.063	-3.2874	0.292988	-11.2202	3.24389e-29	5.75183e-28
PHYPA_005297	1201.92	1.26828	0.113113	11.2125	3.54063e-29	6.27295e-28
PHYPA_020780	159.434	-2.29313	0.204561	-11.21	3.64247e-29	6.44819e-28
PHYPA_000082	719.604	1.17397	0.104823	11.1995	4.09825e-29	7.24342e-28
PHYPA_016845	326.971	-1.46225	0.130601	-11.1963	4.24907e-29	7.49796e-28
PHYPA_013553	971.488	-1.09702	0.0979884	-11.1954	4.2934e-29	7.57012e-28
PHYPA_014135	118.607	3.39775	0.303596	11.1917	4.47921e-29	7.88512e-28
PHYPA_002948	932.399	1.02098	0.091269	11.1864	4.75113e-29	8.35047e-28
PHYPA_019473	332.566	-1.74838	0.156355	-11.1821	4.99059e-29	8.76435e-28
PHYPA_008826	524.398	1.31324	0.117505	11.1761	5.33893e-29	9.36117e-28
PHYPA_027159	293.525	-1.58304	0.141671	-11.174	5.46504e-29	9.57469e-28
PHYPA_020879	755.749	-1.00529	0.0899948	-11.1706	5.68191e-29	9.94673e-28
PHYPA_024298	59.9064	-3.51468	0.314819	-11.1641	6.10789e-29	1.0684e-27
PHYPA_012683	1600.51	1.22385	0.109696	11.1568	6.63628e-29	1.1599e-27
PHYPA_013911	974.433	1.039	0.0931603	11.1528	6.93789e-29	1.21166e-27
PHYPA_004808	1251.22	1.08844	0.097653	11.1459	7.49419e-29	1.30777e-27
PHYPA_025070	457.094	1.45515	0.130577	11.144	7.66005e-29	1.33566e-27
PHYPA_008959	792.74	-2.56091	0.230112	-11.129	9.0671e-29	1.57851e-27
PHYPA_021926	106.304	3.96416	0.35633	11.125	9.48294e-29	1.6483e-27
PHYPA_010259	429.105	1.51363	0.136096	11.1218	9.82723e-29	1.70545e-27
PHYPA_005232	1030.06	1.34682	0.121116	11.1201	1.00199e-28	1.73752e-27
PHYPA_021686	342.787	-1.38645	0.124801	-11.1093	1.13017e-28	1.9567e-27
PHYPA_009360	359.682	-1.52277	0.137097	-11.1072	1.15726e-28	2.00203e-27
PHYPA_008619	81.8412	-2.83379	0.255228	-11.103	1.21349e-28	2.09768e-27
PHYPA_024577	800.357	1.12556	0.101462	11.0934	1.34991e-28	2.33166e-27
PHYPA_017400	162.33	-2.12197	0.191303	-11.0922	1.369e-28	2.36279e-27
PHYPA_027371	269.286	-1.84477	0.166314	-11.0921	1.37041e-28	2.36336e-27
PHYPA_013719	165.47	-2.30362	0.207951	-11.0777	1.60968e-28	2.76951e-27
PHYPA_030139	408.662	-1.41582	0.127848	-11.0742	1.67388e-28	2.87547e-27
PHYPA_026617	118.243	-2.66853	0.241127	-11.0669	1.81513e-28	3.11327e-27
PHYPA_015311	972.838	1.0607	0.0959063	11.0598	1.96536e-28	3.3657e-27
PHYPA_009446	69.3143	-3.23305	0.292333	-11.0595	1.97218e-28	3.37201e-27
PHYPA_003003	969.726	-1.15887	0.104823	-11.0555	2.06219e-28	3.52058e-27
PHYPA_003513	873.623	1.14508	0.103591	11.0539	2.09998e-28	3.58232e-27
PHYPA_014349	105.511	-2.49441	0.225723	-11.0508	2.17314e-28	3.70425e-27
PHYPA_020664	154.951	-2.02207	0.18305	-11.0466	2.27768e-28	3.87347e-27
PHYPA_030623	994.017	-1.22226	0.11068	-11.0432	2.36419e-28	4.01748e-27
PHYPA_015691	1039.06	1.00791	0.0915402	11.0106	3.39662e-28	5.74973e-27
PHYPA_019722	928.15	-1.17927	0.107131	-11.0077	3.50684e-28	5.93175e-27
PHYPA_009304	209.457	-1.82749	0.166046	-11.006	3.57695e-28	6.0457e-27
PHYPA_010399	274.569	-1.55681	0.141668	-10.9891	4.31128e-28	7.27013e-27
PHYPA_006005	142.076	-2.11774	0.192755	-10.9867	4.42752e-28	7.46045e-27
PHYPA_024867	1116.4	1.11639	0.101633	10.9845	4.53836e-28	7.64136e-27
PHYPA_012326	810.42	1.06368	0.0968859	10.9787	4.83975e-28	8.14261e-27
PHYPA_002657	206.568	2.35977	0.215125	10.9693	5.36981e-28	9.02063e-27
PHYPA_007850	223.952	2.05774	0.187607	10.9683	5.4266e-28	9.10908e-27
PHYPA_028958	515.934	-1.13964	0.103975	-10.9607	5.90257e-28	9.8814e-27
PHYPA_016003	173.308	2.39936	0.219067	10.9526	6.45527e-28	1.07947e-26
PHYPA_002115	288.718	1.88208	0.171934	10.9465	6.90387e-28	1.15361e-26
PHYPA_005768	100.572	4.06864	0.371855	10.9415	7.30076e-28	1.21808e-26
PHYPA_027042	627.931	1.21409	0.111018	10.936	7.75658e-28	1.29316e-26
PHYPA_002206	173.416	-1.98015	0.181168	-10.9299	8.29416e-28	1.38173e-26
PHYPA_009022	629.739	-1.19478	0.109329	-10.9283	8.43932e-28	1.40485e-26
PHYPA_018784	342.752	-1.62054	0.148291	-10.9281	8.45968e-28	1.40718e-26
PHYPA_018726	721.901	1.20974	0.110728	10.9254	8.71979e-28	1.44935e-26
PHYPA_018370	178.926	-1.93339	0.17731	-10.904	1.10311e-27	1.82939e-26
PHYPA_000709	274.555	-1.50802	0.138402	-10.896	1.20485e-27	1.99511e-26
PHYPA_005668	565.557	-2.83391	0.260095	-10.8957	1.20831e-27	1.99933e-26
PHYPA_016208	477.911	1.38494	0.127267	10.8821	1.40272e-27	2.31928e-26
PHYPA_007296	302.339	-1.66415	0.152936	-10.8814	1.4145e-27	2.33701e-26
PHYPA_024011	508.722	-1.47699	0.135768	-10.8787	1.45566e-27	2.4032e-26
PHYPA_002717	533.434	1.26436	0.116248	10.8764	1.49329e-27	2.46348e-26
PHYPA_027645	62.6729	-3.34092	0.307218	-10.8747	1.52088e-27	2.50712e-26
PHYPA_002680	801.371	1.05538	0.0971055	10.8683	1.63143e-27	2.68533e-26
PHYPA_025329	179.092	-1.833	0.168729	-10.8635	1.71942e-27	2.82805e-26
PHYPA_024827	704.671	1.16795	0.107515	10.8631	1.72752e-27	2.83715e-26
PHYPA_020302	1433.79	1.18654	0.109264	10.8593	1.80058e-27	2.95494e-26
PHYPA_018176	405.493	-1.27083	0.117083	-10.8541	1.90572e-27	3.12284e-26
PHYPA_021550	504.912	-1.1568	0.106603	-10.8515	1.96175e-27	3.20987e-26
PHYPA_005988	285.322	-1.59657	0.147166	-10.8488	2.02065e-27	3.30379e-26
PHYPA_012787	81.8776	-2.73916	0.252595	-10.8441	2.12815e-27	3.47698e-26
PHYPA_013841	100.855	-2.58225	0.238167	-10.8422	2.17164e-27	3.54541e-26
PHYPA_000410	239.431	-1.78537	0.1647	-10.8401	2.22236e-27	3.62552e-26
PHYPA_003588	612.2	1.31074	0.12109	10.8245	2.6343e-27	4.28487e-26
PHYPA_022080	676.724	-1.04345	0.0963996	-10.8242	2.64267e-27	4.29532e-26
PHYPA_012089	375.736	-1.42536	0.131713	-10.8217	2.71676e-27	4.40923e-26
PHYPA_001820	520.94	-1.41101	0.130529	-10.8099	3.09131e-27	5.00239e-26
PHYPA_005055	125.615	-2.39258	0.221499	-10.8018	3.37644e-27	5.45178e-26
PHYPA_018337	436.524	-1.29365	0.119866	-10.7925	3.73532e-27	6.02241e-26
PHYPA_005493	270.947	-1.71517	0.158961	-10.7899	3.84287e-27	6.19128e-26
PHYPA_013995	202.194	-1.85746	0.172156	-10.7894	3.86248e-27	6.21833e-26
PHYPA_018650	553.706	1.30942	0.121394	10.7866	3.98223e-27	6.40645e-26
PHYPA_014548	650.671	-1.04928	0.0973433	-10.7792	4.31768e-27	6.94104e-26
PHYPA_021059	390.91	-1.29368	0.120039	-10.7772	4.41248e-27	7.08827e-26
PHYPA_004143	207.136	-1.75711	0.163119	-10.772	4.66973e-27	7.49605e-26
PHYPA_016320	162.46	-1.89788	0.176384	-10.7599	5.32035e-27	8.53424e-26
PHYPA_015679	121.493	-2.31258	0.215125	-10.7499	5.92972e-27	9.5048e-26
PHYPA_007736	158.397	-2.11934	0.197364	-10.7382	6.7345e-27	1.0787e-25
PHYPA_027665	410.772	-1.44488	0.134674	-10.7287	7.46153e-27	1.19168e-25
PHYPA_017623	132.324	2.91656	0.271893	10.7269	7.61389e-27	1.21513e-25
PHYPA_020595	204.801	2.3511	0.219222	10.7247	7.79216e-27	1.24269e-25
PHYPA_009686	784.128	1.1493	0.107349	10.7062	9.51596e-27	1.5154e-25
PHYPA_007343	402.678	-1.26941	0.118609	-10.7025	9.90933e-27	1.57577e-25
PHYPA_000816	133.998	3.40136	0.318202	10.6893	1.142e-26	1.81207e-25
PHYPA_005553	142.948	-2.14214	0.200431	-10.6877	1.16274e-26	1.84365e-25
PHYPA_021861	420.987	-1.22497	0.114697	-10.6801	1.26147e-26	1.99446e-25
PHYPA_008823	61.2329	-3.36218	0.3149	-10.677	1.30473e-26	2.06137e-25
PHYPA_017346	976.248	-1.063	0.0996623	-10.666	1.46793e-26	2.31756e-25
PHYPA_022560	347.43	-1.42824	0.13397	-10.6608	1.55194e-26	2.44669e-25
PHYPA_005659	174.664	-2.17828	0.204448	-10.6544	1.66263e-26	2.61746e-25
PHYPA_019068	993.261	1.07877	0.101306	10.6486	1.77021e-26	2.78284e-25
PHYPA_010052	135.596	-2.39245	0.224682	-10.6481	1.77884e-26	2.79441e-25
PHYPA_012256	1247.97	1.12637	0.10579	10.6471	1.79798e-26	2.82246e-25
PHYPA_014906	77.8179	-2.98138	0.280269	-10.6376	1.99282e-26	3.12166e-25
PHYPA_022016	369.927	-1.46723	0.13808	-10.626	2.2569e-26	3.52781e-25
PHYPA_010490	76.7006	-2.99151	0.281733	-10.6183	2.45098e-26	3.82846e-25
PHYPA_005512	155.74	-1.98198	0.186696	-10.616	2.50994e-26	3.91777e-25
PHYPA_025411	233.232	1.84484	0.173992	10.603	2.88539e-26	4.4911e-25
PHYPA_005223	77.9145	-2.79953	0.264094	-10.6005	2.96427e-26	4.61062e-25
PHYPA_003752	525.737	1.27538	0.120319	10.6	2.98109e-26	4.63351e-25
PHYPA_010769	494.516	-1.2172	0.114889	-10.5946	3.15697e-26	4.90343e-25
PHYPA_017823	156.338	-1.93309	0.182521	-10.591	3.27942e-26	5.09003e-25
PHYPA_015878	75.8437	-2.85602	0.269972	-10.5789	3.73148e-26	5.78759e-25
PHYPA_010631	2058.1	-1.02186	0.0966197	-10.5761	3.84809e-26	5.96427e-25
PHYPA_022170	85.4473	-2.68773	0.254369	-10.5663	4.27224e-26	6.61702e-25
PHYPA_029679	171.835	-1.86691	0.176712	-10.5647	4.34191e-26	6.7202e-25
PHYPA_030108	654.405	1.10824	0.104928	10.5619	4.47441e-26	6.92042e-25
PHYPA_020975	411.851	-1.49127	0.141215	-10.5603	4.55021e-26	7.03272e-25
PHYPA_027924	1034.51	1.26771	0.120072	10.5579	4.67194e-26	7.21075e-25
PHYPA_009807	761.069	-1.16169	0.110041	-10.557	4.71715e-26	7.27544e-25
PHYPA_002446	391.328	-1.25707	0.119166	-10.5488	5.14281e-26	7.9264e-25
PHYPA_022536	1170.72	1.02301	0.0969902	10.5476	5.21174e-26	8.02702e-25
PHYPA_024178	406.323	-1.36771	0.12976	-10.5403	5.63228e-26	8.66867e-25
PHYPA_013999	337.438	-1.49099	0.141667	-10.5246	6.65224e-26	1.02171e-24
PHYPA_024089	107.056	3.8342	0.364748	10.5119	7.61231e-26	1.16754e-24
PHYPA_000208	158.605	-1.96613	0.187367	-10.4934	9.25979e-26	1.41334e-24
PHYPA_014729	115.876	-2.18388	0.208229	-10.4879	9.8218e-26	1.49808e-24
PHYPA_001849	1265.94	1.10032	0.104955	10.4837	1.02596e-25	1.56162e-24
PHYPA_023455	541.036	1.24208	0.118488	10.4828	1.0368e-25	1.57702e-24
PHYPA_019908	904.386	-1.02097	0.0974826	-10.4733	1.1454e-25	1.73862e-24
PHYPA_028422	312.983	-1.37463	0.131255	-10.4729	1.15009e-25	1.74453e-24
PHYPA_015939	209.475	-1.69229	0.161785	-10.4601	1.31685e-25	1.99336e-24
PHYPA_003390	59.8552	-3.19268	0.305263	-10.4588	1.3357e-25	2.0205e-24
PHYPA_014963	1631.57	1.14183	0.109216	10.4547	1.39393e-25	2.10571e-24
PHYPA_010243	189.219	-2.05921	0.197146	-10.4451	1.5427e-25	2.32725e-24
PHYPA_013936	382.733	-1.37123	0.131307	-10.443	1.57792e-25	2.37875e-24
PHYPA_005821	342.826	1.89093	0.181157	10.438	1.66212e-25	2.50398e-24
PHYPA_003448	173.843	-1.81029	0.173518	-10.4329	1.75522e-25	2.64242e-24
PHYPA_005176	65.2633	-3.10535	0.29777	-10.4287	1.83422e-25	2.75759e-24
PHYPA_014074	379.409	-1.55119	0.148818	-10.4234	1.93851e-25	2.91239e-24
PHYPA_022436	180.198	-1.73857	0.166864	-10.4191	2.02854e-25	3.04557e-24
PHYPA_005430	164.475	-1.90023	0.182754	-10.3977	2.53871e-25	3.80376e-24
PHYPA_024719	108.741	-2.2498	0.216454	-10.3939	2.64409e-25	3.95626e-24
PHYPA_010275	440.975	-1.32068	0.127083	-10.3922	2.69008e-25	4.01961e-24
PHYPA_005259	140.182	2.50885	0.241424	10.3919	2.69999e-25	4.0317e-24
PHYPA_014149	800.351	1.00223	0.0964657	10.3895	2.76823e-25	4.1308e-24
PHYPA_012912	580.681	1.14287	0.110074	10.3827	2.97175e-25	4.4285e-24
PHYPA_015169	461.352	-1.27473	0.123025	-10.3615	3.70904e-25	5.51228e-24
PHYPA_024972	542.683	1.37043	0.13234	10.3553	3.95778e-25	5.87404e-24
PHYPA_026472	297.087	-1.56668	0.151769	-10.3228	5.55983e-25	8.22407e-24
PHYPA_009352	414.526	-1.17784	0.114136	-10.3196	5.74597e-25	8.48801e-24
PHYPA_003129	540.246	-2.86515	0.278111	-10.3022	6.88749e-25	1.01607e-23
PHYPA_014689	362.25	-1.52373	0.148351	-10.2711	9.51434e-25	1.39984e-23
PHYPA_001979	502.649	1.19648	0.116552	10.2656	1.00713e-24	1.47783e-23
PHYPA_002162	529.439	1.19006	0.115955	10.2631	1.03354e-24	1.51559e-23
PHYPA_008496	618.239	-1.06464	0.103752	-10.2614	1.05172e-24	1.54122e-23
PHYPA_003236	345.589	1.89983	0.1853	10.2527	1.15027e-24	1.68116e-23
PHYPA_028506	592.407	1.4392	0.140411	10.2499	1.18444e-24	1.72995e-23
PHYPA_016649	560.956	-1.14252	0.111484	-10.2482	1.20549e-24	1.75953e-23
PHYPA_013658	63.4597	-2.98016	0.291045	-10.2395	1.31931e-24	1.92312e-23
PHYPA_009653	952.053	-1.16441	0.113724	-10.239	1.32666e-24	1.93256e-23
PHYPA_026026	752.538	1.03336	0.100938	10.2376	1.34576e-24	1.95908e-23
PHYPA_026333	123.871	-2.13658	0.20872	-10.2366	1.35989e-24	1.97834e-23
PHYPA_022850	384.99	-1.68698	0.164814	-10.2356	1.37279e-24	1.9958e-23
PHYPA_004827	317.189	-1.47686	0.144304	-10.2343	1.39154e-24	2.02172e-23
PHYPA_006516	191.452	-1.81027	0.17698	-10.2287	1.47482e-24	2.1399e-23
PHYPA_017153	457.75	-1.35492	0.132499	-10.2259	1.51882e-24	2.20228e-23
PHYPA_019445	160.344	-1.80421	0.176526	-10.2207	1.60244e-24	2.32201e-23
PHYPA_014757	638.912	-1.19209	0.11699	-10.1896	2.20602e-24	3.18824e-23
PHYPA_024129	461.514	-1.2454	0.122405	-10.1744	2.58032e-24	3.72431e-23
PHYPA_028429	335.771	-1.45213	0.142893	-10.1624	2.9184e-24	4.20953e-23
PHYPA_005581	154.344	-1.86966	0.184044	-10.1588	3.02809e-24	4.36489e-23
PHYPA_005997	327.067	-1.59317	0.15684	-10.158	3.05338e-24	4.39847e-23
PHYPA_010433	241.59	-1.79364	0.176596	-10.1568	3.09199e-24	4.45118e-23
PHYPA_008209	100.845	3.48562	0.343269	10.1542	3.17428e-24	4.56665e-23
PHYPA_024861	148.145	2.31183	0.227945	10.1421	3.59389e-24	5.15016e-23
PHYPA_012788	360.647	1.45705	0.143715	10.1385	3.72957e-24	5.34111e-23
PHYPA_006773	124.077	-2.07277	0.204667	-10.1275	4.1713e-24	5.96209e-23
PHYPA_021666	124.005	2.85636	0.282293	10.1184	4.57742e-24	6.53409e-23
PHYPA_028878	109.289	-2.3434	0.231692	-10.1143	4.77344e-24	6.80949e-23
PHYPA_009348	322.144	-1.49503	0.147926	-10.1066	5.16445e-24	7.35776e-23
PHYPA_025480	86.533	-2.69276	0.266583	-10.101	5.46699e-24	7.78376e-23
PHYPA_019330	572.019	-1.35058	0.133722	-10.0999	5.52966e-24	7.86789e-23
PHYPA_016549	268.965	1.70557	0.169338	10.072	7.34754e-24	1.04208e-22
PHYPA_010446	177.379	-1.87777	0.186466	-10.0703	7.47241e-24	1.05911e-22
PHYPA_022500	576.785	-1.12047	0.11127	-10.0698	7.51097e-24	1.06389e-22
PHYPA_025359	146.624	-2.1405	0.212657	-10.0655	7.84762e-24	1.11086e-22
PHYPA_011294	384.699	-1.19983	0.119301	-10.0571	8.54664e-24	1.20749e-22
PHYPA_006174	597.056	-1.39404	0.13864	-10.0551	8.72299e-24	1.23161e-22
PHYPA_004511	205.43	-1.61432	0.160587	-10.0526	8.94835e-24	1.26182e-22
PHYPA_002081	120.008	2.61037	0.259926	10.0428	9.88733e-24	1.39244e-22
PHYPA_009815	119.607	-2.0862	0.207758	-10.0415	1.0014e-23	1.40937e-22
PHYPA_011323	653.346	1.02243	0.101843	10.0392	1.02462e-23	1.44114e-22
PHYPA_013604	737.912	1.04809	0.104412	10.038	1.03774e-23	1.45866e-22
PHYPA_000525	102.903	-2.57485	0.256535	-10.037	1.04775e-23	1.4718e-22
PHYPA_024111	713.539	-1.26791	0.126378	-10.0327	1.09528e-23	1.53757e-22
PHYPA_010837	109.774	-2.16751	0.216188	-10.026	1.17138e-23	1.64336e-22
PHYPA_028912	198.933	-1.75722	0.175464	-10.0147	1.31351e-23	1.84042e-22
PHYPA_002665	1127.94	-1.1633	0.11619	-10.0121	1.34913e-23	1.88912e-22
PHYPA_016733	82.1715	-2.61403	0.261172	-10.0088	1.39375e-23	1.95036e-22
PHYPA_007999	224.254	-1.73323	0.173319	-10.0002	1.52107e-23	2.12718e-22
PHYPA_002191	79.626	3.85732	0.386029	9.9923	1.64715e-23	2.29913e-22
PHYPA_017110	141.346	2.58892	0.259683	9.96956	2.07145e-23	2.88407e-22
PHYPA_018516	108.627	-2.20934	0.222023	-9.95098	2.49715e-23	3.47019e-22
PHYPA_006615	70.802	-2.7417	0.275586	-9.94861	2.55721e-23	3.55141e-22
PHYPA_010534	429.718	-1.13622	0.114259	-9.94426	2.67156e-23	3.70789e-22
PHYPA_019387	389.755	-1.24058	0.124863	-9.93552	2.91647e-23	4.04271e-22
PHYPA_011892	323.007	-1.38333	0.139252	-9.93404	2.96024e-23	4.1008e-22
PHYPA_024773	363.023	-1.46232	0.147245	-9.93117	3.04659e-23	4.21512e-22
PHYPA_026526	395.714	-1.22811	0.123701	-9.92809	3.14202e-23	4.34443e-22
PHYPA_009489	672.106	-1.04949	0.105765	-9.92286	3.31139e-23	4.57574e-22
PHYPA_016522	451.973	-1.19731	0.120846	-9.90775	3.85241e-23	5.30669e-22
PHYPA_014325	119.415	-2.03976	0.205957	-9.9038	4.00735e-23	5.50979e-22
PHYPA_014781	136.742	2.41164	0.243682	9.89666	4.3039e-23	5.9028e-22
PHYPA_001839	406.944	-1.15105	0.11632	-9.89559	4.35052e-23	5.96303e-22
PHYPA_023450	380.715	-1.29446	0.130893	-9.88943	4.62643e-23	6.33333e-22
PHYPA_017465	232.613	-1.60863	0.162814	-9.88022	5.07226e-23	6.93503e-22
PHYPA_023528	187.592	-1.77202	0.179691	-9.86145	6.11599e-23	8.32591e-22
PHYPA_022966	94.0278	-2.38661	0.242338	-9.8483	6.97153e-23	9.47887e-22
PHYPA_022081	50.3298	-3.41602	0.346931	-9.84638	7.10579e-23	9.65547e-22
PHYPA_016342	108.641	-2.18558	0.221987	-9.84551	7.16734e-23	9.73309e-22
PHYPA_017441	538.589	1.14942	0.116853	9.8364	7.84655e-23	1.06489e-21
PHYPA_016234	367.055	-1.27991	0.130191	-9.83102	8.27772e-23	1.12271e-21
PHYPA_001338	211.869	1.7814	0.181373	9.82178	9.07275e-23	1.22828e-21
PHYPA_019983	367.473	-1.3316	0.135656	-9.816	9.60797e-23	1.29755e-21
PHYPA_028046	271.207	-1.43844	0.146746	-9.8022	1.10156e-22	1.48583e-21
PHYPA_008052	669.915	1.10727	0.112966	9.80178	1.10623e-22	1.49121e-21
PHYPA_011446	639.499	1.06641	0.108855	9.79659	1.16451e-22	1.56785e-21
PHYPA_025423	103.851	2.84921	0.291172	9.78531	1.30193e-22	1.74967e-21
PHYPA_022921	606.335	1.05438	0.107774	9.78329	1.32827e-22	1.78289e-21
PHYPA_025688	48.783	-3.48129	0.356001	-9.77885	1.38779e-22	1.86051e-21
PHYPA_030773	388.406	-1.1643	0.119066	-9.77869	1.38996e-22	1.86229e-21
PHYPA_011949	197.087	-1.74175	0.178279	-9.76981	1.51738e-22	2.03178e-21
PHYPA_004074	302.217	-1.32425	0.135592	-9.76639	1.56945e-22	2.10022e-21
PHYPA_012899	296.673	-1.64298	0.168463	-9.75281	1.79424e-22	2.39813e-21
PHYPA_030329	97.3447	-2.91803	0.29926	-9.75081	1.83001e-22	2.44445e-21
PHYPA_008061	414.054	1.30236	0.133596	9.7485	1.87218e-22	2.49926e-21
PHYPA_029348	85.0375	-2.44397	0.250739	-9.7471	1.89819e-22	2.53245e-21
PHYPA_014237	58.6234	-3.04852	0.312773	-9.74673	1.90505e-22	2.54007e-21
PHYPA_001152	94.5971	-2.3975	0.246031	-9.74469	1.94363e-22	2.58995e-21
PHYPA_014569	1092	-1.16075	0.119144	-9.74248	1.98638e-22	2.64531e-21
PHYPA_005641	127.899	2.41671	0.248095	9.74109	2.01388e-22	2.68031e-21
PHYPA_006836	95.5886	-2.23797	0.229948	-9.73251	2.1912e-22	2.91103e-21
PHYPA_019223	197.974	-1.69518	0.174183	-9.73219	2.19812e-22	2.91847e-21
PHYPA_015307	151.26	-2.20469	0.226609	-9.72903	2.26752e-22	3.00698e-21
PHYPA_012205	543.653	-1.17561	0.120862	-9.72694	2.31442e-22	3.06733e-21
PHYPA_005855	151.535	2.2317	0.229465	9.72566	2.34392e-22	3.10456e-21
PHYPA_010760	224.591	-1.57114	0.161612	-9.72171	2.43661e-22	3.22346e-21
PHYPA_021848	110.433	-2.31026	0.238002	-9.70687	2.81852e-22	3.71533e-21
PHYPA_015621	276.451	-1.34651	0.138758	-9.70406	2.89737e-22	3.81242e-21
PHYPA_021476	93.5774	-2.2471	0.231818	-9.69336	3.21765e-22	4.21874e-21
PHYPA_007079	465.291	-1.25659	0.129707	-9.68787	3.39533e-22	4.44377e-21
PHYPA_027752	49.8377	-3.17696	0.328049	-9.68441	3.51221e-22	4.59128e-21
PHYPA_018178	426.206	-1.08828	0.1125	-9.67364	3.9025e-22	5.08942e-21
PHYPA_030656	358.199	1.35571	0.140374	9.65778	4.55648e-22	5.92827e-21
PHYPA_027325	456.709	-1.38013	0.142925	-9.65636	4.61984e-22	6.00716e-21
PHYPA_030193	284.777	-1.39724	0.144778	-9.65094	4.8705e-22	6.32935e-21
PHYPA_023103	77.9216	-2.71353	0.281301	-9.64638	5.09236e-22	6.60987e-21
PHYPA_022223	499.249	-2.67118	0.277421	-9.62863	6.05329e-22	7.83409e-21
PHYPA_015290	488.784	1.16567	0.121225	9.61572	6.86283e-22	8.87137e-21
PHYPA_019938	139.191	-1.8312	0.190463	-9.61445	6.94801e-22	8.97621e-21
PHYPA_004576	88.3954	-2.33733	0.243133	-9.61336	7.02172e-22	9.06612e-21
PHYPA_023304	518.672	-1.47603	0.153562	-9.6119	7.12228e-22	9.19058e-21
PHYPA_005681	67.6974	-2.76275	0.287525	-9.60874	7.34418e-22	9.47137e-21
PHYPA_025155	235.187	1.7398	0.181105	9.60657	7.5006e-22	9.66744e-21
PHYPA_010477	146.067	2.15466	0.224449	9.59979	8.01107e-22	1.03133e-20
PHYPA_004450	540.641	1.16098	0.120948	9.59901	8.07182e-22	1.03855e-20
PHYPA_026518	289.091	1.52053	0.158513	9.59245	8.60147e-22	1.10605e-20
PHYPA_002993	252.939	-1.43968	0.150162	-9.5875	9.02417e-22	1.15905e-20
PHYPA_016737	47.8027	-3.23849	0.337824	-9.58633	9.12738e-22	1.17162e-20
PHYPA_030015	513.913	1.44912	0.151208	9.58364	9.36825e-22	1.20184e-20
PHYPA_021170	72.8379	-2.52154	0.263291	-9.577	9.99005e-22	1.27938e-20
PHYPA_009218	90.8346	-2.24266	0.234208	-9.5755	1.01363e-21	1.29736e-20
PHYPA_001324	89.2122	-2.24333	0.234561	-9.56392	1.13382e-21	1.44867e-20
PHYPA_009893	382.82	-1.38392	0.144749	-9.5608	1.16846e-21	1.49205e-20
PHYPA_007459	280.063	-1.28782	0.135138	-9.52966	1.57792e-21	2.00793e-20
PHYPA_013258	108.285	-2.19276	0.230143	-9.5278	1.60651e-21	2.04196e-20
PHYPA_030377	541.101	1.11192	0.116785	9.52101	1.71501e-21	2.1786e-20
PHYPA_000446	255.892	-1.34427	0.141222	-9.51885	1.75112e-21	2.2232e-20
PHYPA_028855	347.993	-1.23718	0.130006	-9.51631	1.7944e-21	2.27683e-20
PHYPA_007486	602.872	-1.01639	0.106867	-9.5108	1.89199e-21	2.39789e-20
PHYPA_020937	390.205	-1.15756	0.1218	-9.50376	2.02442e-21	2.56426e-20
PHYPA_022130	131.297	-1.85034	0.194818	-9.49783	2.14314e-21	2.70997e-20
PHYPA_017689	565.721	-1.00893	0.106279	-9.49326	2.23929e-21	2.82993e-20
PHYPA_007379	183.187	-1.66719	0.17569	-9.48937	2.32442e-21	2.93583e-20
PHYPA_022305	2897.48	-1.52735	0.1611	-9.48072	2.52538e-21	3.18053e-20
PHYPA_020597	552.748	1.39045	0.146694	9.47859	2.57735e-21	3.24413e-20
PHYPA_003665	82.4011	-2.82054	0.297795	-9.47142	2.7607e-21	3.47096e-20
PHYPA_022537	516.991	-1.25311	0.132338	-9.46901	2.82521e-21	3.54801e-20
PHYPA_009273	525.965	1.22045	0.128954	9.46428	2.95596e-21	3.70799e-20
PHYPA_022991	585.165	1.00576	0.106299	9.46159	3.03296e-21	3.80026e-20
PHYPA_004107	239.551	1.84437	0.194954	9.46051	3.06435e-21	3.83522e-20
PHYPA_013261	236.387	-1.64035	0.173388	-9.46055	3.06318e-21	3.83522e-20
PHYPA_023878	550.069	1.21302	0.128329	9.4524	3.31154e-21	4.1399e-20
PHYPA_023037	126.094	-1.86399	0.197594	-9.43344	3.96872e-21	4.94184e-20
PHYPA_015076	418.11	-1.07919	0.114506	-9.42477	4.31066e-21	5.35552e-20
PHYPA_026311	562.863	1.11675	0.118725	9.40617	5.14569e-21	6.38575e-20
PHYPA_003130	114.428	3.09013	0.328619	9.40339	5.28329e-21	6.54914e-20
PHYPA_010499	268.128	-1.44584	0.153973	-9.39027	5.98441e-21	7.38915e-20
PHYPA_012843	280.065	-1.29291	0.137805	-9.38224	6.45863e-21	7.97023e-20
PHYPA_010358	181.571	-1.74572	0.186495	-9.36071	7.92017e-21	9.73025e-20
PHYPA_001199	60.3405	-3.08339	0.329751	-9.35066	8.71047e-21	1.06833e-19
PHYPA_016553	307.506	-1.2289	0.131531	-9.34306	9.35896e-21	1.14595e-19
PHYPA_003222	695.32	1.05162	0.11285	9.31875	1.17721e-20	1.43584e-19
PHYPA_016663	501.383	1.12897	0.121163	9.31778	1.188e-20	1.4474e-19
PHYPA_030260	79.7466	-2.73777	0.294123	-9.30825	1.2996e-20	1.5825e-19
PHYPA_002835	165.315	2.20345	0.23683	9.30395	1.35324e-20	1.64509e-19
PHYPA_014863	212.165	-1.59335	0.171351	-9.2987	1.42169e-20	1.72734e-19
PHYPA_007439	293.098	-1.25844	0.135924	-9.25838	2.0756e-20	2.50664e-19
PHYPA_023238	456.037	-1.03695	0.112054	-9.254	2.16236e-20	2.60999e-19
PHYPA_022273	362.812	1.28369	0.138795	9.24881	2.27016e-20	2.73561e-19
PHYPA_029625	114.733	-1.99105	0.215347	-9.24574	2.3361e-20	2.81353e-19
PHYPA_012472	316.283	-1.24874	0.135104	-9.24282	2.40074e-20	2.88822e-19
PHYPA_030002	399.177	-1.48273	0.160484	-9.23916	2.48445e-20	2.98568e-19
PHYPA_003921	420.381	-1.08008	0.117007	-9.2309	2.68371e-20	3.21987e-19
PHYPA_017006	471.185	1.10593	0.119865	9.22648	2.79664e-20	3.35354e-19
PHYPA_016005	386.317	1.20072	0.130154	9.22535	2.82631e-20	3.38727e-19
PHYPA_024768	317.237	-1.20292	0.13041	-9.22414	2.85857e-20	3.42407e-19
PHYPA_028813	87.04	-2.28906	0.248268	-9.22011	2.96795e-20	3.5493e-19
PHYPA_028326	166.226	-1.67677	0.181971	-9.21452	3.12686e-20	3.73731e-19
PHYPA_014625	200.12	-1.46745	0.159313	-9.21109	3.22827e-20	3.85225e-19
PHYPA_026319	87.6144	2.99543	0.325248	9.20966	3.27153e-20	3.89965e-19
PHYPA_003542	111.132	2.75012	0.298677	9.20768	3.33244e-20	3.97011e-19
PHYPA_010150	63.7711	-2.58957	0.281378	-9.20316	3.47567e-20	4.13404e-19
PHYPA_010874	467.633	-1.07915	0.117261	-9.20297	3.48178e-20	4.13907e-19
PHYPA_027430	490.43	-1.09132	0.118591	-9.20239	3.50071e-20	4.15933e-19
PHYPA_006332	245.755	-1.43906	0.156805	-9.17737	4.41744e-20	5.23442e-19
PHYPA_021429	85.871	-2.19911	0.239874	-9.16778	4.82878e-20	5.71264e-19
PHYPA_014553	131.502	-1.82579	0.199378	-9.15743	5.31482e-20	6.27753e-19
PHYPA_022159	136.043	-1.93812	0.212167	-9.13486	6.54937e-20	7.71502e-19
PHYPA_015893	125.656	2.43467	0.266789	9.1258	7.12079e-20	8.37025e-19
PHYPA_003398	2116.1	1.75867	0.192932	9.1155	7.83072e-20	9.19004e-19
PHYPA_016924	207.26	1.70177	0.186848	9.10774	8.41123e-20	9.85035e-19
PHYPA_015362	589.979	1.04288	0.114583	9.10153	8.90694e-20	1.04198e-18
PHYPA_011161	220.971	-1.42676	0.156837	-9.09709	9.27851e-20	1.08487e-18
PHYPA_027348	897.111	1.01766	0.111927	9.09219	9.7068e-20	1.13375e-18
PHYPA_020283	793.278	-1.21681	0.133947	-9.08428	1.04389e-19	1.21796e-18
PHYPA_024328	129.713	-1.8262	0.201071	-9.08237	1.06239e-19	1.23889e-18
PHYPA_027754	480.294	-1.03655	0.114176	-9.07849	1.10094e-19	1.28249e-18
PHYPA_022158	322.976	-1.31352	0.144744	-9.07477	1.13917e-19	1.32562e-18
PHYPA_023443	494.094	1.18684	0.130897	9.06694	1.22404e-19	1.41988e-18
PHYPA_022752	354.773	-1.14051	0.125815	-9.06501	1.24596e-19	1.44455e-18
PHYPA_008797	71.05	-2.51193	0.277559	-9.05007	1.4288e-19	1.65133e-18
PHYPA_019869	546.158	1.06867	0.118185	9.04234	1.53357e-19	1.76963e-18
PHYPA_002228	108.389	2.44639	0.270594	9.0408	1.55536e-19	1.79383e-18
PHYPA_008210	341.786	1.32738	0.14687	9.03775	1.59929e-19	1.84354e-18
PHYPA_006366	392.83	-1.24801	0.138159	-9.03314	1.66821e-19	1.91997e-18
PHYPA_022256	448.87	-1.02299	0.113279	-9.03067	1.7063e-19	1.96176e-18
PHYPA_019847	160.542	-1.75259	0.194225	-9.02346	1.82232e-19	2.09188e-18
PHYPA_030978	401.739	-1.25502	0.139129	-9.02054	1.87156e-19	2.14504e-18
PHYPA_002131	290.305	1.37418	0.152464	9.01311	2.00302e-19	2.29333e-18
PHYPA_022688	401.143	1.17833	0.130767	9.01087	2.04437e-19	2.33945e-18
PHYPA_013879	478.311	-1.06658	0.118433	-9.0057	2.14291e-19	2.4484e-18
PHYPA_000151	4713.38	1.40711	0.156418	8.99588	2.34343e-19	2.67059e-18
PHYPA_005361	2277.28	-2.75016	0.305776	-8.99402	2.38349e-19	2.71484e-18
PHYPA_027520	272.147	-1.29224	0.143829	-8.98455	2.59802e-19	2.95613e-18
PHYPA_022487	196.878	1.7636	0.196316	8.98347	2.62355e-19	2.9821e-18
PHYPA_027682	474.334	1.1292	0.125764	8.97872	2.73942e-19	3.1106e-18
PHYPA_000399	734.608	1.01934	0.113619	8.97149	2.92533e-19	3.31657e-18
PHYPA_008574	98.7421	-2.43993	0.272574	-8.95141	3.50967e-19	3.96074e-18
PHYPA_002517	504.164	1.02662	0.114773	8.94483	3.72534e-19	4.19553e-18
PHYPA_011296	96.4363	-2.0501	0.229379	-8.93759	3.97754e-19	4.4727e-18
PHYPA_010774	69.0064	3.28536	0.367931	8.92928	4.28789e-19	4.81677e-18
PHYPA_015073	279.339	1.39093	0.155793	8.9281	4.33383e-19	4.8659e-18
PHYPA_013092	57.119	-2.65403	0.297696	-8.91524	4.86745e-19	5.44838e-18
PHYPA_023538	88.9925	-2.41613	0.271186	-8.90951	5.12574e-19	5.72877e-18
PHYPA_018904	200.894	-1.43472	0.16116	-8.90246	5.46248e-19	6.09894e-18
PHYPA_002251	293.03	-1.24804	0.140213	-8.90105	5.53233e-19	6.1738e-18
PHYPA_021971	286.835	-2.78429	0.312892	-8.89855	5.65792e-19	6.30051e-18
PHYPA_004072	450.518	-1.02193	0.114859	-8.8973	5.72199e-19	6.36289e-18
PHYPA_013720	618.48	-1.04029	0.116951	-8.89508	5.83765e-19	6.48497e-18
PHYPA_000779	98.935	-2.11671	0.238483	-8.87572	6.94818e-19	7.70311e-18
PHYPA_024895	120.744	2.34432	0.264166	8.87442	7.03004e-19	7.78604e-18
PHYPA_023792	6047.1	1.55478	0.175204	8.87414	7.04767e-19	7.80164e-18
PHYPA_021228	378.335	-1.08689	0.12251	-8.87189	7.19136e-19	7.95671e-18
PHYPA_013585	425.438	-1.10287	0.124383	-8.86671	7.53384e-19	8.33145e-18
PHYPA_021816	221.401	-1.37224	0.155	-8.85319	8.50535e-19	9.38228e-18
PHYPA_027826	408.831	-1.0871	0.122836	-8.85002	8.75069e-19	9.64808e-18
PHYPA_030298	31.4696	-3.70854	0.419272	-8.84519	9.13744e-19	1.00695e-17
PHYPA_010980	256.698	-1.28767	0.145607	-8.84346	9.27962e-19	1.0221e-17
PHYPA_023460	2746.86	1.44899	0.163893	8.84111	9.47747e-19	1.04337e-17
PHYPA_023728	550.448	-1.00505	0.113763	-8.83455	1.00501e-18	1.10531e-17
PHYPA_015397	296.343	-1.33311	0.151042	-8.82607	1.08423e-18	1.19184e-17
PHYPA_018110	116.773	2.26712	0.257277	8.81196	1.22977e-18	1.34846e-17
PHYPA_009473	351.661	1.19256	0.135361	8.8102	1.24925e-18	1.36846e-17
PHYPA_018484	177.901	-1.61985	0.183972	-8.80488	1.30989e-18	1.43275e-17
PHYPA_006849	52.2246	-2.93724	0.333665	-8.80296	1.33253e-18	1.4568e-17
PHYPA_018819	33.7674	-3.46319	0.393764	-8.7951	1.42919e-18	1.55937e-17
PHYPA_029805	618.701	-1.13483	0.129033	-8.79484	1.43256e-18	1.56227e-17
PHYPA_019280	257.364	1.37019	0.155897	8.78906	1.50816e-18	1.64309e-17
PHYPA_006167	418.822	-1.0185	0.115926	-8.78574	1.55333e-18	1.68813e-17
PHYPA_013024	402.596	-1.12329	0.127992	-8.77626	1.69008e-18	1.83314e-17
PHYPA_008876	110.256	-2.11821	0.241766	-8.76141	1.92829e-18	2.0874e-17
PHYPA_027596	224.606	-1.45523	0.166122	-8.76	1.9525e-18	2.11257e-17
PHYPA_000347	181.117	1.73672	0.198369	8.755	2.04095e-18	2.20395e-17
PHYPA_010457	294.518	-1.27744	0.145951	-8.75249	2.08688e-18	2.25244e-17
PHYPA_003632	206.549	1.55599	0.177784	8.75215	2.09328e-18	2.25824e-17
PHYPA_024576	243.935	1.50946	0.172516	8.7497	2.13921e-18	2.30666e-17
PHYPA_000636	11831.1	2.12882	0.243332	8.74864	2.15948e-18	2.32511e-17
PHYPA_021778	163.984	-1.59413	0.182263	-8.74634	2.20382e-18	2.37169e-17
PHYPA_007268	321.874	1.24159	0.142019	8.74242	2.28177e-18	2.45437e-17
PHYPA_017755	38.974	-3.26583	0.373775	-8.73741	2.38512e-18	2.56055e-17
PHYPA_023414	531.927	1.13516	0.129954	8.73514	2.43347e-18	2.60991e-17
PHYPA_029562	242.228	1.56781	0.179627	8.72816	2.58857e-18	2.77087e-17
PHYPA_029688	199.174	-1.49792	0.171676	-8.72525	2.65597e-18	2.83749e-17
PHYPA_010364	318.01	-1.1977	0.137274	-8.72488	2.66455e-18	2.84528e-17
PHYPA_003859	56.1297	-2.58892	0.29687	-8.72073	2.76426e-18	2.9489e-17
PHYPA_006316	103.182	2.40323	0.275694	8.71704	2.85572e-18	3.04352e-17
PHYPA_022164	5305.97	1.36146	0.156456	8.7019	3.26375e-18	3.47e-17
PHYPA_002919	558.464	1.01158	0.116309	8.69739	3.39608e-18	3.60547e-17
PHYPA_003001	377.845	1.12912	0.129838	8.69636	3.4269e-18	3.63644e-17
PHYPA_007883	164.111	1.77456	0.204134	8.69315	3.52528e-18	3.73365e-17
PHYPA_000791	164.559	-1.51874	0.174727	-8.69207	3.55885e-18	3.76739e-17
PHYPA_003426	163.838	1.72425	0.198587	8.68262	3.86748e-18	4.08821e-17
PHYPA_006786	356.458	-1.0768	0.124029	-8.68187	3.8932e-18	4.11146e-17
PHYPA_011093	83.9275	2.90104	0.334172	8.68129	3.91301e-18	4.1304e-17
PHYPA_007287	711.56	1.01983	0.117579	8.67357	4.18784e-18	4.41416e-17
PHYPA_014967	358.387	-1.34185	0.154718	-8.67288	4.21332e-18	4.43774e-17
PHYPA_001085	126.175	-1.72573	0.198991	-8.67244	4.22949e-18	4.45167e-17
PHYPA_027171	187.442	-1.41616	0.163327	-8.67074	4.29311e-18	4.51431e-17
PHYPA_006287	216.409	-1.42382	0.164433	-8.65895	4.76149e-18	4.99968e-17
PHYPA_022399	113.016	2.36268	0.273376	8.64259	5.49507e-18	5.75624e-17
PHYPA_006954	440.992	1.26934	0.146961	8.63731	5.75512e-18	6.02579e-17
PHYPA_004150	140.665	-1.61097	0.186568	-8.63479	5.88361e-18	6.15155e-17
PHYPA_022983	569.81	1.095	0.126886	8.62984	6.14362e-18	6.41732e-17
PHYPA_004603	415.395	-1.06935	0.123983	-8.62493	6.41335e-18	6.69589e-17
PHYPA_016345	145.459	-1.5688	0.182104	-8.61484	7.00379e-18	7.28473e-17
PHYPA_024933	384.313	-1.10362	0.128233	-8.60638	7.54016e-18	7.82416e-17
PHYPA_020267	1976.06	3.26558	0.379539	8.60407	7.69395e-18	7.97623e-17
PHYPA_014260	295.094	-1.22632	0.142619	-8.59858	8.07088e-18	8.35912e-17
PHYPA_029410	164.564	1.7754	0.206576	8.59438	8.37144e-18	8.66634e-17
PHYPA_019572	45.7897	-2.9091	0.338531	-8.59331	8.45015e-18	8.74373e-17
PHYPA_030380	417.611	-1.03374	0.120297	-8.59324	8.45509e-18	8.74473e-17
PHYPA_013007	430.789	1.12205	0.130664	8.58735	8.89996e-18	9.19189e-17
PHYPA_021169	31.9467	-3.45097	0.401927	-8.58606	9.00046e-18	9.29134e-17
PHYPA_007257	33.2636	-3.41791	0.398156	-8.58435	9.13524e-18	9.42165e-17
PHYPA_018256	32.8823	-3.32835	0.387783	-8.58303	9.24065e-18	9.52591e-17
PHYPA_013202	3023.61	1.42247	0.165935	8.57249	1.01271e-17	1.04251e-16
PHYPA_008516	132.649	2.03873	0.237927	8.56872	1.04637e-17	1.07465e-16
PHYPA_007370	40.8864	-3.29896	0.385688	-8.55344	1.19469e-17	1.22526e-16
PHYPA_016570	254.28	-1.4256	0.166807	-8.54637	1.27018e-17	1.29967e-16
PHYPA_005996	380.004	-1.00718	0.117956	-8.53856	1.35902e-17	1.38606e-16
PHYPA_004429	251.413	-1.28747	0.150801	-8.53752	1.37134e-17	1.39733e-16
PHYPA_013317	86.2176	-2.07764	0.243539	-8.53104	1.45035e-17	1.47512e-16
PHYPA_000373	89.0679	2.61172	0.306215	8.52904	1.4757e-17	1.5002e-16
PHYPA_017351	43.2966	-2.86924	0.336412	-8.52894	1.47696e-17	1.5008e-16
PHYPA_020709	89.8789	-2.03002	0.238089	-8.52633	1.51066e-17	1.53292e-16
PHYPA_027592	109.236	2.3946	0.280932	8.52375	1.54466e-17	1.5667e-16
PHYPA_007602	43.2343	-2.87573	0.337775	-8.51375	1.68398e-17	1.70486e-16
PHYPA_018494	276.787	-1.20573	0.141731	-8.50717	1.78231e-17	1.80194e-16
PHYPA_022246	287.636	-1.14758	0.134942	-8.50425	1.82767e-17	1.84695e-16
PHYPA_024024	146.758	1.84549	0.217024	8.50364	1.83738e-17	1.85591e-16
PHYPA_011888	127.648	2.06427	0.242838	8.5006	1.8861e-17	1.9025e-16
PHYPA_030916	597.807	1.06462	0.125265	8.49899	1.91255e-17	1.9283e-16
PHYPA_012702	424.612	-1.09008	0.12835	-8.49299	2.0138e-17	2.0276e-16
PHYPA_012040	128.013	-1.86512	0.219817	-8.48484	2.16019e-17	2.17202e-16
PHYPA_026215	255.561	-1.25759	0.148272	-8.48162	2.22077e-17	2.22988e-16
PHYPA_020740	106.136	-1.80418	0.212719	-8.48153	2.22256e-17	2.23065e-16
PHYPA_006939	70.1546	2.93244	0.345768	8.48095	2.23363e-17	2.23973e-16
PHYPA_024366	103.384	2.39019	0.281946	8.47746	2.30155e-17	2.30573e-16
PHYPA_021319	181.608	-1.53248	0.180797	-8.47622	2.3262e-17	2.32937e-16
PHYPA_024268	376.156	1.17092	0.138249	8.46969	2.46039e-17	2.45816e-16
PHYPA_025196	132.53	3.64845	0.430818	8.46865	2.4826e-17	2.47923e-16
PHYPA_015856	318.527	1.25687	0.148463	8.46589	2.54211e-17	2.5375e-16
PHYPA_029012	174.592	-1.44751	0.171244	-8.45287	2.84224e-17	2.83196e-16
PHYPA_021777	210.415	1.56126	0.185007	8.43892	3.20276e-17	3.18408e-16
PHYPA_006311	529.227	1.16795	0.138439	8.43654	3.26877e-17	3.24814e-16
PHYPA_006880	379.287	1.12888	0.133881	8.43201	3.39789e-17	3.37341e-16
PHYPA_021772	393.757	1.20987	0.143536	8.42907	3.48437e-17	3.45614e-16
PHYPA_008384	219.99	-1.49661	0.177581	-8.42773	3.52422e-17	3.49409e-16
PHYPA_000716	658.463	-1.03183	0.122492	-8.42366	3.64916e-17	3.61634e-16
PHYPA_016836	332.818	-1.15276	0.13693	-8.41863	3.80899e-17	3.77134e-16
PHYPA_013360	83.1444	-2.30021	0.273231	-8.41857	3.81114e-17	3.77178e-16
PHYPA_020598	288.804	-1.39484	0.165711	-8.4173	3.85253e-17	3.80761e-16
PHYPA_006116	71.3652	-2.19749	0.261165	-8.41419	3.95631e-17	3.90668e-16
PHYPA_012541	169.586	-1.65319	0.196524	-8.41217	4.02503e-17	3.97276e-16
PHYPA_024307	248.594	1.41713	0.168488	8.4109	4.0688e-17	4.01416e-16
PHYPA_010684	394.069	-1.04159	0.123866	-8.40907	4.1327e-17	4.07356e-16
PHYPA_023077	81.8826	-2.0974	0.249951	-8.39124	4.81036e-17	4.72672e-16
PHYPA_001110	243.368	-1.30761	0.155858	-8.38976	4.8715e-17	4.78041e-16
PHYPA_026648	162.619	1.74187	0.207728	8.38537	5.05662e-17	4.95104e-16
PHYPA_027662	208.51	1.69396	0.202023	8.38499	5.07287e-17	4.96474e-16
PHYPA_003956	72.4253	2.78035	0.331929	8.37633	5.46048e-17	5.32989e-16
PHYPA_003925	334.743	1.19313	0.142506	8.37247	5.64251e-17	5.50513e-16
PHYPA_002514	264.672	1.30068	0.155432	8.36815	5.85297e-17	5.70541e-16
PHYPA_025891	64.2937	-2.33751	0.27965	-8.35871	6.34072e-17	6.17268e-16
PHYPA_009231	394.23	-1.01746	0.121733	-8.35812	6.37257e-17	6.20095e-16
PHYPA_011210	183.399	-1.42745	0.170822	-8.3564	6.46589e-17	6.28898e-16
PHYPA_028348	414.936	1.04384	0.124964	8.35306	6.65167e-17	6.46397e-16
PHYPA_030901	309.228	-1.2466	0.14934	-8.34737	6.98006e-17	6.77413e-16
PHYPA_013503	136.458	1.94745	0.233846	8.32789	8.22938e-17	7.95158e-16
PHYPA_019614	88.1583	2.42543	0.291431	8.32251	8.61203e-17	8.30311e-16
PHYPA_002918	177.468	1.6194	0.194638	8.32007	8.79092e-17	8.46818e-16
PHYPA_016585	171.326	-1.42332	0.171331	-8.30743	9.7795e-17	9.39992e-16
PHYPA_007258	60.2577	-2.60941	0.314303	-8.30223	1.02177e-16	9.80827e-16
PHYPA_031199	215.593	-1.36794	0.165352	-8.2729	1.30736e-16	1.24683e-15
PHYPA_026637	365.235	1.26254	0.152624	8.27221	1.31499e-16	1.25356e-15
PHYPA_013464	478.301	-1.05102	0.127116	-8.26816	1.36037e-16	1.29514e-15
PHYPA_011994	69.4042	2.83644	0.34308	8.26757	1.36714e-16	1.30103e-15
PHYPA_011818	246.638	1.39309	0.168813	8.25226	1.55425e-16	1.47781e-15
PHYPA_000908	88.8202	2.36483	0.286787	8.24597	1.63825e-16	1.555e-15
PHYPA_002427	124.797	-1.87686	0.227683	-8.2433	1.67519e-16	1.58938e-15
PHYPA_020865	120.423	2.14424	0.26022	8.2401	1.7206e-16	1.63105e-15
PHYPA_007323	58.4173	3.20676	0.389181	8.23976	1.7256e-16	1.63509e-15
PHYPA_028734	107.278	2.13874	0.259817	8.23174	1.84511e-16	1.74683e-15
PHYPA_028361	149.149	-1.58335	0.192397	-8.22962	1.8781e-16	1.7773e-15
PHYPA_019723	216.046	-1.32689	0.161572	-8.21239	2.16827e-16	2.04575e-15
PHYPA_009354	2992.9	-1.45624	0.177423	-8.20776	2.25353e-16	2.12437e-15
PHYPA_014398	459.562	1.17463	0.143114	8.20763	2.25602e-16	2.12581e-15
PHYPA_028869	241.382	-1.45851	0.177738	-8.20592	2.28831e-16	2.15439e-15
PHYPA_009331	30.5734	-3.29782	0.402127	-8.20094	2.3851e-16	2.24264e-15
PHYPA_028664	414.161	-1.06463	0.129836	-8.19984	2.40713e-16	2.2624e-15
PHYPA_024649	171.396	-1.46457	0.178618	-8.19945	2.41497e-16	2.26879e-15
PHYPA_004262	83.0588	-1.94368	0.237288	-8.19121	2.5861e-16	2.42543e-15
PHYPA_005991	146.688	-1.61728	0.197521	-8.18789	2.65837e-16	2.4911e-15
PHYPA_029664	135.876	2.06065	0.251676	8.18771	2.66246e-16	2.49386e-15
PHYPA_001183	75.9266	-2.34694	0.286664	-8.18707	2.67663e-16	2.50607e-15
PHYPA_010512	267.422	1.27575	0.156028	8.17646	2.9231e-16	2.73335e-15
PHYPA_025574	405.128	1.20883	0.148059	8.16449	3.22807e-16	3.01214e-15
PHYPA_013737	175.118	-1.42689	0.175039	-8.15183	3.58459e-16	3.33774e-15
PHYPA_026421	32.4956	-3.24644	0.398382	-8.14905	3.66786e-16	3.41383e-15
PHYPA_016777	112.385	1.99853	0.246159	8.11884	4.70662e-16	4.35125e-15
PHYPA_023921	52.2856	-2.54876	0.313964	-8.118	4.7394e-16	4.37972e-15
PHYPA_030375	225.504	-1.25992	0.155329	-8.11129	5.00863e-16	4.6169e-15
PHYPA_015990	212.371	-1.42746	0.176113	-8.10538	5.25789e-16	4.84262e-15
PHYPA_014244	79.1314	-2.00425	0.247278	-8.10522	5.26494e-16	4.84709e-15
PHYPA_016810	235.213	1.38469	0.170924	8.10121	5.44174e-16	5.00776e-15
PHYPA_008843	219.144	1.51603	0.187286	8.09472	5.73957e-16	5.27744e-15
PHYPA_002341	62.8533	2.8457	0.351585	8.09392	5.77754e-16	5.30792e-15
PHYPA_016831	75.8726	-2.15489	0.266385	-8.0894	5.99604e-16	5.50178e-15
PHYPA_030137	180.281	-1.44722	0.179056	-8.08252	6.34401e-16	5.81139e-15
PHYPA_009498	36.1694	-2.95556	0.365759	-8.08061	6.44461e-16	5.89619e-15
PHYPA_001566	113.937	1.98948	0.246402	8.07415	6.79459e-16	6.21123e-15
PHYPA_023618	143.434	-1.47697	0.183101	-8.06643	7.23844e-16	6.60055e-15
PHYPA_015727	55.4417	-2.35748	0.292275	-8.06598	7.26478e-16	6.62183e-15
PHYPA_023337	316.133	-1.14461	0.142018	-8.05963	7.65241e-16	6.96075e-15
PHYPA_030554	148.851	-1.50263	0.186477	-8.05801	7.75446e-16	7.05067e-15
PHYPA_027985	163.05	-1.48091	0.18383	-8.05587	7.89175e-16	7.17254e-15
PHYPA_011361	97.2017	-1.82158	0.226493	-8.04254	8.79964e-16	7.98123e-15
PHYPA_025446	67.7418	-2.12285	0.263975	-8.04186	8.84874e-16	8.02247e-15
PHYPA_024135	135.111	-1.56447	0.194729	-8.03412	9.42558e-16	8.53491e-15
PHYPA_003695	184.688	1.52985	0.190451	8.03279	9.52842e-16	8.61742e-15
PHYPA_000177	41.9962	-2.9944	0.373203	-8.02351	1.02769e-15	9.28291e-15
PHYPA_014278	54.5404	-2.55491	0.318647	-8.01798	1.075e-15	9.70234e-15
PHYPA_018578	683.026	-1.00503	0.125357	-8.01732	1.08078e-15	9.75048e-15
PHYPA_025358	142.238	1.83307	0.228786	8.01213	1.12741e-15	1.01504e-14
PHYPA_030932	403.355	-1.03948	0.129741	-8.01199	1.12867e-15	1.01576e-14
PHYPA_001771	58.6844	-2.3803	0.297248	-8.00779	1.16784e-15	1.0493e-14
PHYPA_000529	40.4517	-2.75125	0.34389	-8.00039	1.24028e-15	1.11166e-14
PHYPA_013596	212.533	-1.33466	0.166877	-7.99786	1.26597e-15	1.13423e-14
PHYPA_020376	322.691	-1.10127	0.137845	-7.98917	1.35848e-15	1.21513e-14
PHYPA_027128	65.0599	-2.24536	0.281263	-7.98312	1.42675e-15	1.27517e-14
PHYPA_006943	39.5547	-2.74875	0.344406	-7.98113	1.44998e-15	1.29488e-14
PHYPA_018295	74.6034	2.49769	0.313087	7.97762	1.49176e-15	1.33111e-14
PHYPA_001340	67.6296	-2.289	0.287223	-7.9694	1.59445e-15	1.41987e-14
PHYPA_015182	146.668	-1.44556	0.181506	-7.96429	1.6618e-15	1.47864e-14
PHYPA_005265	387.817	-1.15528	0.14514	-7.95976	1.72376e-15	1.53254e-14
PHYPA_013404	249.431	1.29935	0.163421	7.95096	1.85071e-15	1.64474e-14
PHYPA_008114	184.091	-1.35353	0.170416	-7.94252	1.98122e-15	1.75577e-14
PHYPA_019675	306.36	-2.9031	0.365551	-7.94172	1.99396e-15	1.76635e-14
PHYPA_003059	92.5582	-1.91253	0.240964	-7.93701	2.07112e-15	1.83323e-14
PHYPA_007222	70.7663	-2.05967	0.259537	-7.93594	2.08907e-15	1.84838e-14
PHYPA_001300	386.365	1.11109	0.140046	7.93378	2.12578e-15	1.87935e-14
PHYPA_007589	130.542	-1.55326	0.195796	-7.93307	2.13787e-15	1.88852e-14
PHYPA_025478	388.094	-2.43045	0.306484	-7.9301	2.18976e-15	1.93358e-14
PHYPA_027271	178.705	-1.43858	0.181559	-7.92347	2.30965e-15	2.03701e-14
PHYPA_029979	284.942	-1.11332	0.140517	-7.92306	2.31743e-15	2.04305e-14
PHYPA_006803	369.499	1.04971	0.132515	7.92144	2.34783e-15	2.06902e-14
PHYPA_016863	99.4625	2.08208	0.262845	7.92131	2.35025e-15	2.07032e-14
PHYPA_007926	241.008	-1.15669	0.146059	-7.91934	2.38783e-15	2.10259e-14
PHYPA_013079	99.3904	-1.80825	0.228791	-7.90348	2.71224e-15	2.38253e-14
PHYPA_015604	310.861	-1.07343	0.135836	-7.90241	2.73554e-15	2.40204e-14
PHYPA_009328	284.926	-1.05645	0.133732	-7.89976	2.79447e-15	2.45086e-14
PHYPA_005788	106.399	-1.67406	0.211917	-7.89962	2.79757e-15	2.4526e-14
PHYPA_005608	72.8628	-2.16577	0.274215	-7.89807	2.83246e-15	2.48122e-14
PHYPA_010758	81.4019	-1.94649	0.2466	-7.89332	2.94263e-15	2.5767e-14
PHYPA_007244	378.323	-1.11525	0.14133	-7.89113	2.99457e-15	2.61802e-14
PHYPA_013047	119.592	2.24143	0.284458	7.87968	3.28216e-15	2.86377e-14
PHYPA_002315	198.453	1.41023	0.179032	7.87699	3.35373e-15	2.92159e-14
PHYPA_002785	333.834	-1.09029	0.138627	-7.86495	3.69238e-15	3.21026e-14
PHYPA_009962	65.7687	-2.32605	0.295914	-7.86056	3.82414e-15	3.32219e-14
PHYPA_018768	291.775	-1.36601	0.173859	-7.85698	3.93512e-15	3.41591e-14
PHYPA_025558	249.399	1.28468	0.16351	7.85689	3.93778e-15	3.41688e-14
PHYPA_024695	118.405	1.87599	0.238853	7.85415	4.02492e-15	3.48974e-14
PHYPA_023558	197.044	2.97998	0.379467	7.85306	4.06009e-15	3.51885e-14
PHYPA_006966	218.91	1.57889	0.201177	7.84825	4.21876e-15	3.65063e-14
PHYPA_015505	145.009	-1.54637	0.197135	-7.84422	4.3564e-15	3.76825e-14
PHYPA_005351	17.532	-3.84404	0.490274	-7.84059	4.48443e-15	3.87748e-14
PHYPA_023762	361.697	-1.00666	0.128593	-7.82824	4.94742e-15	4.26275e-14
PHYPA_002203	291.822	-1.13582	0.145227	-7.821	5.24047e-15	4.5082e-14
PHYPA_026888	155.934	-1.60928	0.205782	-7.82032	5.26882e-15	4.52905e-14
PHYPA_011220	109.013	1.94142	0.248345	7.8174	5.39249e-15	4.63354e-14
PHYPA_026170	328.34	1.08278	0.138616	7.81136	5.65734e-15	4.85355e-14
PHYPA_013522	56.3083	-2.2922	0.294113	-7.79361	6.51239e-15	5.56545e-14
PHYPA_000291	40.6111	-2.7097	0.347793	-7.79113	6.64122e-15	5.66896e-14
PHYPA_010862	62.2066	-2.19538	0.281828	-7.78978	6.71282e-15	5.72786e-14
PHYPA_016312	129.917	1.76398	0.226484	7.78853	6.7792e-15	5.77779e-14
PHYPA_010991	120.979	-1.67202	0.21473	-7.78663	6.88184e-15	5.86074e-14
PHYPA_005121	335.478	-1.00877	0.12961	-7.78316	7.07326e-15	6.02143e-14
PHYPA_022660	415.254	1.02439	0.131795	7.77259	7.6895e-15	6.53341e-14
PHYPA_015066	349.147	1.07003	0.137705	7.7704	7.8238e-15	6.64239e-14
PHYPA_020836	326.442	-1.03295	0.13296	-7.7689	7.91688e-15	6.71624e-14
PHYPA_026299	66.9363	-2.09102	0.269241	-7.76634	8.07842e-15	6.85065e-14
PHYPA_006975	250.922	-1.158	0.149313	-7.75555	8.79582e-15	7.4447e-14
PHYPA_028884	32.1616	-2.93145	0.378244	-7.75015	9.17806e-15	7.75333e-14
PHYPA_000317	33.7056	-2.85667	0.368941	-7.7429	9.71743e-15	8.1964e-14
PHYPA_001908	280.293	-1.26336	0.163203	-7.74107	9.85851e-15	8.31222e-14
PHYPA_022248	256.01	1.23634	0.159935	7.73025	1.07332e-14	9.03934e-14
PHYPA_003974	35.3119	-2.92194	0.378006	-7.72988	1.07647e-14	9.06243e-14
PHYPA_007860	134.889	-1.49863	0.19395	-7.72685	1.1024e-14	9.27006e-14
PHYPA_008562	238.826	-1.17018	0.151509	-7.72351	1.13169e-14	9.50553e-14
PHYPA_009311	502.762	-1.12385	0.145528	-7.72256	1.14012e-14	9.57271e-14
PHYPA_011934	89.8152	-1.75535	0.227365	-7.72041	1.15953e-14	9.7282e-14
PHYPA_029541	75.1119	2.53368	0.328789	7.7061	1.29724e-14	1.08629e-13
PHYPA_028570	147.959	-1.77238	0.23011	-7.7023	1.33642e-14	1.11825e-13
PHYPA_021890	98.1565	-1.7102	0.222175	-7.69752	1.38728e-14	1.15861e-13
PHYPA_017923	440.096	1.06344	0.138296	7.68961	1.47583e-14	1.23023e-13
PHYPA_025130	320.134	-1.03118	0.13415	-7.6868	1.50863e-14	1.25638e-13
PHYPA_012433	141.631	-1.49705	0.194778	-7.68593	1.51885e-14	1.26418e-13
PHYPA_021918	141.797	-1.58039	0.20568	-7.68373	1.54524e-14	1.28517e-13
PHYPA_014805	366.244	1.04334	0.135796	7.68311	1.55278e-14	1.29047e-13
PHYPA_007932	225.852	-1.16311	0.151439	-7.68041	1.58584e-14	1.31695e-13
PHYPA_025323	226.505	1.27691	0.166327	7.6771	1.62729e-14	1.34833e-13
PHYPA_014369	128.002	1.81779	0.236785	7.67695	1.62916e-14	1.34936e-13
PHYPA_005058	291.634	-1.15428	0.150918	-7.64839	2.03514e-14	1.67555e-13
PHYPA_012934	31.6009	-2.90404	0.379801	-7.64622	2.06977e-14	1.70215e-13
PHYPA_022719	147.844	-1.6507	0.215922	-7.64488	2.09139e-14	1.71865e-13
PHYPA_007179	624.355	1.08323	0.141829	7.63757	2.21364e-14	1.81437e-13
PHYPA_006033	57.4406	-2.22558	0.291571	-7.63305	2.2927e-14	1.87639e-13
PHYPA_030610	76.2436	-1.89149	0.247971	-7.62785	2.38707e-14	1.94928e-13
PHYPA_021381	174.903	1.59884	0.209625	7.62715	2.40006e-14	1.95771e-13
PHYPA_028798	232.417	-1.11636	0.146438	-7.62342	2.47046e-14	2.01439e-13
PHYPA_022851	86.6932	2.19382	0.287946	7.61887	2.5591e-14	2.08358e-13
PHYPA_011631	254.045	1.18161	0.155109	7.61792	2.57793e-14	2.09814e-13
PHYPA_010579	241.905	-1.47465	0.193583	-7.61768	2.58268e-14	2.10123e-13
PHYPA_007524	29.1467	-3.07443	0.403753	-7.61461	2.64484e-14	2.14942e-13
PHYPA_003305	353.335	1.03293	0.135671	7.61344	2.66885e-14	2.16734e-13
PHYPA_022280	76.206	-2.02934	0.266711	-7.60876	2.76732e-14	2.24482e-13
PHYPA_029469	177.509	-1.30898	0.172046	-7.60833	2.77665e-14	2.25156e-13
PHYPA_012032	86.169	-1.78021	0.234025	-7.6069	2.80739e-14	2.27565e-13
PHYPA_028750	127.205	-1.52038	0.199988	-7.60235	2.90795e-14	2.3537e-13
PHYPA_027200	131.619	-1.67946	0.22095	-7.60107	2.93696e-14	2.37631e-13
PHYPA_000646	46.6042	3.20396	0.421573	7.6	2.96121e-14	2.39505e-13
PHYPA_007682	250.437	-1.11028	0.146091	-7.59993	2.96295e-14	2.39558e-13
PHYPA_017931	313.52	1.11919	0.147319	7.59703	3.03011e-14	2.44718e-13
PHYPA_018184	188.459	-1.27416	0.167865	-7.59034	3.19069e-14	2.5731e-13
PHYPA_007173	294.365	-1.09361	0.144244	-7.58169	3.41078e-14	2.74958e-13
PHYPA_007559	71.3254	-2.1828	0.287944	-7.58062	3.43904e-14	2.76933e-13
PHYPA_003891	30.0432	-2.95037	0.389561	-7.57358	3.63082e-14	2.91843e-13
PHYPA_009165	251.452	1.22404	0.161729	7.56847	3.77641e-14	3.02993e-13
PHYPA_003020	51.0368	-2.32317	0.307257	-7.561	3.99985e-14	3.20337e-13
PHYPA_025432	24.1209	-3.34675	0.442644	-7.56082	4.00548e-14	3.20671e-13
PHYPA_011904	44.6759	-2.44263	0.323128	-7.55932	4.05174e-14	3.2414e-13
PHYPA_004479	182.825	-1.30694	0.172977	-7.55556	4.17064e-14	3.33168e-13
PHYPA_014504	57.2901	-2.19811	0.29147	-7.54145	4.64769e-14	3.70873e-13
PHYPA_011581	67.1463	-2.13936	0.283804	-7.53816	4.76649e-14	3.7994e-13
PHYPA_023815	293.051	1.40184	0.185976	7.53775	4.78133e-14	3.80848e-13
PHYPA_003811	40.2572	-2.68678	0.356575	-7.53498	4.88414e-14	3.88616e-13
PHYPA_024645	230.974	-1.1799	0.15661	-7.534	4.92094e-14	3.91261e-13
PHYPA_005884	49.9531	-2.28842	0.304133	-7.52442	5.29543e-14	4.19976e-13
PHYPA_020617	231.901	1.29071	0.171566	7.52311	5.34899e-14	4.23918e-13
PHYPA_029015	59.6548	2.80463	0.37287	7.52175	5.40494e-14	4.28045e-13
PHYPA_013734	71.2783	-1.93524	0.25768	-7.51022	5.90259e-14	4.66785e-13
PHYPA_004870	235.795	-1.09314	0.145556	-7.51005	5.91056e-14	4.67248e-13
PHYPA_030539	292.773	-1.01061	0.134585	-7.50907	5.95507e-14	4.70598e-13
PHYPA_000729	25.7869	-3.13406	0.417953	-7.49859	6.45099e-14	5.08511e-13
PHYPA_021622	151.484	1.61977	0.216135	7.49424	6.66859e-14	5.25477e-13
PHYPA_002434	363.484	1.07693	0.143794	7.48941	6.91828e-14	5.44762e-13
PHYPA_008920	112.434	-1.55073	0.207062	-7.4892	6.92964e-14	5.45462e-13
PHYPA_015365	297.034	1.06504	0.142224	7.48845	6.96892e-14	5.48358e-13
PHYPA_005124	146.536	1.8439	0.246249	7.48794	6.99613e-14	5.50302e-13
PHYPA_022441	188.076	1.5161	0.202489	7.48734	7.02829e-14	5.52438e-13
PHYPA_013108	46.3419	-2.43568	0.32567	-7.47897	7.49054e-14	5.88142e-13
PHYPA_020421	65.4051	-2.02115	0.270328	-7.47665	7.62394e-14	5.97977e-13
PHYPA_011282	153.052	-1.48534	0.198724	-7.47439	7.75633e-14	6.08145e-13
PHYPA_006478	143.201	-1.37947	0.1846	-7.47272	7.85543e-14	6.15477e-13
PHYPA_000773	196.776	1.30881	0.175159	7.47214	7.88998e-14	6.1787e-13
PHYPA_003433	166.879	1.47954	0.198024	7.47152	7.92747e-14	6.2046e-13
PHYPA_029042	358.646	-1.201	0.160837	-7.4672	8.19168e-14	6.40229e-13
PHYPA_029321	588.615	1.01683	0.136206	7.46534	8.30825e-14	6.4865e-13
PHYPA_001810	84.4204	-2.01253	0.269692	-7.46231	8.50209e-14	6.63079e-13
PHYPA_017948	208.729	1.56926	0.210416	7.45791	8.79053e-14	6.85331e-13
PHYPA_019032	115.56	-1.76863	0.237194	-7.45648	8.88659e-14	6.92576e-13
PHYPA_031148	293.516	1.0908	0.146332	7.45426	9.03744e-14	7.04083e-13
PHYPA_014226	109.399	-1.7254	0.23167	-7.44767	9.50039e-14	7.38584e-13
PHYPA_015610	39.2049	-2.55812	0.343573	-7.44563	9.64809e-14	7.49538e-13
PHYPA_014250	102.196	-1.63813	0.220052	-7.44426	9.74863e-14	7.56548e-13
PHYPA_025834	229.136	-1.20584	0.162015	-7.44276	9.86032e-14	7.64678e-13
PHYPA_002196	213.111	-1.19519	0.160733	-7.43583	1.03915e-13	8.05585e-13
PHYPA_011854	245.825	-1.1297	0.15195	-7.4347	1.04802e-13	8.12182e-13
PHYPA_005031	38.1917	-2.70664	0.364252	-7.43067	1.08046e-13	8.35851e-13
PHYPA_028613	268.188	-1.07094	0.144199	-7.42679	1.11262e-13	8.60124e-13
PHYPA_002233	237.352	1.18897	0.160218	7.42099	1.16246e-13	8.97707e-13
PHYPA_028687	90.0394	-1.68779	0.227473	-7.41975	1.17345e-13	9.05877e-13
PHYPA_029389	63.0054	2.5086	0.338241	7.41661	1.20153e-13	9.27232e-13
PHYPA_012064	284.187	-1.01168	0.136453	-7.41417	1.2239e-13	9.4416e-13
PHYPA_000180	207.419	-1.28407	0.173286	-7.41013	1.26177e-13	9.72017e-13
PHYPA_005974	149.036	-1.41508	0.190992	-7.40912	1.27139e-13	9.79084e-13
PHYPA_022673	526.151	1.0187	0.137894	7.38755	1.49557e-13	1.14932e-12
PHYPA_019773	146.198	-1.54949	0.209768	-7.38669	1.50525e-13	1.15635e-12
PHYPA_028485	161.843	-1.4946	0.202586	-7.37759	1.61175e-13	1.23558e-12
PHYPA_009057	47.7023	-2.44233	0.331394	-7.36988	1.70787e-13	1.3079e-12
PHYPA_015704	29.3527	-2.91784	0.396078	-7.36683	1.74739e-13	1.3377e-12
PHYPA_018434	346.14	-1.16221	0.157769	-7.36655	1.75094e-13	1.33996e-12
PHYPA_006686	51.3864	-2.20883	0.299939	-7.36426	1.78138e-13	1.36231e-12
PHYPA_004998	317.465	-1.00366	0.136328	-7.36214	1.8099e-13	1.38268e-12
PHYPA_001189	141.342	1.60118	0.217497	7.36186	1.81371e-13	1.38511e-12
PHYPA_021628	41.5678	-2.50943	0.34093	-7.36052	1.83193e-13	1.39854e-12
PHYPA_021685	117.894	-1.49781	0.203676	-7.35389	1.92518e-13	1.46617e-12
PHYPA_018436	74.8447	-1.82174	0.24828	-7.33745	2.17704e-13	1.65284e-12
PHYPA_013569	131.846	-1.464	0.199549	-7.33654	2.1919e-13	1.66355e-12
PHYPA_008036	2561.51	1.48001	0.201896	7.33054	2.29229e-13	1.73735e-12
PHYPA_030326	336.724	1.08282	0.147968	7.31798	2.51725e-13	1.90588e-12
PHYPA_003034	41.8357	-2.408	0.329295	-7.3126	2.62032e-13	1.98057e-12
PHYPA_008677	46.9625	2.90855	0.398311	7.30221	2.83071e-13	2.1388e-12
PHYPA_012094	227.35	1.32795	0.182097	7.29252	3.04205e-13	2.29376e-12
PHYPA_029020	167.58	1.38	0.189236	7.29247	3.04333e-13	2.29394e-12
PHYPA_004194	91.6746	-1.6744	0.22975	-7.28793	3.14746e-13	2.3692e-12
PHYPA_030666	265.447	-1.06169	0.145817	-7.281	3.31361e-13	2.48916e-12
PHYPA_009630	130.804	-1.58512	0.217828	-7.27693	3.41508e-13	2.56364e-12
PHYPA_012248	41.3332	-2.75173	0.378431	-7.27141	3.55755e-13	2.66695e-12
PHYPA_004390	388.372	1.05495	0.145384	7.25628	3.97874e-13	2.97461e-12
PHYPA_002070	269.87	1.14217	0.157458	7.25382	4.05193e-13	3.02625e-12
PHYPA_018519	301.942	1.18293	0.163107	7.25248	4.09195e-13	3.05406e-12
PHYPA_024876	235.285	1.17676	0.162285	7.2512	4.13104e-13	3.08115e-12
PHYPA_002290	178.729	-1.4707	0.202839	-7.25056	4.15052e-13	3.09464e-12
PHYPA_001028	69.4586	-1.89099	0.260983	-7.24566	4.30337e-13	3.20427e-12
PHYPA_003246	199.58	-1.35007	0.186373	-7.24392	4.35883e-13	3.24228e-12
PHYPA_010998	28.3213	-2.86428	0.395786	-7.23692	4.58977e-13	3.40831e-12
PHYPA_006441	128.917	-1.42127	0.196521	-7.23218	4.75308e-13	3.52601e-12
PHYPA_028050	123.396	1.73721	0.240264	7.23043	4.81479e-13	3.57059e-12
PHYPA_029959	287.222	1.1903	0.164657	7.22898	4.86622e-13	3.60631e-12
PHYPA_019401	255.976	1.26247	0.174857	7.21998	5.19958e-13	3.84689e-12
PHYPA_019047	32.2479	-2.73939	0.37958	-7.21689	5.31896e-13	3.93389e-12
PHYPA_014920	46.009	-2.25861	0.312969	-7.21672	5.32558e-13	3.93746e-12
PHYPA_020737	34.4123	-2.59722	0.359978	-7.21494	5.39575e-13	3.988e-12
PHYPA_015258	79.2597	-1.7874	0.247967	-7.20822	5.66898e-13	4.18574e-12
PHYPA_001045	174.458	-1.21562	0.16871	-7.20539	5.78788e-13	4.26781e-12
PHYPA_019849	21.0707	-3.25044	0.451143	-7.2049	5.80844e-13	4.28154e-12
PHYPA_026938	223.164	1.37483	0.191042	7.19644	6.18053e-13	4.54669e-12
PHYPA_027940	146.213	-1.34771	0.187485	-7.18837	6.55704e-13	4.81564e-12
PHYPA_013448	88.4076	-1.69326	0.235833	-7.17994	6.97428e-13	5.11695e-12
PHYPA_006833	155.837	-1.26749	0.176651	-7.17512	7.22416e-13	5.29499e-12
PHYPA_007378	148.186	1.50159	0.209308	7.17407	7.28013e-13	5.33247e-12
PHYPA_015709	199.937	-1.18872	0.165706	-7.17371	7.2994e-13	5.34481e-12
PHYPA_002988	234.068	1.16238	0.162553	7.15077	8.62945e-13	6.29778e-12
PHYPA_020837	30.748	-2.89777	0.405439	-7.14725	8.85311e-13	6.45246e-12
PHYPA_017307	8023.79	-1.01214	0.141759	-7.13985	9.34309e-13	6.80059e-12
PHYPA_023784	66.7215	-1.86686	0.261552	-7.13763	9.49559e-13	6.90931e-12
PHYPA_006632	88.4555	-1.67377	0.235032	-7.12146	1.06786e-12	7.74963e-12
PHYPA_001058	136.985	-1.38913	0.195172	-7.11742	1.09963e-12	7.97496e-12
PHYPA_013893	39.6513	-2.44872	0.344482	-7.10842	1.17383e-12	8.50185e-12
PHYPA_011806	29.1566	-2.7244	0.383297	-7.10781	1.17902e-12	8.53665e-12
PHYPA_026537	156.266	-1.32341	0.186353	-7.10165	1.2328e-12	8.91138e-12
PHYPA_014767	91.6509	-1.64124	0.231184	-7.0993	1.25392e-12	9.05813e-12
PHYPA_010909	62.7032	2.48456	0.350324	7.09217	1.32022e-12	9.5184e-12
PHYPA_002761	110.661	1.72062	0.242763	7.08767	1.36388e-12	9.82671e-12
PHYPA_027439	7326.66	-2.68643	0.379104	-7.08625	1.37792e-12	9.92142e-12
PHYPA_000566	160.964	1.47128	0.207801	7.08024	1.43904e-12	1.03513e-11
PHYPA_023940	67.8619	-1.88215	0.265871	-7.07918	1.45011e-12	1.04241e-11
PHYPA_014596	146.234	-1.30954	0.185198	-7.07101	1.53812e-12	1.10316e-11
PHYPA_000306	74.18	2.19785	0.310923	7.0688	1.56283e-12	1.11906e-11
PHYPA_002311	250.819	1.1716	0.165787	7.06689	1.58444e-12	1.13343e-11
PHYPA_011951	103.316	-1.63425	0.231387	-7.06285	1.63123e-12	1.16653e-11
PHYPA_009443	129.849	1.53236	0.21733	7.05083	1.7785e-12	1.26896e-11
PHYPA_006272	396.609	-1.03296	0.146569	-7.04762	1.8201e-12	1.29696e-11
PHYPA_024777	142.39	-1.3653	0.193851	-7.04303	1.88101e-12	1.33863e-11
PHYPA_003430	94.0205	1.81843	0.258448	7.03594	1.97927e-12	1.40629e-11
PHYPA_022339	107.05	-1.53029	0.217512	-7.03544	1.98639e-12	1.40999e-11
PHYPA_002117	182.671	1.26728	0.180174	7.03368	2.01149e-12	1.42688e-11
PHYPA_029211	150.661	-1.30532	0.185769	-7.02656	2.11693e-12	1.49975e-11
PHYPA_006267	53.8918	2.533	0.360614	7.02414	2.15384e-12	1.52541e-11
PHYPA_001812	142.925	-1.41337	0.20133	-7.02019	2.21561e-12	1.56765e-11
PHYPA_012352	258.636	-1.0196	0.145269	-7.01867	2.23992e-12	1.58383e-11
PHYPA_025841	34.6683	3.20228	0.457019	7.00689	2.43668e-12	1.72074e-11
PHYPA_014165	38.0021	-2.38946	0.341115	-7.00485	2.47257e-12	1.74497e-11
PHYPA_009513	65.6597	2.24668	0.320799	7.00339	2.4985e-12	1.76214e-11
PHYPA_024616	213.117	-1.1092	0.158397	-7.00263	2.51196e-12	1.77107e-11
PHYPA_011851	237.33	-1.09842	0.156924	-6.99967	2.56574e-12	1.80783e-11
PHYPA_000433	57.2013	-1.98824	0.284139	-6.99742	2.60724e-12	1.8359e-11
PHYPA_009428	118.196	-1.47229	0.210463	-6.9955	2.64323e-12	1.85945e-11
PHYPA_014978	31.5603	3.2631	0.466729	6.99143	2.72102e-12	1.91357e-11
PHYPA_022551	255.57	-1.04681	0.149788	-6.98862	2.77595e-12	1.95095e-11
PHYPA_000318	51.7364	-2.06189	0.295114	-6.98676	2.81307e-12	1.97642e-11
PHYPA_029559	88.5042	1.86876	0.268133	6.96952	3.18027e-12	2.22801e-11
PHYPA_018697	198.938	-1.09384	0.157017	-6.96635	3.25267e-12	2.27758e-11
PHYPA_029081	308.421	1.0052	0.144361	6.96311	3.32845e-12	2.32664e-11
PHYPA_028045	165.501	-1.39271	0.200051	-6.96177	3.36031e-12	2.34817e-11
PHYPA_031283	37.9356	-2.40079	0.344954	-6.95973	3.40916e-12	2.38079e-11
PHYPA_023790	113.119	-1.41522	0.203597	-6.95107	3.62522e-12	2.52608e-11
PHYPA_016861	156.807	-1.50468	0.216496	-6.95016	3.64862e-12	2.54158e-11
PHYPA_027582	45.2058	-2.23415	0.321493	-6.94931	3.67085e-12	2.55545e-11
PHYPA_030676	262.531	-1.29926	0.187024	-6.94704	3.73033e-12	2.59603e-11
PHYPA_019660	127.247	-1.54955	0.223111	-6.94518	3.77966e-12	2.62953e-11
PHYPA_028136	158.077	1.36896	0.197171	6.94297	3.8393e-12	2.66934e-11
PHYPA_000923	257.358	-1.00485	0.14494	-6.93284	4.12466e-12	2.86143e-11
PHYPA_026023	77.8507	2.10177	0.303332	6.92895	4.23988e-12	2.93581e-11
PHYPA_025477	123.482	1.78451	0.257787	6.92243	4.43973e-12	3.06937e-11
PHYPA_013684	112.612	1.61657	0.23361	6.91995	4.51806e-12	3.12255e-11
PHYPA_019360	255.39	1.2402	0.179268	6.91814	4.57612e-12	3.16168e-11
PHYPA_007548	97.2052	-1.53294	0.221698	-6.91452	4.69462e-12	3.24254e-11
PHYPA_010347	288.051	1.05113	0.15207	6.91217	4.77293e-12	3.29457e-11
PHYPA_006115	48.6138	-2.12529	0.307761	-6.90565	4.99752e-12	3.44312e-11
PHYPA_011841	180.217	1.31277	0.190188	6.9025	5.1096e-12	3.51814e-11
PHYPA_025649	203.609	1.19588	0.173447	6.89479	5.39444e-12	3.70731e-11
PHYPA_029459	164.501	1.30895	0.18999	6.8896	5.59478e-12	3.8438e-11
PHYPA_010693	302.032	-1.14346	0.165987	-6.88885	5.62472e-12	3.86316e-11
PHYPA_000402	109.832	-1.6805	0.243967	-6.88823	5.64913e-12	3.87872e-11
PHYPA_014889	151.993	-1.35925	0.19742	-6.88506	5.77616e-12	3.9647e-11
PHYPA_002789	140.137	1.43759	0.208828	6.88406	5.81709e-12	3.99155e-11
PHYPA_013640	38.6543	-2.40344	0.349186	-6.88297	5.86169e-12	4.02091e-11
PHYPA_024769	74.5528	-1.7418	0.253408	-6.87348	6.26556e-12	4.28328e-11
PHYPA_002786	24.5482	-2.83634	0.412804	-6.87092	6.37904e-12	4.35816e-11
PHYPA_007128	84.966	-1.76128	0.256453	-6.86787	6.5167e-12	4.44945e-11
PHYPA_007453	253.171	-1.0186	0.148387	-6.86452	6.67174e-12	4.55248e-11
PHYPA_013248	275.561	1.05492	0.153891	6.85498	7.1323e-12	4.86073e-11
PHYPA_006669	108.364	-1.53244	0.223685	-6.85086	7.34054e-12	5.00109e-11
PHYPA_001635	278.468	1.06529	0.155581	6.84713	7.53439e-12	5.12683e-11
PHYPA_005865	148.488	-1.23373	0.180232	-6.84523	7.63532e-12	5.1939e-11
PHYPA_014299	39.713	2.80223	0.409467	6.8436	7.72263e-12	5.25006e-11
PHYPA_019392	42.108	-2.26677	0.331442	-6.83911	7.96847e-12	5.40884e-11
PHYPA_013066	114.94	1.68651	0.246876	6.83141	8.4084e-12	5.69868e-11
PHYPA_001243	136.474	-1.37953	0.201958	-6.8308	8.44449e-12	5.72138e-11
PHYPA_029367	229.133	-1.13385	0.166021	-6.82955	8.51793e-12	5.7676e-11
PHYPA_005733	39.9322	-2.25197	0.329835	-6.82759	8.63556e-12	5.84545e-11
PHYPA_017103	10964.4	1.08669	0.159962	6.79342	1.09506e-11	7.35824e-11
PHYPA_024763	100.707	-1.46545	0.215756	-6.79216	1.10469e-11	7.42069e-11
PHYPA_029346	72.1575	-1.88491	0.27763	-6.78926	1.12707e-11	7.56411e-11
PHYPA_012138	30.93	3.09816	0.456564	6.78581	1.15436e-11	7.73651e-11
PHYPA_002755	95.6164	-1.49068	0.219918	-6.77837	1.21535e-11	8.13927e-11
PHYPA_002156	30.2501	-2.61573	0.3863	-6.77123	1.27696e-11	8.53629e-11
PHYPA_025868	52.9205	-2.08446	0.307886	-6.77021	1.28594e-11	8.59376e-11
PHYPA_021019	48.4279	2.5268	0.374037	6.75549	1.42349e-11	9.48994e-11
PHYPA_014106	68.9164	-1.88927	0.279688	-6.75492	1.42913e-11	9.52465e-11
PHYPA_004790	265.717	1.1027	0.163313	6.75209	1.45728e-11	9.70637e-11
PHYPA_015979	124.2	-1.45765	0.215891	-6.75179	1.46036e-11	9.72106e-11
PHYPA_002777	92.8606	-1.60924	0.238349	-6.7516	1.46219e-11	9.73029e-11
PHYPA_028845	175.98	1.34332	0.199049	6.74872	1.49152e-11	9.91648e-11
PHYPA_027864	198.067	-1.1198	0.166481	-6.72627	1.74071e-11	1.15211e-10
PHYPA_000077	196.143	-1.12148	0.166741	-6.72587	1.74548e-11	1.15476e-10
PHYPA_027700	235.579	-1.02782	0.152864	-6.72376	1.77092e-11	1.1707e-10
PHYPA_000789	163.504	-1.21573	0.180846	-6.72245	1.78688e-11	1.18019e-10
PHYPA_002928	433.154	-1.07191	0.159482	-6.72115	1.80291e-11	1.19042e-10
PHYPA_016199	12.7131	-3.39375	0.505037	-6.71981	1.81959e-11	1.20107e-10
PHYPA_014600	140.349	1.53439	0.228732	6.70827	1.96949e-11	1.29575e-10
PHYPA_017550	284.138	1.07383	0.160209	6.70267	2.04643e-11	1.34516e-10
PHYPA_007975	202.938	-1.26461	0.188689	-6.7021	2.05438e-11	1.34999e-10
PHYPA_008045	48.1211	-2.03285	0.303581	-6.69623	2.13869e-11	1.40371e-10
PHYPA_020410	52.9984	-2.00872	0.300522	-6.68409	2.32359e-11	1.52235e-10
PHYPA_008321	290.599	-1.05699	0.158298	-6.67722	2.43515e-11	1.59213e-10
PHYPA_006213	242.577	1.10657	0.166052	6.664	2.66465e-11	1.73754e-10
PHYPA_029518	56.8277	2.3933	0.359148	6.66382	2.66796e-11	1.73918e-10
PHYPA_016691	78.3509	1.96252	0.294537	6.66308	2.6815e-11	1.74731e-10
PHYPA_007410	46.9596	-2.05158	0.308108	-6.65863	2.76388e-11	1.79905e-10
PHYPA_020148	23.8675	-2.88365	0.433106	-6.65808	2.7743e-11	1.80477e-10
PHYPA_003205	168.131	1.24338	0.186956	6.65061	2.91871e-11	1.8948e-10
PHYPA_028812	58.0329	-1.84002	0.276848	-6.64633	3.00493e-11	1.94905e-10
PHYPA_007808	190.051	-1.06941	0.161034	-6.64093	3.11714e-11	2.02064e-10
PHYPA_023200	4899.91	1.05696	0.159317	6.63429	3.26062e-11	2.10993e-10
PHYPA_023654	340.246	-1.00331	0.151371	-6.62813	3.39957e-11	2.19855e-10
PHYPA_016220	53.7997	-2.04105	0.307949	-6.6279	3.40493e-11	2.20137e-10
PHYPA_030719	40.1662	-2.16993	0.327553	-6.62469	3.47988e-11	2.24719e-10
PHYPA_008793	59.9693	2.20716	0.333239	6.62334	3.51184e-11	2.2665e-10
PHYPA_018993	175.707	-1.10336	0.167014	-6.6064	3.93765e-11	2.5302e-10
PHYPA_015613	40.3612	-2.179	0.330112	-6.6008	4.08945e-11	2.62315e-10
PHYPA_003918	26.1996	-2.61528	0.39625	-6.60008	4.10948e-11	2.63446e-10
PHYPA_008214	66.985	2.1163	0.320686	6.59929	4.13145e-11	2.64624e-10
PHYPA_021236	395.183	1.07748	0.163293	6.59849	4.1538e-11	2.65979e-10
PHYPA_007170	69.6552	-1.71107	0.259429	-6.59553	4.23732e-11	2.71019e-10
PHYPA_002363	177.219	1.21293	0.183926	6.59468	4.26179e-11	2.72497e-10
PHYPA_018468	93.0028	-1.53894	0.233598	-6.58798	4.45843e-11	2.84658e-10
PHYPA_003909	69.0257	2.07918	0.315715	6.58563	4.52958e-11	2.88866e-10
PHYPA_014759	417.012	-2.33058	0.35433	-6.57742	4.78667e-11	3.046e-10
PHYPA_024956	103.268	1.58008	0.240313	6.57509	4.86248e-11	3.0929e-10
PHYPA_022277	149.953	-1.23789	0.188424	-6.56969	5.04188e-11	3.20331e-10
PHYPA_002571	244.316	1.08339	0.164929	6.56883	5.07116e-11	3.22099e-10
PHYPA_004760	314.052	-1.19792	0.182402	-6.56749	5.11721e-11	3.2493e-10
PHYPA_005982	52.642	-1.97033	0.300415	-6.55872	5.42729e-11	3.4452e-10
PHYPA_029754	178.059	-1.13151	0.172793	-6.54835	5.81754e-11	3.68444e-10
PHYPA_017295	29.5268	-2.4662	0.37663	-6.54808	5.82817e-11	3.69011e-10
PHYPA_009846	75.5242	-1.6677	0.255444	-6.52861	6.63813e-11	4.1945e-10
PHYPA_002521	46.8637	-2.02746	0.310894	-6.52139	6.9658e-11	4.39274e-10
PHYPA_020051	158.848	-1.44395	0.221568	-6.51698	7.17361e-11	4.51862e-10
PHYPA_030159	180.817	1.24736	0.191505	6.51342	7.34566e-11	4.62171e-10
PHYPA_028898	100.798	1.81515	0.278759	6.51154	7.43851e-11	4.67879e-10
PHYPA_019687	257.01	1.26128	0.193832	6.5071	7.66166e-11	4.81365e-10
PHYPA_022985	243.171	1.15669	0.178298	6.4874	8.733e-11	5.46649e-10
PHYPA_030606	193.602	-1.15464	0.177986	-6.48728	8.74027e-11	5.46949e-10
PHYPA_010444	156.214	-1.16746	0.180039	-6.4845	8.90255e-11	5.56631e-10
PHYPA_019220	139.136	1.34641	0.207703	6.48238	9.02852e-11	5.63867e-10
PHYPA_008127	65.0884	-1.75036	0.270078	-6.48093	9.11585e-11	5.68641e-10
PHYPA_028279	132.424	-1.26089	0.194756	-6.47418	9.53259e-11	5.9333e-10
PHYPA_014495	34.5126	-2.333	0.361039	-6.4619	1.03393e-10	6.42093e-10
PHYPA_013736	19.5183	-2.8417	0.439795	-6.46141	1.03731e-10	6.44009e-10
PHYPA_022094	29.3743	-2.5303	0.391679	-6.46014	1.04609e-10	6.4891e-10
PHYPA_001969	47.4952	-1.97162	0.305281	-6.45838	1.05827e-10	6.56284e-10
PHYPA_003987	1059.05	-1.27264	0.197077	-6.45761	1.06366e-10	6.59068e-10
PHYPA_012957	55.8623	2.26101	0.350711	6.44694	1.14134e-10	7.06011e-10
PHYPA_014510	43.5182	-2.26274	0.351084	-6.44503	1.1558e-10	7.1395e-10
PHYPA_023646	11454.1	1.15049	0.178589	6.44209	1.17837e-10	7.27081e-10
PHYPA_020363	247.908	1.03123	0.160253	6.43501	1.23466e-10	7.60747e-10
PHYPA_028780	165.781	-1.34476	0.209016	-6.43378	1.24471e-10	7.66512e-10
PHYPA_020729	54.3836	2.23056	0.347165	6.42507	1.31813e-10	8.10365e-10
PHYPA_028062	50.1572	2.46232	0.383389	6.42251	1.34048e-10	8.23649e-10
PHYPA_023258	26.8359	-2.4876	0.387788	-6.41484	1.40968e-10	8.63998e-10
PHYPA_021068	385.955	1.1899	0.185682	6.40829	1.47163e-10	9.01218e-10
PHYPA_023640	2330.47	-1.11023	0.173256	-6.40799	1.47452e-10	9.02732e-10
PHYPA_019314	36.2745	-2.21527	0.34573	-6.40752	1.47908e-10	9.05021e-10
PHYPA_028949	61.5605	-1.88322	0.294399	-6.39684	1.5863e-10	9.6955e-10
PHYPA_003755	153.677	-1.23818	0.193785	-6.38944	1.665e-10	1.01624e-09
PHYPA_002010	1474.89	1.18816	0.186106	6.38433	1.72153e-10	1.04901e-09
PHYPA_013534	171.328	-1.09588	0.172004	-6.37124	1.8751e-10	1.13975e-09
PHYPA_002743	181.728	1.18231	0.185692	6.36702	1.92731e-10	1.17116e-09
PHYPA_024593	56.2244	-1.87448	0.294541	-6.36406	1.96488e-10	1.19333e-09
PHYPA_001333	52.436	2.27429	0.357551	6.36074	2.0079e-10	1.21845e-09
PHYPA_023289	31627	1.48117	0.232968	6.35783	2.04624e-10	1.23933e-09
PHYPA_009706	151.432	1.27201	0.200335	6.3494	2.16154e-10	1.30701e-09
PHYPA_002520	368.019	-1.03967	0.16376	-6.34877	2.17041e-10	1.31201e-09
PHYPA_015922	88.2658	-1.51798	0.23932	-6.34289	2.25488e-10	1.36232e-09
PHYPA_015063	116.355	-1.28287	0.202612	-6.33169	2.42491e-10	1.45865e-09
PHYPA_008681	19.7317	-2.76494	0.436751	-6.33069	2.44065e-10	1.46772e-09
PHYPA_000632	75.0754	-1.65782	0.262305	-6.32018	2.61254e-10	1.56426e-09
PHYPA_008117	153.931	1.24201	0.196628	6.31653	2.67496e-10	1.59946e-09
PHYPA_010577	234.039	-1.07142	0.16966	-6.31512	2.69952e-10	1.61371e-09
PHYPA_016801	190.5	-1.01979	0.16159	-6.31098	2.77272e-10	1.65567e-09
PHYPA_002892	127.989	1.7089	0.271115	6.30324	2.91491e-10	1.73775e-09
PHYPA_021630	200.201	-1.16762	0.18531	-6.30089	2.95946e-10	1.76288e-09
PHYPA_021040	27.0191	-2.42293	0.38456	-6.30052	2.96658e-10	1.76664e-09
PHYPA_019232	73.4133	-1.67382	0.265909	-6.29471	3.07975e-10	1.83058e-09
PHYPA_009474	187.923	-1.12743	0.179312	-6.2875	3.22613e-10	1.91345e-09
PHYPA_016720	234.391	1.06747	0.169779	6.28744	3.22747e-10	1.91373e-09
PHYPA_022568	77.934	-1.51749	0.241422	-6.28561	3.26564e-10	1.93376e-09
PHYPA_022614	58.581	2.02315	0.321959	6.28389	3.30212e-10	1.95327e-09
PHYPA_013527	103.493	-1.32893	0.211678	-6.27809	3.42747e-10	2.0247e-09
PHYPA_016750	21.4179	-2.76882	0.44104	-6.27793	3.43105e-10	2.02627e-09
PHYPA_004588	26.8495	-2.48868	0.39644	-6.27757	3.43913e-10	2.0305e-09
PHYPA_013012	105.784	-1.33601	0.212977	-6.27304	3.54058e-10	2.0876e-09
PHYPA_023261	88.0047	-1.61421	0.257413	-6.27088	3.59012e-10	2.11568e-09
PHYPA_008512	42.103	2.54031	0.405286	6.26793	3.6587e-10	2.15436e-09
PHYPA_021610	184.636	-1.0666	0.170255	-6.26473	3.73476e-10	2.19798e-09
PHYPA_022687	28.7981	2.84474	0.454223	6.26287	3.77951e-10	2.22253e-09
PHYPA_019444	40.5039	-2.0443	0.326796	-6.25559	3.9602e-10	2.32506e-09
PHYPA_001076	98.7521	1.61713	0.259288	6.23681	4.46574e-10	2.61629e-09
PHYPA_030586	221.801	1.10893	0.177861	6.23485	4.52216e-10	2.64794e-09
PHYPA_006017	89.5935	1.66698	0.267383	6.23443	4.53433e-10	2.65436e-09
PHYPA_006288	32.7062	-2.28958	0.367329	-6.23306	4.57404e-10	2.67618e-09
PHYPA_002090	44.3264	-1.97291	0.316538	-6.23277	4.58269e-10	2.68053e-09
PHYPA_021710	166.77	-1.11127	0.178364	-6.23033	4.65442e-10	2.72104e-09
PHYPA_005398	15.5743	-2.92926	0.470314	-6.22831	4.71503e-10	2.75429e-09
PHYPA_029558	248.964	1.03695	0.16655	6.22603	4.78392e-10	2.79172e-09
PHYPA_015160	72.9847	-1.56169	0.250942	-6.22331	4.8677e-10	2.83895e-09
PHYPA_018095	102.654	-1.31174	0.210852	-6.22113	4.93574e-10	2.87787e-09
PHYPA_008573	154.247	-1.21175	0.194844	-6.21904	5.0019e-10	2.91337e-09
PHYPA_018905	21.5863	-2.63584	0.423833	-6.21906	5.00133e-10	2.91337e-09
PHYPA_003538	20.2866	3.10748	0.500276	6.21153	5.24711e-10	3.04894e-09
PHYPA_026656	168.369	1.21655	0.195923	6.20934	5.32089e-10	3.0905e-09
PHYPA_017928	62.2638	1.96946	0.317595	6.20119	5.60374e-10	3.25188e-09
PHYPA_006788	43.3765	-2.23177	0.361329	-6.17657	6.55103e-10	3.78267e-09
PHYPA_000985	1162.76	1.92556	0.311925	6.17316	6.69372e-10	3.86001e-09
PHYPA_019471	194.76	-1.05371	0.170742	-6.17132	6.7724e-10	3.90334e-09
PHYPA_012279	130.912	-1.17859	0.191192	-6.16444	7.07327e-10	4.07355e-09
PHYPA_011338	96.825	-1.50845	0.244813	-6.16163	7.19999e-10	4.1422e-09
PHYPA_027908	13.0161	-3.08447	0.500805	-6.15903	7.31911e-10	4.20661e-09
PHYPA_023382	730.979	-1.43725	0.233361	-6.15892	7.32421e-10	4.20817e-09
PHYPA_012569	41.9639	2.38478	0.387502	6.15423	7.54412e-10	4.32888e-09
PHYPA_022287	122.248	1.64318	0.26704	6.15332	7.5879e-10	4.35287e-09
PHYPA_023248	256.915	1.1007	0.178999	6.14921	7.78689e-10	4.46122e-09
PHYPA_008857	11.1753	-3.14912	0.512713	-6.14207	8.1452e-10	4.65802e-09
PHYPA_018997	193.737	-1.06866	0.174018	-6.14107	8.19673e-10	4.68506e-09
PHYPA_025158	99.2583	1.62825	0.26524	6.13878	8.31576e-10	4.75186e-09
PHYPA_007429	69.7858	-1.61828	0.263688	-6.1371	8.40432e-10	4.80122e-09
PHYPA_011588	25.2963	-2.45821	0.400707	-6.13468	8.53288e-10	4.87214e-09
PHYPA_020263	18.5548	-2.73014	0.445213	-6.13222	8.66601e-10	4.94303e-09
PHYPA_008689	62.9471	1.94293	0.3171	6.12719	8.94447e-10	5.09527e-09
PHYPA_022331	139.122	1.47556	0.240903	6.12514	9.06064e-10	5.15612e-09
PHYPA_019264	49.555	-1.8054	0.294928	-6.12148	9.27112e-10	5.27317e-09
PHYPA_027505	74.7047	-1.50896	0.246639	-6.11807	9.4713e-10	5.38425e-09
PHYPA_026680	57.6895	-1.68822	0.276328	-6.10948	9.99586e-10	5.67368e-09
PHYPA_002357	22.8737	-2.53489	0.415519	-6.10054	1.05709e-09	5.98928e-09
PHYPA_020447	94.35	1.54262	0.25332	6.08962	1.13181e-09	6.39779e-09
PHYPA_003231	44.7642	-1.87442	0.307874	-6.08826	1.14147e-09	6.45077e-09
[truncated: 1,190 more rows]

## Sheet: Table S2B
Table S2: Differentially expressed genes between various WT and transgenic PpTPL2-N176H samples, induced with estradiol (+) or mock treated (-)
DESeq2 data [cutoffs: padj < 0.05 and log2FoldChange > 1 (or < -1)]
Transgenic PpTPL2-N176H (mock; [-]) samples against estradiol treated WT samples [+]
accession (uniprot)	baseMean	log2FoldChange	lfcSE	stat	pvalue	padj
PHYPA_017103	31895.2	2.91815	0.115452	25.2759	5.88236e-141	1.21182e-136
PHYPA_008867	22729.2	2.26689	0.0899885	25.1909	5.04353e-140	5.19509e-136
PHYPA_003085	4996.01	1.7943	0.0717555	25.0057	5.29811e-138	3.63821e-134
PHYPA_006318	330.568	-3.08454	0.150929	-20.4371	7.83276e-93	4.03407e-89
PHYPA_019944	5628.96	1.34751	0.0660857	20.3903	2.03874e-92	8.40001e-89
PHYPA_024392	9406	1.21911	0.06154	19.8101	2.43674e-87	8.36655e-84
PHYPA_003692	7081.63	1.85047	0.0951367	19.4507	2.8773e-84	8.4679e-81
PHYPA_023406	11487.8	-1.23907	0.0639305	-19.3815	1.10568e-83	2.84726e-80
PHYPA_023433	860.193	-1.72938	0.0909244	-19.02	1.16496e-80	2.6666e-77
PHYPA_031216	3034.63	-1.26065	0.0666328	-18.9194	7.89425e-80	1.62629e-76
PHYPA_023127	1181.77	-1.525	0.0815239	-18.7062	4.41091e-78	8.26083e-75
PHYPA_006938	8501.83	-1.19887	0.0644547	-18.6003	3.19733e-77	5.48901e-74
PHYPA_007337	1700.76	-1.39839	0.0755728	-18.5038	1.92335e-76	3.04792e-73
PHYPA_022582	4241.63	-1.30112	0.0706544	-18.4153	9.90789e-76	1.45795e-72
PHYPA_022794	2390.55	-1.55889	0.0869406	-17.9305	6.81971e-72	9.36619e-69
PHYPA_022813	2461.05	-1.33797	0.0747438	-17.9008	1.16327e-71	1.49779e-68
PHYPA_008472	287.26	3.98054	0.222815	17.8648	2.21832e-71	2.68821e-68
PHYPA_023305	3648.9	-1.12909	0.0643223	-17.5537	5.57258e-69	6.37782e-66
PHYPA_010786	4421.25	1.1333	0.0646411	17.5321	8.14522e-69	8.83156e-66
PHYPA_022947	1281.15	-1.56783	0.0900369	-17.4132	6.55239e-68	6.74929e-65
PHYPA_005651	4712.58	-1.03182	0.0600085	-17.1946	2.91299e-66	2.72775e-63
PHYPA_007818	7880.73	1.06141	0.0617581	17.1866	3.34341e-66	2.99467e-63
PHYPA_022645	3546.8	-1.16142	0.0676413	-17.1702	4.43513e-66	3.807e-63
PHYPA_022678	1427.39	-1.41636	0.0825436	-17.159	5.38456e-66	4.43709e-63
PHYPA_019829	11958	1.20487	0.0717767	16.7864	3.06911e-63	2.4318e-60
PHYPA_014364	11782.3	1.10504	0.0661921	16.6945	1.43713e-62	1.09653e-59
PHYPA_022092	6581.86	1.12617	0.0675999	16.6594	2.58773e-62	1.90392e-59
PHYPA_011191	1035.79	-1.41476	0.085097	-16.6252	4.57621e-62	3.25084e-59
PHYPA_030328	5716.1	1.5097	0.0910353	16.5837	9.13867e-62	6.27553e-59
PHYPA_023270	3153.1	-1.0791	0.0651238	-16.57	1.14766e-61	7.62676e-59
PHYPA_026994	5363.83	1.04352	0.0636086	16.4054	1.75075e-60	1.1271e-57
PHYPA_023260	952.54	-1.43892	0.0881026	-16.3323	5.81862e-60	3.6324e-57
PHYPA_023200	1741.59	-1.35652	0.0840502	-16.1394	1.34764e-58	8.16549e-56
PHYPA_023024	1744.78	-1.27772	0.0792887	-16.1148	2.00868e-58	1.18231e-55
PHYPA_021044	7366.14	1.05453	0.0655476	16.088	3.09564e-58	1.77148e-55
PHYPA_023307	3814.31	-1.18844	0.0741592	-16.0256	8.47096e-58	4.71649e-55
PHYPA_023397	1944.74	-1.18869	0.0743975	-15.9776	1.83144e-57	9.9288e-55
PHYPA_030557	2357.02	1.20702	0.0758158	15.9204	4.57277e-57	2.41548e-54
PHYPA_023161	1240.16	-1.43354	0.0900584	-15.9179	4.75805e-57	2.45051e-54
PHYPA_007223	1909.63	1.54113	0.0968317	15.9155	4.94399e-57	2.48417e-54
PHYPA_019889	4869.19	1.38388	0.0872731	15.8569	1.25986e-56	6.17963e-54
PHYPA_025263	859.024	2.026	0.129037	15.7009	1.49029e-55	7.13987e-53
PHYPA_002070	467.727	2.12714	0.135669	15.679	2.10706e-55	9.64612e-53
PHYPA_023146	1692.83	-1.15064	0.0733816	-15.6802	2.0645e-55	9.64612e-53
PHYPA_022765	2356.67	-1.07931	0.0689237	-15.6595	2.863e-55	1.28219e-52
PHYPA_023100	3016.21	-1.07842	0.0693878	-15.5419	1.80543e-54	7.91355e-52
PHYPA_022883	857.123	-1.44864	0.0932646	-15.5326	2.08709e-54	8.95755e-52
PHYPA_022975	2022.45	-1.39628	0.0902812	-15.4659	5.89131e-54	2.47687e-51
PHYPA_022691	2316.81	-1.46721	0.0950705	-15.4328	9.84616e-54	4.05682e-51
PHYPA_022860	1796.36	-1.49423	0.0968634	-15.4261	1.09278e-53	4.41419e-51
PHYPA_012927	5261.87	1.09114	0.071877	15.1807	4.74616e-52	1.84482e-49
PHYPA_022712	1289.3	-1.25867	0.0829434	-15.175	5.17703e-52	1.97504e-49
PHYPA_023080	1723.2	-1.16492	0.0773528	-15.0598	2.97564e-51	1.11457e-48
PHYPA_022577	1025.97	-1.37701	0.0915156	-15.0468	3.62548e-51	1.33372e-48
PHYPA_028359	4308.23	1.17951	0.0784239	15.0402	4.00112e-51	1.44609e-48
PHYPA_009318	5168.89	1.24792	0.0830086	15.0336	4.41997e-51	1.56993e-48
PHYPA_023381	2295.3	-1.24598	0.0829307	-15.0243	5.08696e-51	1.77621e-48
PHYPA_028069	189.238	-2.68693	0.179247	-14.9901	8.52331e-51	2.8785e-48
PHYPA_023361	814.211	-1.35979	0.0910201	-14.9394	1.82614e-50	6.0678e-48
PHYPA_023132	2090.95	-1.09312	0.0734007	-14.8925	3.68945e-50	1.1876e-47
PHYPA_030426	498.598	-1.70138	0.115485	-14.7325	3.98728e-49	1.24458e-46
PHYPA_022927	1482.38	-1.14249	0.0776981	-14.7042	6.06199e-49	1.86393e-46
PHYPA_022751	1293.16	-1.32585	0.0901771	-14.7027	6.19215e-49	1.87595e-46
PHYPA_022891	1699.55	-1.17612	0.0801128	-14.6808	8.56086e-49	2.55597e-46
PHYPA_023355	1088.03	-1.37068	0.0935198	-14.6566	1.22222e-48	3.59699e-46
PHYPA_016535	5287.68	1.44879	0.0991397	14.6137	2.29831e-48	6.66867e-46
PHYPA_022607	5023.84	-1.11159	0.0764078	-14.5481	6.00673e-48	1.71868e-45
PHYPA_020186	778.977	-1.4675	0.101015	-14.5275	8.10805e-48	2.28814e-45
PHYPA_028436	3302.24	1.21267	0.0836483	14.4973	1.26021e-47	3.50833e-45
PHYPA_022646	1403.5	-1.12078	0.0774039	-14.4796	1.62939e-47	4.4756e-45
PHYPA_023312	2288.73	-1.10871	0.0766148	-14.4713	1.84003e-47	4.98769e-45
PHYPA_022898	4062.64	-1.0119	0.0701759	-14.4195	3.90317e-47	1.04427e-44
PHYPA_023232	848.558	-1.369	0.0949882	-14.4123	4.33186e-47	1.14411e-44
PHYPA_006353	35081.4	1.06175	0.0737259	14.4014	5.0736e-47	1.32305e-44
PHYPA_029957	1924.05	-1.0744	0.0746425	-14.394	5.64538e-47	1.45376e-44
PHYPA_017733	1391.37	-1.36752	0.095022	-14.3917	5.83858e-47	1.48494e-44
PHYPA_022769	1367.27	-1.15603	0.0807267	-14.3203	1.63438e-46	4.10607e-44
PHYPA_023101	848.093	-1.30401	0.091139	-14.3079	1.95233e-46	4.84578e-44
PHYPA_023210	1458.27	-1.11184	0.0780578	-14.2438	4.89898e-46	1.18734e-43
PHYPA_023249	2262.16	-1.06681	0.074962	-14.2313	5.85576e-46	1.40273e-43
PHYPA_023277	1774.2	-1.05067	0.073928	-14.212	7.71522e-46	1.82691e-43
PHYPA_022676	2165.03	-1.00538	0.0709973	-14.1607	1.60284e-45	3.71013e-43
PHYPA_023053	2233.69	-1.07336	0.0765508	-14.0215	1.15086e-44	2.57705e-42
PHYPA_023230	2437.82	-1.00796	0.0721668	-13.9671	2.47519e-44	5.48294e-42
PHYPA_004361	2402.29	1.15571	0.0833741	13.8618	1.07941e-43	2.34073e-41
PHYPA_023164	833.886	-1.27193	0.0918389	-13.8495	1.28034e-43	2.74752e-41
PHYPA_022994	875.974	-1.22342	0.0883468	-13.8479	1.30907e-43	2.78022e-41
PHYPA_019830	3812.13	1.09032	0.0790273	13.7967	2.66613e-43	5.54798e-41
PHYPA_023556	415.559	2.30088	0.16693	13.7835	3.20162e-43	6.59566e-41
PHYPA_022713	1775.78	-1.04877	0.0763607	-13.7345	6.31154e-43	1.28737e-40
PHYPA_022892	1183.03	-1.11817	0.0815094	-13.7183	7.8886e-43	1.59327e-40
PHYPA_023456	1350.5	-1.07297	0.0785995	-13.6511	1.98738e-42	3.93673e-40
PHYPA_031215	1164.35	-1.14081	0.0836747	-13.6338	2.5196e-42	4.94346e-40
PHYPA_023390	1555.53	-1.24935	0.0917183	-13.6216	2.97893e-42	5.78953e-40
PHYPA_022893	1677.07	-1.00437	0.0746716	-13.4505	3.05838e-41	5.88839e-39
PHYPA_022753	837.695	-1.20856	0.0900038	-13.4278	4.15344e-41	7.92269e-39
PHYPA_023382	646.893	-1.70882	0.127814	-13.3696	9.1056e-41	1.70531e-38
PHYPA_023109	1118.47	-1.10226	0.0826979	-13.3288	1.57431e-40	2.92184e-38
PHYPA_020515	4702.49	1.07764	0.0809306	13.3156	1.8781e-40	3.45454e-38
PHYPA_022715	1790.4	-1.32099	0.0995537	-13.2691	3.49526e-40	6.31631e-38
PHYPA_017081	2055.3	1.02037	0.0770856	13.2368	5.37918e-40	9.63622e-38
PHYPA_022709	832.154	-1.20411	0.0911534	-13.2097	7.71058e-40	1.36936e-37
PHYPA_022750	1176.6	-1.13048	0.0856293	-13.2021	8.53512e-40	1.50284e-37
PHYPA_022618	1312.77	-1.10077	0.0836091	-13.1657	1.38284e-39	2.41422e-37
PHYPA_023237	1751.47	-1.01643	0.0773155	-13.1466	1.78016e-39	3.08178e-37
PHYPA_010323	8979.4	1.1089	0.084425	13.1347	2.08243e-39	3.57501e-37
PHYPA_023007	1187.22	-1.06897	0.0814208	-13.1289	2.2483e-39	3.79649e-37
PHYPA_023458	1316.8	-1.08351	0.0829564	-13.0611	5.48939e-39	9.19406e-37
PHYPA_013343	784.397	1.56174	0.12004	13.0102	1.07092e-38	1.77919e-36
PHYPA_022690	2493.88	-1.37835	0.106362	-12.959	2.08935e-38	3.4161e-36
PHYPA_014678	891.619	-1.18048	0.091157	-12.95	2.34906e-38	3.81048e-36
PHYPA_016288	1848.76	1.022	0.0789671	12.9421	2.60342e-38	4.19008e-36
PHYPA_023236	976.124	-1.36236	0.105564	-12.9056	4.18685e-38	6.6863e-36
PHYPA_022828	577.184	-1.32939	0.103229	-12.8781	5.97616e-38	9.39808e-36
PHYPA_023012	2308.22	-1.07313	0.0834499	-12.8595	7.60322e-38	1.18662e-35
PHYPA_023212	895.69	-1.26629	0.0990487	-12.7845	2.00167e-37	3.05455e-35
PHYPA_007336	696.773	-1.24332	0.0975266	-12.7485	3.17917e-37	4.74594e-35
PHYPA_018243	835.703	1.44988	0.113735	12.7478	3.20523e-37	4.75043e-35
PHYPA_022916	1234.53	-1.07049	0.0840123	-12.742	3.45407e-37	5.08266e-35
PHYPA_019380	7814.05	1.25307	0.0983887	12.7359	3.73628e-37	5.45895e-35
PHYPA_023108	1581.05	-1.0912	0.0859724	-12.6924	6.51494e-37	9.38561e-35
PHYPA_023398	904.157	-1.14762	0.0904818	-12.6835	7.30429e-37	1.03776e-34
PHYPA_010059	997.184	1.20469	0.0950501	12.6743	8.20815e-37	1.15031e-34
PHYPA_014077	493.069	1.7796	0.140765	12.6424	1.23293e-36	1.71619e-34
PHYPA_023176	994.583	-1.09087	0.0866231	-12.5932	2.30071e-36	3.13886e-34
PHYPA_023289	8221.61	-1.52673	0.121232	-12.5935	2.29288e-36	3.13886e-34
PHYPA_029370	3537.23	1.29002	0.102485	12.5874	2.47591e-36	3.35568e-34
PHYPA_023446	718.863	-1.32022	0.10552	-12.5115	6.4561e-36	8.52578e-34
PHYPA_005246	2163.6	-1.21085	0.0968338	-12.5044	7.06257e-36	9.26726e-34
PHYPA_022776	1127.22	-1.07917	0.0864339	-12.4855	8.95607e-36	1.16775e-33
PHYPA_022784	1001.19	-1.07379	0.0860406	-12.48	9.59456e-36	1.24313e-33
PHYPA_022619	1125	-1.062	0.0851479	-12.4725	1.05514e-35	1.35855e-33
PHYPA_023079	1173.91	-1.08803	0.0875035	-12.4341	1.70563e-35	2.15569e-33
PHYPA_026645	750.454	1.4618	0.117559	12.4345	1.69709e-35	2.15569e-33
PHYPA_022863	520.585	-1.61113	0.129878	-12.405	2.45662e-35	3.08591e-33
PHYPA_000748	628.346	1.74906	0.141261	12.3817	3.28161e-35	4.09723e-33
PHYPA_022766	1203.34	-1.09326	0.0883805	-12.3699	3.80436e-35	4.7213e-33
PHYPA_022895	853.387	-1.16959	0.0947201	-12.3479	5.00027e-35	6.16829e-33
PHYPA_028220	2076.71	-1.06431	0.0863982	-12.3187	7.18462e-35	8.75801e-33
PHYPA_023017	879.37	-1.12136	0.0912473	-12.2892	1.03482e-34	1.25402e-32
PHYPA_023353	1450.09	-1.04665	0.085235	-12.2796	1.16538e-34	1.39581e-32
PHYPA_023262	983.274	-1.27646	0.104103	-12.2615	1.45853e-34	1.73684e-32
PHYPA_002720	2010.21	1.07503	0.0879989	12.2163	2.54249e-34	3.01022e-32
PHYPA_022608	749.118	-1.19223	0.0979765	-12.1685	4.57542e-34	5.32532e-32
PHYPA_020514	11238.5	1.01349	0.0837431	12.1024	1.02575e-33	1.16748e-31
PHYPA_023050	373.486	-1.46095	0.12082	-12.0919	1.16539e-33	1.31913e-31
PHYPA_022874	1099.61	-1.143	0.0946298	-12.0786	1.36985e-33	1.53371e-31
PHYPA_023253	832.127	-1.1019	0.0912372	-12.0774	1.3913e-33	1.54931e-31
PHYPA_022976	977.468	-1.07706	0.0895608	-12.026	2.59292e-33	2.85651e-31
PHYPA_023450	321.238	-1.68852	0.140764	-11.9954	3.75527e-33	4.09325e-31
PHYPA_022610	484.561	-1.50339	0.125378	-11.9909	3.96637e-33	4.30059e-31
PHYPA_023173	945.941	-1.09245	0.0911662	-11.9831	4.35779e-33	4.70026e-31
PHYPA_023278	123.904	-2.46657	0.206004	-11.9734	4.89617e-33	5.19928e-31
PHYPA_022755	582.442	-1.25095	0.104638	-11.955	6.1162e-33	6.42856e-31
PHYPA_022967	646.346	-1.7529	0.146668	-11.9515	6.37511e-33	6.66668e-31
PHYPA_022679	952.779	-1.09197	0.0915943	-11.9218	9.11384e-33	9.48253e-31
PHYPA_014059	2566.75	1.1541	0.0969047	11.9096	1.05476e-32	1.08645e-30
PHYPA_023364	715.249	-1.19032	0.0999431	-11.91	1.05028e-32	1.08645e-30
PHYPA_005071	4912.68	1.29191	0.109572	11.7905	4.37105e-32	4.41411e-30
PHYPA_022903	1427.08	-1.06391	0.0904874	-11.7575	6.46236e-32	6.4942e-30
PHYPA_022965	1128.42	-1.10396	0.0939385	-11.752	6.89953e-32	6.89987e-30
PHYPA_023166	595.688	-1.26191	0.107394	-11.7503	7.03346e-32	6.99983e-30
PHYPA_017170	406.616	-1.51478	0.128995	-11.7429	7.68286e-32	7.60935e-30
PHYPA_000491	833.733	1.25096	0.106941	11.6976	1.31049e-31	1.26156e-29
PHYPA_023209	778.545	-1.19555	0.102263	-11.691	1.41781e-31	1.35852e-29
PHYPA_022869	927.471	-1.1575	0.099407	-11.644	2.46152e-31	2.32613e-29
PHYPA_025477	232.258	2.59757	0.223193	11.6382	2.63534e-31	2.46776e-29
PHYPA_022574	915.101	-1.09767	0.094499	-11.6156	3.43185e-31	3.18466e-29
PHYPA_001444	249.739	-1.90767	0.164331	-11.6087	3.72416e-31	3.42506e-29
PHYPA_014619	1215.05	1.04663	0.0907822	11.529	9.41902e-31	8.47342e-29
PHYPA_022579	713.289	-1.36738	0.118629	-11.5266	9.6931e-31	8.68207e-29
PHYPA_012751	1852.66	1.23368	0.107384	11.4884	1.50874e-30	1.32827e-28
PHYPA_023013	1599.49	-1.29246	0.112606	-11.4777	1.70721e-30	1.49026e-28
PHYPA_006634	7326.29	1.31609	0.114676	11.4765	1.73086e-30	1.49821e-28
PHYPA_021401	6469.61	1.22426	0.107038	11.4376	2.71204e-30	2.33769e-28
PHYPA_022652	952.103	-1.01537	0.0887874	-11.436	2.76432e-30	2.37283e-28
PHYPA_007338	819.276	-1.09931	0.0961437	-11.434	2.82622e-30	2.41589e-28
PHYPA_020939	1906.07	-1.01862	0.089151	-11.4258	3.10803e-30	2.63492e-28
PHYPA_023037	103.514	-2.44277	0.21453	-11.3866	4.87534e-30	4.09628e-28
PHYPA_028817	1162.16	1.16319	0.102157	11.3863	4.89144e-30	4.09628e-28
PHYPA_022689	830.214	-1.02099	0.0902464	-11.3134	1.12649e-29	9.24571e-28
PHYPA_022760	894.38	-1.056	0.0939691	-11.2377	2.66165e-29	2.1419e-27
PHYPA_005538	118.234	2.72153	0.24244	11.2256	3.05391e-29	2.448e-27
PHYPA_022889	1072.18	-1.03156	0.0918972	-11.2251	3.06965e-29	2.45108e-27
PHYPA_010029	532.968	-1.26324	0.112917	-11.1873	4.70324e-29	3.72659e-27
PHYPA_022884	315.273	-1.44257	0.128976	-11.1848	4.83896e-29	3.81944e-27
PHYPA_023338	464.787	-1.23061	0.110139	-11.1732	5.51311e-29	4.33494e-27
PHYPA_001179	2210.09	1.08773	0.0975837	11.1466	7.43704e-29	5.80343e-27
PHYPA_023078	735.055	-1.05221	0.0944311	-11.1426	7.77986e-29	6.04803e-27
PHYPA_023088	86.6442	-2.89848	0.261188	-11.0973	1.29298e-28	9.90212e-27
PHYPA_025096	9343.2	-1.18901	0.107258	-11.0856	1.47353e-28	1.12431e-26
PHYPA_008130	1330.32	-1.09216	0.098686	-11.067	1.81289e-28	1.37307e-26
PHYPA_022861	617.297	-1.09683	0.0993862	-11.0361	2.55957e-28	1.91745e-26
PHYPA_023206	921.869	-1.0019	0.0907965	-11.0345	2.60424e-28	1.94384e-26
PHYPA_022592	553.648	-1.17584	0.106641	-11.0262	2.85668e-28	2.11692e-26
PHYPA_001438	1054.21	1.07544	0.0975775	11.0214	3.01405e-28	2.22553e-26
PHYPA_005253	660.855	1.1412	0.103704	11.0044	3.63992e-28	2.66854e-26
PHYPA_023073	913.167	-1.05179	0.0959055	-10.9669	5.51245e-28	3.99866e-26
PHYPA_005850	268.61	-1.51966	0.138701	-10.9564	6.19264e-28	4.4763e-26
PHYPA_023023	587.44	-1.1157	0.101846	-10.9547	6.30586e-28	4.5422e-26
PHYPA_023468	722.63	-1.08659	0.0993366	-10.9385	7.54732e-28	5.4175e-26
PHYPA_023003	840.367	-1.01481	0.0928619	-10.9282	8.45075e-28	6.00324e-26
PHYPA_028976	534.048	1.35629	0.124619	10.8834	1.38233e-27	9.71926e-26
PHYPA_023286	1221.6	-1.2653	0.116319	-10.8779	1.46915e-27	1.02946e-25
PHYPA_002265	563.479	1.23227	0.113315	10.8748	1.52031e-27	1.06169e-25
PHYPA_005032	296.319	-1.44822	0.133346	-10.8606	1.7755e-27	1.23571e-25
PHYPA_022986	482.42	-1.20253	0.110905	-10.8429	2.15481e-27	1.48964e-25
PHYPA_022972	1335.31	-1.19862	0.110583	-10.839	2.24807e-27	1.54891e-25
PHYPA_007341	963.107	-1.02385	0.09465	-10.8172	2.85248e-27	1.93302e-25
PHYPA_023071	521.315	-1.1403	0.105466	-10.812	3.02067e-27	2.04029e-25
PHYPA_023174	516.152	-1.1778	0.109474	-10.7587	5.39299e-27	3.61893e-25
PHYPA_030799	1888.34	1.01146	0.0940988	10.749	5.99339e-27	4.00876e-25
PHYPA_023172	166.438	-1.94074	0.18075	-10.7372	6.80877e-27	4.51021e-25
PHYPA_026637	89.5624	-2.42654	0.226217	-10.7266	7.6369e-27	5.04255e-25
PHYPA_022964	639.261	-1.05301	0.098832	-10.6545	1.66087e-26	1.07936e-24
PHYPA_023151	1097.06	-1.02653	0.0963508	-10.6541	1.66872e-26	1.08104e-24
PHYPA_026882	852.165	1.79497	0.168554	10.6492	1.75827e-26	1.13549e-24
PHYPA_022724	535.626	-1.25693	0.11806	-10.6466	1.80933e-26	1.16482e-24
PHYPA_022836	415.652	-1.74283	0.163718	-10.6453	1.83357e-26	1.17674e-24
PHYPA_023196	653.374	-1.0857	0.102549	-10.5871	3.42073e-26	2.16832e-24
PHYPA_022968	661.771	-1.10557	0.104506	-10.5791	3.72664e-26	2.34779e-24
PHYPA_016873	463.139	1.27811	0.120905	10.5712	4.05435e-26	2.54645e-24
PHYPA_023300	597.113	-1.23486	0.116985	-10.5557	4.77983e-26	2.99299e-24
PHYPA_022663	680.448	-1.04969	0.0995714	-10.5421	5.52494e-26	3.44907e-24
PHYPA_023345	377.139	-1.51197	0.143774	-10.5162	7.27174e-26	4.5122e-24
PHYPA_022752	308.165	-1.39342	0.133139	-10.4659	1.23854e-25	7.57128e-24
PHYPA_023213	852.522	-1.18529	0.113762	-10.419	2.03011e-25	1.22646e-23
PHYPA_023434	661.814	-1.04829	0.100703	-10.4097	2.23824e-25	1.34824e-23
PHYPA_007340	197.298	-1.72249	0.165659	-10.3978	2.53761e-25	1.52412e-23
PHYPA_022520	2569.72	1.08699	0.104615	10.3904	2.74295e-25	1.64266e-23
PHYPA_023020	600.208	-1.07465	0.103527	-10.3803	3.04713e-25	1.81428e-23
PHYPA_023264	3263.27	-1.01361	0.0980287	-10.3399	4.64882e-25	2.75995e-23
PHYPA_022777	300.505	-1.43788	0.13968	-10.2941	7.48974e-25	4.4338e-23
PHYPA_022808	457.673	-1.17954	0.114688	-10.2848	8.2524e-25	4.84353e-23
PHYPA_017465	179.899	-2.37917	0.231397	-10.2818	8.51586e-25	4.96983e-23
PHYPA_023137	619.469	-1.01576	0.0988685	-10.2739	9.24087e-25	5.37771e-23
PHYPA_022984	1048.53	-1.00104	0.0975123	-10.2658	1.00492e-24	5.83167e-23
PHYPA_023149	714.647	-1.02869	0.10044	-10.2419	1.28709e-24	7.44812e-23
PHYPA_009499	1322	1.09582	0.107201	10.2222	1.57763e-24	9.07841e-23
PHYPA_023018	609.855	-1.13514	0.111205	-10.2076	1.83361e-24	1.04662e-22
PHYPA_000757	489.387	-1.13227	0.110944	-10.2058	1.86812e-24	1.06313e-22
PHYPA_023102	884.892	-1.02975	0.100945	-10.2011	1.96019e-24	1.11245e-22
PHYPA_023460	751.847	-1.47034	0.144231	-10.1944	2.10122e-24	1.18595e-22
PHYPA_023268	659.284	-1.01483	0.0996622	-10.1827	2.36947e-24	1.33007e-22
PHYPA_024759	685.291	1.06897	0.105582	10.1246	4.29863e-24	2.38054e-22
PHYPA_023285	590.483	-1.49765	0.148189	-10.1063	5.17972e-24	2.84553e-22
PHYPA_022705	637.442	-1.0329	0.102373	-10.0896	6.14074e-24	3.36451e-22
PHYPA_011854	202.482	-1.58522	0.157699	-10.0522	8.98307e-24	4.88286e-22
PHYPA_026585	59.7697	-2.60046	0.259927	-10.0046	1.45535e-23	7.77304e-22
PHYPA_018227	481.291	-1.80405	0.180537	-9.99274	1.63985e-23	8.72935e-22
PHYPA_006374	178.797	1.8936	0.190125	9.95975	2.28629e-23	1.20153e-21
PHYPA_009623	3205.35	-1.15959	0.116563	-9.9482	2.56794e-23	1.34262e-21
PHYPA_022979	601.212	-1.03285	0.104514	-9.88241	4.96264e-23	2.55588e-21
PHYPA_022581	279.8	-1.3293	0.134735	-9.86607	5.84109e-23	2.99334e-21
PHYPA_023250	698.252	-1.0012	0.101734	-9.84135	7.47036e-23	3.79056e-21
PHYPA_023405	626.975	-1.12689	0.114539	-9.83844	7.68938e-23	3.89211e-21
PHYPA_023157	933.026	-1.01146	0.102894	-9.83014	8.35008e-23	4.21618e-21
PHYPA_022850	377.797	-1.44917	0.147475	-9.82654	8.65372e-23	4.35881e-21
PHYPA_026183	233.731	-1.49279	0.151975	-9.82255	9.00335e-23	4.52386e-21
PHYPA_023045	414.601	-1.1717	0.119421	-9.81154	1.0042e-22	5.02604e-21
PHYPA_022849	756.234	-1.01662	0.103684	-9.80493	1.07216e-22	5.34809e-21
PHYPA_022727	518.097	-1.11468	0.114092	-9.77002	1.51424e-22	7.48077e-21
PHYPA_012319	1291.79	1.25591	0.128588	9.76692	1.56119e-22	7.69429e-21
PHYPA_028267	1915.39	1.1142	0.114477	9.73298	2.18118e-22	1.06987e-20
PHYPA_007013	63.8685	-2.51993	0.259127	-9.72469	2.36618e-22	1.15785e-20
PHYPA_008475	522.698	-1.08619	0.111888	-9.70787	2.79103e-22	1.35929e-20
PHYPA_013525	1085.17	1.26223	0.130469	9.67457	3.86695e-22	1.87443e-20
PHYPA_023008	432.401	-1.08253	0.112491	-9.62328	6.37654e-22	3.05495e-20
PHYPA_027208	701.291	1.03511	0.107793	9.60277	7.78278e-22	3.70284e-20
PHYPA_023041	336.745	-1.19451	0.124626	-9.58477	9.2663e-22	4.3985e-20
PHYPA_017239	252.325	-1.52424	0.159481	-9.55745	1.20692e-21	5.68963e-20
PHYPA_017931	359.557	1.41638	0.148475	9.53955	1.43457e-21	6.71672e-20
PHYPA_030002	370.923	-1.47742	0.15536	-9.5097	1.91206e-21	8.85177e-20
PHYPA_019521	220.061	-1.59787	0.168568	-9.47911	2.56473e-21	1.18201e-19
PHYPA_009167	291.662	1.45927	0.153971	9.47761	2.60164e-21	1.19635e-19
PHYPA_018910	18959.4	1.09686	0.115882	9.46531	2.92679e-21	1.34287e-19
PHYPA_023452	429.884	-1.11086	0.11745	-9.45816	3.13408e-21	1.4316e-19
PHYPA_000606	1313.41	-1.00532	0.106537	-9.43643	3.8569e-21	1.75013e-19
PHYPA_022996	343.593	-1.26948	0.134579	-9.43295	3.98704e-21	1.80521e-19
PHYPA_010560	826.04	-1.17606	0.124717	-9.42981	4.10835e-21	1.85605e-19
PHYPA_022603	353.747	-1.33001	0.14118	-9.42067	4.48222e-21	2.02053e-19
PHYPA_023348	276.466	-1.39664	0.148278	-9.41903	4.55277e-21	2.04785e-19
PHYPA_004706	197.154	-1.64909	0.175191	-9.4131	4.817e-21	2.16198e-19
PHYPA_023368	537.968	-1.19055	0.126561	-9.40698	5.10574e-21	2.2767e-19
PHYPA_018397	409.867	1.31135	0.13953	9.39835	5.5423e-21	2.46603e-19
PHYPA_006870	3911.49	1.0259	0.109242	9.39104	5.94133e-21	2.6322e-19
PHYPA_023111	692.905	-1.00996	0.107615	-9.38492	6.29655e-21	2.78359e-19
PHYPA_023419	765.031	-1.06666	0.114444	-9.32037	1.15936e-20	5.10339e-19
PHYPA_013258	100.614	-2.04127	0.219292	-9.30848	1.29677e-20	5.6961e-19
PHYPA_009154	1053.24	-1.03542	0.111336	-9.29994	1.40522e-20	6.13325e-19
PHYPA_023183	13293.2	-1.03284	0.111126	-9.29432	1.48145e-20	6.45229e-19
PHYPA_009300	450.425	1.18744	0.127949	9.28061	1.68508e-20	7.30828e-19
PHYPA_010534	396.832	-1.16486	0.125541	-9.27877	1.71447e-20	7.42011e-19
PHYPA_022931	1112.32	-1.18604	0.127889	-9.27402	1.79255e-20	7.74179e-19
PHYPA_027770	1090.26	1.08536	0.117061	9.27179	1.83041e-20	7.88878e-19
PHYPA_020937	366.569	-1.1273	0.121693	-9.26347	1.97888e-20	8.4931e-19
PHYPA_006174	605.566	-1.09021	0.118479	-9.20178	3.52061e-20	1.49235e-18
PHYPA_010211	355.233	-1.14262	0.12425	-9.19618	3.70897e-20	1.56752e-18
PHYPA_023062	502.898	-1.03536	0.112587	-9.19606	3.71317e-20	1.56752e-18
PHYPA_030027	210.315	1.59382	0.173405	9.19134	3.87967e-20	1.63446e-18
PHYPA_011109	760.946	-1.01334	0.110466	-9.17333	4.5864e-20	1.92042e-18
PHYPA_009488	423.321	-1.18603	0.129377	-9.16726	4.85195e-20	2.02749e-18
PHYPA_023044	370.748	-1.10108	0.120114	-9.16699	4.86419e-20	2.02849e-18
PHYPA_022273	97.0649	-1.90302	0.207734	-9.16084	5.14962e-20	2.13886e-18
PHYPA_023370	500.003	-1.02921	0.112617	-9.13906	6.2997e-20	2.5956e-18
PHYPA_029750	1300.28	-1.03352	0.113261	-9.12513	7.16491e-20	2.94033e-18
PHYPA_022793	336.074	-1.12816	0.123693	-9.12062	7.46966e-20	3.04718e-18
PHYPA_004386	92.5632	2.45637	0.269793	9.10462	8.65682e-20	3.51061e-18
PHYPA_023304	539.653	-1.07771	0.118461	-9.09756	9.23869e-20	3.72459e-18
PHYPA_022660	133.26	-1.7377	0.191167	-9.08994	9.90916e-20	3.97931e-18
PHYPA_023357	514.079	-1.04554	0.115355	-9.06365	1.26157e-19	5.04441e-18
PHYPA_015093	308.673	-1.61903	0.178884	-9.05071	1.42039e-19	5.65987e-18
PHYPA_005816	351.665	1.18164	0.130933	9.02476	1.80087e-19	7.14829e-18
PHYPA_015311	1047.82	1.25421	0.139436	8.9949	2.36443e-19	9.34924e-18
PHYPA_014938	106.355	-1.91114	0.213104	-8.9681	3.01663e-19	1.18373e-17
PHYPA_015066	358.2	1.19753	0.134014	8.93589	4.0391e-19	1.57296e-17
PHYPA_001149	1504.31	1.13315	0.127154	8.91159	5.03079e-19	1.94445e-17
PHYPA_014805	391.425	1.23696	0.138801	8.91178	5.02181e-19	1.94445e-17
PHYPA_015083	1732.36	1.03058	0.115681	8.90876	5.16051e-19	1.99086e-17
PHYPA_021647	57.4415	-2.26737	0.255702	-8.86723	7.49882e-19	2.84499e-17
PHYPA_015611	617.866	-1.03554	0.117388	-8.82152	1.12921e-18	4.25279e-17
PHYPA_022880	129.782	-1.7033	0.193743	-8.79158	1.47472e-18	5.52377e-17
PHYPA_020620	1047.69	-1.06904	0.121628	-8.78939	1.50374e-18	5.62225e-17
PHYPA_006622	176.219	-1.45584	0.166602	-8.73841	2.36413e-18	8.69706e-17
PHYPA_015848	781.067	1.22653	0.141046	8.69594	3.4398e-18	1.2498e-16
PHYPA_005272	304.594	1.3665	0.157624	8.66939	4.34441e-18	1.57569e-16
PHYPA_010869	1250.86	-1.01142	0.116701	-8.6668	4.44438e-18	1.60629e-16
PHYPA_019125	615.442	1.02309	0.118515	8.63254	6.00035e-18	2.14234e-16
PHYPA_023139	411.313	-1.02914	0.119336	-8.62388	6.47229e-18	2.29889e-16
PHYPA_022697	467.63	-1.12443	0.130768	-8.59866	8.06546e-18	2.84028e-16
PHYPA_023439	223.514	-1.29662	0.151193	-8.57597	9.82538e-18	3.43655e-16
PHYPA_004143	209.941	-1.37792	0.16069	-8.57506	9.90339e-18	3.45796e-16
PHYPA_022742	532.135	-1.07253	0.125289	-8.56038	1.12494e-17	3.90809e-16
PHYPA_023473	353.041	-1.13431	0.13285	-8.53825	1.36276e-17	4.70254e-16
PHYPA_003441	141.017	2.08288	0.244457	8.52044	1.58947e-17	5.45746e-16
PHYPA_005766	48.7554	-2.46589	0.289771	-8.50976	1.74294e-17	5.96451e-16
PHYPA_005903	152.818	-1.58535	0.186462	-8.50228	1.85903e-17	6.33022e-16
PHYPA_023352	554.118	-1.03329	0.121869	-8.47866	2.27803e-17	7.66824e-16
PHYPA_022609	338.494	-1.06931	0.126221	-8.47174	2.41759e-17	8.12476e-16
PHYPA_023052	413.879	-1.03241	0.123307	-8.37263	5.63478e-17	1.87532e-15
PHYPA_026115	103.015	-1.68091	0.2016	-8.33784	7.56608e-17	2.48594e-15
PHYPA_022938	325.745	-1.05497	0.126712	-8.32572	8.38164e-17	2.7408e-15
PHYPA_018939	535.532	1.04286	0.125751	8.29308	1.10353e-16	3.59145e-15
PHYPA_018613	272.058	-1.1464	0.138413	-8.28246	1.20657e-16	3.91442e-15
PHYPA_028905	1490.29	1.00333	0.12257	8.18582	2.70446e-16	8.65134e-15
PHYPA_023290	663.997	-1.25104	0.153071	-8.17293	3.00977e-16	9.56856e-15
PHYPA_023360	219.809	-1.40832	0.172393	-8.16926	3.10287e-16	9.83419e-15
PHYPA_023190	472.195	-1.0699	0.130999	-8.16719	3.15651e-16	9.98882e-15
PHYPA_009455	168.895	-1.5297	0.18782	-8.14452	3.80802e-16	1.19953e-14
PHYPA_028638	717.302	1.03701	0.128174	8.09063	5.9355e-16	1.84988e-14
PHYPA_022694	220.761	-1.29694	0.160594	-8.07594	6.69581e-16	2.07742e-14
PHYPA_014785	524.194	1.01243	0.125586	8.06163	7.52863e-16	2.32182e-14
PHYPA_001110	220.791	-1.36619	0.169679	-8.05161	8.17153e-16	2.51256e-14
PHYPA_024394	892.279	1.10008	0.136765	8.04356	8.72653e-16	2.67523e-14
PHYPA_030647	72.6901	2.263	0.283461	7.98349	1.42256e-15	4.2908e-14
PHYPA_012426	722.162	-1.01035	0.126642	-7.97795	1.48785e-15	4.4616e-14
PHYPA_023182	248.731	-1.16444	0.145994	-7.97596	1.51196e-15	4.52731e-14
PHYPA_008419	461.83	1.03643	0.130655	7.93261	2.14594e-15	6.3518e-14
PHYPA_016855	492.255	1.00087	0.12644	7.91581	2.45656e-15	7.22967e-14
PHYPA_012301	162.96	-1.58148	0.200205	-7.89929	2.80502e-15	8.23166e-14
PHYPA_023086	310.892	-1.0806	0.137101	-7.88178	3.22747e-15	9.41771e-14
PHYPA_021798	119.619	1.82475	0.232915	7.8344	4.71086e-15	1.35078e-13
PHYPA_022137	285.496	-1.38806	0.177177	-7.83431	4.7144e-15	1.35078e-13
PHYPA_011899	126.203	1.67216	0.213464	7.83345	4.74652e-15	1.3581e-13
PHYPA_005531	720.033	1.13613	0.145171	7.82618	5.02936e-15	1.43504e-13
PHYPA_022949	259.644	-1.06852	0.136716	-7.81562	5.46922e-15	1.55839e-13
PHYPA_014625	185.387	-1.42462	0.182336	-7.8132	5.57532e-15	1.58643e-13
PHYPA_001390	57.8823	2.21719	0.283924	7.80909	5.76043e-15	1.63684e-13
PHYPA_007410	40.4381	-2.19998	0.28553	-7.7049	1.30946e-14	3.64052e-13
PHYPA_023275	235.281	-1.09715	0.142861	-7.67984	1.59286e-14	4.39871e-13
PHYPA_030015	385.325	1.01425	0.132504	7.65447	1.94111e-14	5.32473e-13
PHYPA_023178	296.191	-1.0918	0.142893	-7.64064	2.16139e-14	5.90541e-13
PHYPA_022688	124.499	-1.50639	0.197226	-7.63789	2.20816e-14	6.02521e-13
PHYPA_021476	99.7215	-1.5299	0.200925	-7.61427	2.65192e-14	7.18845e-13
PHYPA_005099	128.825	-1.40336	0.184737	-7.59654	3.04165e-14	8.21245e-13
PHYPA_007785	115.617	-1.47931	0.194991	-7.58658	3.28459e-14	8.85598e-13
PHYPA_005124	284.149	2.20419	0.292217	7.54298	4.59339e-14	1.22259e-12
PHYPA_007372	307.807	1.29944	0.172468	7.53437	4.90694e-14	1.301e-12
PHYPA_012538	140.472	-1.37683	0.183315	-7.51076	5.87851e-14	1.5526e-12
PHYPA_001759	364.752	1.04586	0.140447	7.44666	9.57318e-14	2.48072e-12
PHYPA_023077	81.3503	-1.65998	0.223133	-7.43943	1.01124e-13	2.61717e-12
PHYPA_022714	181.539	-1.18352	0.159386	-7.42549	1.12365e-13	2.88994e-12
PHYPA_022700	113.9	-1.4705	0.199314	-7.37783	1.60896e-13	4.10224e-12
PHYPA_003559	68.8345	2.00799	0.272347	7.37291	1.66946e-13	4.25124e-12
PHYPA_012311	276.13	-1.15	0.156072	-7.36839	1.72696e-13	4.39224e-12
PHYPA_022106	467.17	2.30195	0.312888	7.35711	1.87932e-13	4.74459e-12
PHYPA_023316	136.837	-1.40675	0.191274	-7.35461	1.91479e-13	4.82232e-12
PHYPA_022651	221.252	-1.11049	0.152463	-7.28365	3.24902e-13	8.01594e-12
PHYPA_023287	257.334	-1.09134	0.150179	-7.26689	3.67853e-13	9.06475e-12
PHYPA_031199	191.66	-1.463	0.202356	-7.22981	4.83674e-13	1.1778e-11
PHYPA_018176	402.654	-1.02803	0.142407	-7.21896	5.23858e-13	1.26965e-11
PHYPA_021635	189.57	1.23737	0.174139	7.10563	1.19775e-12	2.78497e-11
PHYPA_023342	1039.88	-1.70948	0.241365	-7.08256	1.4151e-12	3.24639e-11
PHYPA_006954	411.729	1.18348	0.167262	7.07559	1.48817e-12	3.41022e-11
PHYPA_013801	330.201	1.03103	0.145872	7.06805	1.57131e-12	3.58477e-11
PHYPA_012036	101.198	-1.40989	0.200438	-7.03405	2.00624e-12	4.54682e-11
PHYPA_023337	290.046	-1.15885	0.164941	-7.02585	2.12767e-12	4.81142e-11
PHYPA_022671	171.5	-1.12945	0.160962	-7.01687	2.26897e-12	5.11973e-11
PHYPA_022248	235.888	1.14041	0.162907	7.00036	2.55314e-12	5.74833e-11
PHYPA_027662	171.324	1.36493	0.195083	6.99664	2.62178e-12	5.88358e-11
PHYPA_022799	65.4316	-1.65546	0.237166	-6.98019	2.94779e-12	6.56512e-11
PHYPA_025729	630.882	-1.11603	0.161434	-6.91323	4.73752e-12	1.04049e-10
PHYPA_012652	225.359	-1.04265	0.151836	-6.86694	6.55919e-12	1.42688e-10
PHYPA_022962	507.652	-1.02164	0.148801	-6.8658	6.61186e-12	1.43682e-10
PHYPA_023443	172.434	-1.12789	0.164348	-6.86285	6.75015e-12	1.46225e-10
PHYPA_015813	170.651	1.25709	0.184214	6.82408	8.84898e-12	1.90091e-10
PHYPA_019967	127.804	1.60471	0.235475	6.81477	9.44159e-12	2.0177e-10
PHYPA_011423	55.4626	-1.70388	0.251199	-6.78299	1.17712e-11	2.49485e-10
PHYPA_022635	274.913	-1.01889	0.150221	-6.78259	1.1804e-11	2.49923e-10
PHYPA_030579	557.719	-1.02922	0.152245	-6.76028	1.37724e-11	2.90107e-10
PHYPA_012014	194.894	-1.23559	0.182927	-6.75453	1.43296e-11	3.01228e-10
PHYPA_019280	213.373	1.0883	0.161358	6.74465	1.53399e-11	3.21156e-10
PHYPA_013800	80.7446	1.80368	0.268443	6.71902	1.82946e-11	3.79544e-10
PHYPA_022649	37.6671	-1.98116	0.296431	-6.68337	2.33507e-11	4.81048e-10
PHYPA_008888	293.611	1.01344	0.151667	6.682	2.35708e-11	4.85059e-10
PHYPA_023006	261.644	-1.42149	0.21285	-6.67837	2.41612e-11	4.95268e-10
PHYPA_020746	222.928	-1.01992	0.153074	-6.66295	2.6838e-11	5.47415e-10
PHYPA_004932	358.054	1.04179	0.156529	6.65556	2.82225e-11	5.74517e-10
PHYPA_023141	97.2577	-1.51286	0.227544	-6.64864	2.95814e-11	6.004e-10
PHYPA_013684	103.255	1.44554	0.217679	6.6407	3.12201e-11	6.32415e-10
PHYPA_022787	219.648	-1.08186	0.163717	-6.60811	3.89266e-11	7.7857e-10
PHYPA_008809	209.831	-1.08255	0.164047	-6.59901	4.13905e-11	8.26245e-10
PHYPA_024417	207.741	1.16185	0.176334	6.58891	4.43077e-11	8.82768e-10
PHYPA_027655	104.034	-1.33388	0.202849	-6.57572	4.84177e-11	9.57249e-10
PHYPA_029845	207.695	-1.14982	0.175722	-6.54341	6.01301e-11	1.17975e-09
PHYPA_030117	119.854	-1.25797	0.193139	-6.51328	7.35289e-11	1.43308e-09
PHYPA_000040	94.6249	-1.35338	0.208771	-6.48262	9.01423e-11	1.74532e-09
PHYPA_009457	52.5462	-1.83277	0.283107	-6.47377	9.55897e-11	1.84559e-09
PHYPA_016879	100.592	-1.50532	0.233261	-6.45335	1.09404e-10	2.09853e-09
PHYPA_030437	68.3039	1.63444	0.253489	6.44778	1.13497e-10	2.17099e-09
PHYPA_025141	211.905	1.02612	0.161935	6.33661	2.34873e-10	4.34736e-09
PHYPA_025432	115.78	1.37026	0.216262	6.33613	2.35608e-10	4.35705e-09
PHYPA_023039	153.449	-1.1213	0.177448	-6.31903	2.63207e-10	4.84569e-09
PHYPA_023032	165.75	-1.0716	0.169593	-6.31867	2.63816e-10	4.85257e-09
PHYPA_022912	99.3798	-1.26314	0.200064	-6.31365	2.72529e-10	5.00389e-09
PHYPA_019773	151.305	-1.13014	0.179385	-6.30008	2.975e-10	5.45267e-09
PHYPA_006115	47.9286	-1.66352	0.264641	-6.28593	3.25892e-10	5.95186e-09
PHYPA_030485	79.8053	1.62317	0.259031	6.26631	3.69694e-10	6.7102e-09
PHYPA_020321	128.6	-1.35024	0.215783	-6.2574	3.91447e-10	7.08007e-09
PHYPA_013256	160.35	1.11804	0.178784	6.25357	4.01178e-10	7.24971e-09
PHYPA_008408	1110.7	1.88727	0.303307	6.22232	4.8986e-10	8.79877e-09
PHYPA_016542	230.293	1.10579	0.177715	6.22231	4.89889e-10	8.79877e-09
PHYPA_001189	122.688	1.33595	0.21484	6.21838	5.0232e-10	8.99852e-09
PHYPA_000822	61.285	-1.50117	0.241486	-6.21642	5.08638e-10	9.10377e-09
PHYPA_007554	300.556	1.21941	0.1969	6.19301	5.90254e-10	1.04556e-08
PHYPA_023471	119.768	-1.19339	0.192716	-6.19249	5.92219e-10	1.04814e-08
PHYPA_020606	179.59	-1.02951	0.166267	-6.19191	5.94384e-10	1.05107e-08
PHYPA_023432	151.017	-1.05313	0.170233	-6.18643	6.15402e-10	1.08544e-08
PHYPA_023019	37.5619	-1.77657	0.288736	-6.1529	7.60788e-10	1.3271e-08
PHYPA_001745	163.627	-1.07953	0.175481	-6.15186	7.65788e-10	1.33469e-08
PHYPA_018095	89.1277	-1.45068	0.236164	-6.14269	8.11379e-10	1.40701e-08
PHYPA_027706	83.1192	1.49369	0.245558	6.08284	1.18072e-09	1.99377e-08
PHYPA_023467	51.2604	-1.56526	0.258061	-6.06545	1.31584e-09	2.20386e-08
PHYPA_022710	99.0429	-1.52818	0.252276	-6.05757	1.38197e-09	2.30154e-08
PHYPA_011761	209.107	-1.02008	0.168937	-6.03823	1.5581e-09	2.56993e-08
PHYPA_001585	208.694	-1.01797	0.168662	-6.03556	1.58409e-09	2.60862e-08
PHYPA_015792	68.3956	1.77768	0.295136	6.02325	1.70948e-09	2.80389e-08
PHYPA_022966	113.5	-1.15878	0.192539	-6.01842	1.76131e-09	2.88432e-08
PHYPA_022682	1157.8	-1.46105	0.24277	-6.01826	1.76305e-09	2.88488e-08
PHYPA_006076	51.1062	1.6625	0.276911	6.00374	1.92823e-09	3.13524e-08
PHYPA_029401	39.0997	-1.6664	0.27809	-5.99231	2.06885e-09	3.34015e-08
PHYPA_022287	114.943	1.45806	0.245039	5.9503	2.67652e-09	4.27435e-08
PHYPA_001756	136.921	1.12546	0.189309	5.94511	2.76279e-09	4.39847e-08
PHYPA_023116	160.758	-1.0961	0.184389	-5.94452	2.77266e-09	4.41077e-08
PHYPA_023261	84.1634	-1.39369	0.234559	-5.94173	2.82023e-09	4.47264e-08
PHYPA_004387	33.1402	1.85092	0.311554	5.94094	2.83398e-09	4.49098e-08
PHYPA_003420	234.254	1.20832	0.203724	5.93116	3.00806e-09	4.75952e-08
PHYPA_024161	120.598	1.21374	0.204719	5.92879	3.05181e-09	4.81027e-08
PHYPA_005524	87.0785	1.34229	0.227487	5.9005	3.62402e-09	5.66023e-08
PHYPA_023375	88.389	-1.34442	0.22857	-5.88189	4.05604e-09	6.31107e-08
PHYPA_002971	90.0966	1.48516	0.252561	5.88039	4.09312e-09	6.35915e-08
PHYPA_003711	77.2843	1.40944	0.240185	5.86815	4.4069e-09	6.82606e-08
PHYPA_022747	164.468	-1.13012	0.192644	-5.86633	4.45546e-09	6.88574e-08
PHYPA_021178	93.8962	1.40646	0.240284	5.85333	4.81834e-09	7.40766e-08
PHYPA_009765	112.784	-1.49456	0.25567	-5.84565	5.04593e-09	7.72298e-08
PHYPA_010517	107.066	1.23776	0.212466	5.8257	5.68727e-09	8.634e-08
PHYPA_000773	170.397	1.08427	0.186442	5.81556	6.04296e-09	9.11354e-08
PHYPA_023103	93.3407	-1.30075	0.224334	-5.79829	6.69934e-09	1.00227e-07
PHYPA_017158	80.5477	1.49884	0.25868	5.79417	6.86595e-09	1.02571e-07
PHYPA_017059	98.8704	1.26886	0.219383	5.78374	7.30588e-09	1.08828e-07
PHYPA_005641	84.2485	1.54535	0.267437	5.77837	7.5427e-09	1.12193e-07
PHYPA_005781	175.869	-1.33657	0.232146	-5.75746	8.5388e-09	1.25918e-07
PHYPA_024456	72.3818	-1.40618	0.244873	-5.74247	9.33035e-09	1.36808e-07
PHYPA_008621	195.324	-1.15975	0.202294	-5.733	9.8667e-09	1.43955e-07
PHYPA_017891	84.6408	1.31279	0.230918	5.68508	1.30752e-08	1.87318e-07
PHYPA_028727	144.258	1.10797	0.195214	5.67569	1.38129e-08	1.97473e-07
PHYPA_013503	100.039	1.35451	0.238752	5.6733	1.40076e-08	2.00118e-07
PHYPA_000433	59.8137	-1.38893	0.24489	-5.67167	1.41412e-08	2.01607e-07
PHYPA_018113	107.155	1.22648	0.216504	5.66493	1.47082e-08	2.09257e-07
PHYPA_022728	110.409	-1.16671	0.205977	-5.66424	1.47681e-08	2.09963e-07
PHYPA_026986	244.584	-1.02459	0.181843	-5.63445	1.75618e-08	2.47632e-07
PHYPA_013708	51.7598	1.67557	0.297862	5.62531	1.85172e-08	2.59682e-07
PHYPA_029026	163.269	1.14657	0.204153	5.61624	1.95161e-08	2.72762e-07
PHYPA_022806	71.7463	-1.26409	0.22596	-5.59432	2.21494e-08	3.06859e-07
PHYPA_027340	63.4491	-1.40035	0.250629	-5.58735	2.30563e-08	3.18994e-07
PHYPA_011473	1184.52	1.40249	0.251775	5.57041	2.54134e-08	3.48564e-07
PHYPA_028319	105.548	-1.46356	0.262821	-5.56864	2.56735e-08	3.5183e-07
PHYPA_030667	121.381	-1.09055	0.197193	-5.53034	3.19608e-08	4.3232e-07
PHYPA_011376	31.018	-1.64259	0.297347	-5.52416	3.31065e-08	4.46353e-07
PHYPA_017625	117.225	-1.24091	0.225611	-5.5002	3.79358e-08	5.06163e-07
PHYPA_022170	108.642	-1.11384	0.203698	-5.46809	4.5492e-08	5.99603e-07
PHYPA_009446	91.572	-1.17518	0.21534	-5.45733	4.83355e-08	6.33063e-07
PHYPA_019689	4438.69	1.13938	0.209471	5.43935	5.34759e-08	6.92867e-07
PHYPA_007370	49.025	-1.48003	0.272183	-5.43761	5.40008e-08	6.98115e-07
PHYPA_025049	167.06	-1.02325	0.188268	-5.43507	5.47753e-08	7.07477e-07
PHYPA_025688	61.819	-1.34979	0.248836	-5.42444	5.81376e-08	7.45297e-07
PHYPA_004907	140.92	1.03709	0.191885	5.40473	6.4907e-08	8.25401e-07
PHYPA_028845	160.971	1.1638	0.215716	5.39508	6.84948e-08	8.69415e-07
PHYPA_016593	79.692	1.55439	0.288193	5.39358	6.90673e-08	8.74731e-07
PHYPA_016693	153.755	1.04329	0.193608	5.3887	7.09706e-08	8.96423e-07
PHYPA_019001	127.56	-1.02001	0.190116	-5.36523	8.08448e-08	1.01245e-06
PHYPA_011693	11.275	-1.74772	0.326674	-5.35006	8.79259e-08	1.0958e-06
PHYPA_001916	114.356	1.07763	0.201461	5.34909	8.83973e-08	1.10035e-06
PHYPA_022718	97.6832	-1.1086	0.207332	-5.34698	8.94353e-08	1.11125e-06
PHYPA_022862	85.1376	-1.14737	0.215061	-5.33508	9.55002e-08	1.18304e-06
PHYPA_027080	23.2108	-1.6759	0.314814	-5.32347	1.01808e-07	1.2574e-06
PHYPA_014665	72.2105	1.34101	0.253748	5.28483	1.25819e-07	1.5301e-06
PHYPA_031012	1460.01	-1.34878	0.255627	-5.27634	1.31787e-07	1.59515e-06
PHYPA_023170	67.2774	1.32759	0.25336	5.23994	1.60625e-07	1.92162e-06
PHYPA_029819	66.6934	-1.25503	0.239678	-5.23631	1.63822e-07	1.95646e-06
PHYPA_025620	100.084	-1.16469	0.223133	-5.21969	1.79219e-07	2.13047e-06
PHYPA_022704	78.0978	-1.1828	0.227341	-5.20273	1.9638e-07	2.32107e-06
PHYPA_002081	83.7084	1.55242	0.303146	5.12104	3.03848e-07	3.48723e-06
PHYPA_025353	43.1299	-1.49881	0.293303	-5.11009	3.21998e-07	3.67699e-06
PHYPA_030224	287.16	1.11778	0.218743	5.10999	3.22168e-07	3.67699e-06
PHYPA_022859	78.0397	-1.1599	0.22727	-5.10362	3.33222e-07	3.79475e-06
PHYPA_006966	158.751	1.04105	0.204265	5.09653	3.45933e-07	3.92865e-06
PHYPA_016059	181.284	-1.0085	0.1981	-5.09085	3.56458e-07	4.03261e-06
PHYPA_013361	74.5337	-1.25002	0.245686	-5.08787	3.62102e-07	4.09197e-06
PHYPA_005556	144.086	1.04436	0.205547	5.08088	3.75696e-07	4.23167e-06
PHYPA_000367	186.577	-1.05221	0.210086	-5.00848	5.48612e-07	5.99573e-06
PHYPA_027547	106.189	-1.06597	0.213021	-5.00409	5.61267e-07	6.13079e-06
PHYPA_025455	292.766	1.05253	0.210603	4.99769	5.80212e-07	6.30567e-06
PHYPA_005705	152.195	1.284	0.257302	4.99025	6.03019e-07	6.53143e-06
PHYPA_015068	30.6374	-1.49309	0.299332	-4.98809	6.09806e-07	6.60148e-06
PHYPA_000918	64.8432	1.25298	0.251737	4.97731	6.44732e-07	6.93221e-06
PHYPA_021429	103.258	-1.03973	0.208947	-4.97607	6.4888e-07	6.96954e-06
PHYPA_014025	33.0404	-1.425	0.288052	-4.94704	7.5351e-07	8.00983e-06
PHYPA_010188	99.4667	-1.12682	0.228561	-4.93004	8.22117e-07	8.65428e-06
PHYPA_024599	986.152	-1.16117	0.235945	-4.92134	8.59541e-07	9.00682e-06
PHYPA_023529	42.1599	-1.35175	0.275432	-4.90774	9.21342e-07	9.57164e-06
PHYPA_022588	16.8951	-1.60673	0.328086	-4.89729	9.7168e-07	1.00591e-05
PHYPA_006033	66.8333	-1.14375	0.233562	-4.89699	9.73175e-07	1.00695e-05
PHYPA_021322	146.948	-1.00896	0.206329	-4.89005	1.00809e-06	1.03942e-05
PHYPA_022887	35.8214	-1.3978	0.287406	-4.86351	1.15321e-06	1.17436e-05
PHYPA_001340	81.3172	-1.09917	0.226141	-4.86056	1.17057e-06	1.19145e-05
PHYPA_013481	97.2317	1.1313	0.232779	4.85997	1.17405e-06	1.19381e-05
PHYPA_019135	1231.31	1.14099	0.235183	4.8515	1.22529e-06	1.24041e-05
PHYPA_025100	45.443	-1.34511	0.278589	-4.82829	1.3771e-06	1.38524e-05
PHYPA_027411	112.203	1.02806	0.213317	4.81941	1.43982e-06	1.44199e-05
PHYPA_019200	99.5472	1.10337	0.231165	4.77308	1.81431e-06	1.78494e-05
PHYPA_001867	228.656	1.01916	0.21474	4.74601	2.07469e-06	2.01893e-05
PHYPA_025310	18.0857	-1.53897	0.324513	-4.74238	2.11217e-06	2.05152e-05
PHYPA_009767	12.3617	-1.55175	0.328986	-4.71678	2.39605e-06	2.30875e-05
PHYPA_024861	74.4634	1.14109	0.242027	4.71471	2.42055e-06	2.33018e-05
PHYPA_007128	92.6804	-1.06422	0.225826	-4.71257	2.44607e-06	2.35255e-05
PHYPA_018256	42.2569	-1.26882	0.269525	-4.70763	2.50609e-06	2.4014e-05
PHYPA_013640	43.2579	-1.32832	0.282537	-4.70141	2.58373e-06	2.4711e-05
PHYPA_006141	6683.15	1.06525	0.227733	4.6776	2.90247e-06	2.74787e-05
PHYPA_028547	50.3321	-1.25944	0.271321	-4.64187	3.45277e-06	3.21421e-05
PHYPA_010308	68.2204	-1.16572	0.251893	-4.62784	3.69494e-06	3.4211e-05
PHYPA_000052	60.6284	1.2013	0.259852	4.623	3.78234e-06	3.48809e-05
PHYPA_010862	74.1604	-1.05264	0.228024	-4.61637	3.90517e-06	3.59314e-05
PHYPA_021037	89.9667	1.11343	0.241234	4.61554	3.92071e-06	3.60421e-05
PHYPA_010691	40.2563	-1.29855	0.28168	-4.61002	4.02633e-06	3.69143e-05
PHYPA_005125	87.6509	1.51491	0.328986	4.60478	4.12898e-06	3.77881e-05
PHYPA_012573	438.358	1.33371	0.290622	4.58915	4.45061e-06	4.05336e-05
PHYPA_023514	10.1159	-1.48994	0.325509	-4.57726	4.71108e-06	4.25298e-05
PHYPA_025203	73.177	-1.21337	0.265484	-4.5704	4.86785e-06	4.37724e-05
PHYPA_020128	52.9876	-1.21085	0.265139	-4.56685	4.95114e-06	4.45019e-05
PHYPA_013147	1492.6	1.00158	0.21966	4.55967	5.12345e-06	4.59705e-05
PHYPA_001939	31.5188	1.38851	0.305401	4.5465	5.45449e-06	4.88557e-05
PHYPA_030257	58.4456	1.33362	0.293429	4.54493	5.49541e-06	4.91794e-05
PHYPA_011573	42.9534	-1.20639	0.265886	-4.53726	5.69899e-06	5.07807e-05
PHYPA_022339	111.63	-1.01365	0.223459	-4.5362	5.7278e-06	5.09272e-05
PHYPA_029799	11.6751	-1.48682	0.32872	-4.52305	6.09554e-06	5.38483e-05
PHYPA_022746	88.0485	-1.01665	0.225452	-4.50941	6.50094e-06	5.70626e-05
PHYPA_028665	102	1.00687	0.223991	4.49513	6.95263e-06	6.06141e-05
PHYPA_022904	13.8214	-1.4724	0.327831	-4.49135	7.07719e-06	6.15958e-05
PHYPA_030930	27.2973	-1.35452	0.303682	-4.46031	8.18422e-06	7.04568e-05
PHYPA_007292	39.2239	-1.2692	0.284616	-4.45935	8.22081e-06	7.07127e-05
PHYPA_001937	1344.73	1.07677	0.242417	4.44182	8.91998e-06	7.59341e-05
PHYPA_017457	37.487	1.34095	0.302335	4.43532	9.19358e-06	7.80947e-05
PHYPA_030225	101.095	1.06488	0.240663	4.42477	9.65448e-06	8.16805e-05
PHYPA_002731	53.3724	1.19634	0.270824	4.4174	9.98956e-06	8.42041e-05
PHYPA_028050	102.447	1.22068	0.277843	4.39343	1.11574e-05	9.32472e-05
PHYPA_012691	31.1439	-1.28541	0.292725	-4.39118	1.12736e-05	9.41036e-05
PHYPA_029389	33.444	1.32228	0.301492	4.38577	1.15576e-05	9.61626e-05
PHYPA_031198	61.0537	-1.07003	0.244092	-4.38371	1.16674e-05	9.69588e-05
PHYPA_028483	7.67189	-1.3704	0.316481	-4.33011	1.49033e-05	0.000120448
PHYPA_009235	27.3935	1.41598	0.327349	4.3256	1.52114e-05	0.00012265
PHYPA_026522	37.0395	-1.21379	0.281533	-4.31138	1.62241e-05	0.000130203
PHYPA_005984	54.2326	1.12452	0.260832	4.31128	1.62313e-05	0.000130211
PHYPA_006480	656.303	1.10081	0.256057	4.29907	1.71513e-05	0.000136845
PHYPA_002644	30.8903	1.30931	0.305937	4.27967	1.87168e-05	0.000148188
PHYPA_021310	12.776	-1.40449	0.328935	-4.26979	1.95655e-05	0.000154373
PHYPA_017176	45.9665	-1.16229	0.272488	-4.26547	1.99481e-05	0.000157211
PHYPA_020837	35.5485	-1.31326	0.307893	-4.2653	1.9963e-05	0.000157269
PHYPA_021664	71.0029	1.13758	0.267938	4.24568	2.1793e-05	0.000169802
PHYPA_010337	31.906	1.28873	0.304707	4.22942	2.3429e-05	0.000181111
PHYPA_020728	47.3878	1.30934	0.30961	4.22898	2.3475e-05	0.000181398
PHYPA_030571	129.479	1.09718	0.259496	4.22812	2.35653e-05	0.000182028
PHYPA_006945	29.6996	-1.24668	0.296102	-4.21029	2.55038e-05	0.000194955
PHYPA_022702	61.7299	-1.03461	0.246268	-4.20115	2.65567e-05	0.000201955
PHYPA_029762	57.5299	-1.01999	0.243017	-4.1972	2.70237e-05	0.000204976
PHYPA_019958	20.8692	-1.33668	0.320715	-4.16782	3.07532e-05	0.000229629
PHYPA_010316	78.8096	1.00684	0.243819	4.12944	3.63652e-05	0.000267748
PHYPA_022833	54.1452	-1.0449	0.253623	-4.11989	3.79045e-05	0.000277495
PHYPA_009593	4765.53	1.05818	0.257069	4.1163	3.84995e-05	0.000280853
PHYPA_022644	14.6215	-1.34642	0.327488	-4.11134	3.93369e-05	0.000286353
PHYPA_023065	37.895	-1.12775	0.274488	-4.10856	3.98134e-05	0.000289413
PHYPA_010334	1053.25	-1.10389	0.269313	-4.0989	4.1511e-05	0.000300059
PHYPA_000370	133.318	-1.05596	0.257961	-4.09348	4.24946e-05	0.000306309
PHYPA_011285	69.7334	1.01685	0.249273	4.07927	4.51782e-05	0.00032339
PHYPA_010717	10.2747	-1.33789	0.328247	-4.07585	4.58465e-05	0.000327832
PHYPA_023036	19.7975	-1.28953	0.317382	-4.06303	4.84405e-05	0.000343637
PHYPA_014172	55.924	-1.10235	0.271341	-4.06261	4.85279e-05	0.00034409
PHYPA_005733	46.3369	-1.11018	0.274247	-4.04812	5.16312e-05	0.000363767
PHYPA_021169	38.732	-1.25447	0.312589	-4.01318	5.99072e-05	0.000415259
PHYPA_030988	45.6715	1.14876	0.286544	4.00901	6.09746e-05	0.000421806
PHYPA_011888	72.0453	1.04448	0.260817	4.00463	6.21153e-05	0.000429265
PHYPA_007141	41.9233	-1.08987	0.274651	-3.96818	7.24226e-05	0.000492402
PHYPA_017792	20.2299	-1.25331	0.315941	-3.96692	7.28067e-05	0.000494524
PHYPA_028342	61.4571	-1.0715	0.271394	-3.94813	7.87655e-05	0.000530798
PHYPA_027434	58.0465	1.03322	0.261767	3.94709	7.91073e-05	0.000532578
PHYPA_016364	19.4955	1.2872	0.326739	3.93955	8.1633e-05	0.000548149
PHYPA_023404	1034.51	-1.21037	0.307319	-3.93848	8.2e-05	0.000550434
PHYPA_008248	39.3732	1.167	0.297103	3.92793	8.5679e-05	0.000572518
PHYPA_020018	19.8384	1.26738	0.325372	3.89517	9.81286e-05	0.000646275
PHYPA_005367	15.8923	1.27338	0.328041	3.88178	0.000103694	0.00067924
PHYPA_008136	199.464	-1.24558	0.323199	-3.85393	0.000116236	0.000751832
PHYPA_009802	35.11	1.16122	0.302002	3.84508	0.000120511	0.000778015
PHYPA_020167	25.0003	-1.16332	0.302906	-3.84055	0.000122759	0.000790796
PHYPA_007898	31.5546	-1.12162	0.292995	-3.82814	0.000129114	0.000826818
PHYPA_002645	17.0061	1.25646	0.328767	3.82173	0.000132517	0.000847297
PHYPA_006620	15.574	1.25359	0.328325	3.81815	0.000134457	0.000857835
PHYPA_009531	19.3879	1.24192	0.325871	3.81106	0.00013837	0.000880345
PHYPA_013360	98.071	-1.0347	0.272276	-3.80017	0.000144599	0.000913488
PHYPA_031295	32.8583	-1.10323	0.290746	-3.79448	0.000147951	0.000932376
PHYPA_031219	13.9917	1.23974	0.328671	3.77199	0.000161949	0.00101111
PHYPA_009082	27.5458	-1.18998	0.316253	-3.76276	0.000168052	0.00104498
PHYPA_021286	11.9486	1.23378	0.32818	3.75947	0.000170272	0.00105784
PHYPA_023136	490.673	-1.09119	0.290405	-3.75748	0.000171632	0.0010647
PHYPA_028898	68.3373	1.04536	0.279357	3.74202	0.000182544	0.0011229
PHYPA_027100	14.7142	1.2288	0.328972	3.73528	0.000187509	0.00114918
PHYPA_023715	916.085	1.21835	0.327715	3.7177	0.000201043	0.0012221
PHYPA_006642	42.9852	1.04756	0.281817	3.71717	0.000201469	0.00122403
PHYPA_010998	36.7714	-1.06014	0.285816	-3.70916	0.000207944	0.00126033
PHYPA_025424	25.0983	1.21335	0.327611	3.70361	0.00021255	0.00128221
PHYPA_030965	14.3572	-1.21834	0.328973	-3.70347	0.00021267	0.00128256
PHYPA_017928	37.68	1.06071	0.286915	3.69694	0.000218214	0.00131215
PHYPA_019806	46.5977	-1.14999	0.31203	-3.68552	0.000228239	0.00136605
PHYPA_021019	25.2833	1.18081	0.321094	3.67747	0.000235559	0.00140456
PHYPA_018238	39.8932	1.05433	0.287358	3.66905	0.000243458	0.00144517
PHYPA_002980	40.6768	1.04009	0.284363	3.65762	0.000254571	0.00150356
PHYPA_002835	91.9152	1.04745	0.28645	3.65665	0.000255529	0.00150879
PHYPA_025883	46349.6	1.07905	0.296335	3.64133	0.000271233	0.00158651
PHYPA_019574	36.1249	-1.02518	0.281946	-3.63609	0.000276808	0.00161361
PHYPA_014137	39.2381	-1.03068	0.285817	-3.60608	0.00031086	0.00178534
PHYPA_011818	72.7849	-1.0169	0.282537	-3.59917	0.000319229	0.00182984
PHYPA_028921	35.5121	1.08149	0.301221	3.59034	0.000330242	0.00187989
PHYPA_017340	22.1488	-1.14313	0.31851	-3.58898	0.000331972	0.00188765
PHYPA_027239	35.2097	-1.01675	0.283416	-3.5875	0.000333861	0.00189578
PHYPA_025483	36.7267	-1.10723	0.310817	-3.56232	0.000367598	0.00206684
PHYPA_017552	24.9949	-1.1019	0.309728	-3.55763	0.000374211	0.00209943
PHYPA_015896	310.603	-1.1192	0.316296	-3.53847	0.000402458	0.00223659
PHYPA_006237	17.5223	1.15056	0.325877	3.53066	0.000414519	0.00229928
PHYPA_006687	23.1301	1.12581	0.32033	3.51452	0.00044055	0.00242122
PHYPA_027396	25.7539	1.1044	0.314507	3.51153	0.000445534	0.00244498
PHYPA_012015	24.4041	-1.08685	0.309738	-3.50892	0.000449929	0.00246736
PHYPA_021227	19.5422	-1.13616	0.324727	-3.49882	0.000467325	0.00255232
PHYPA_010774	21.3011	1.14032	0.325975	3.49818	0.000468437	0.00255772
PHYPA_019804	28.9562	-1.02114	0.292675	-3.48898	0.000484862	0.00263483
PHYPA_028376	58.2104	1.00499	0.288503	3.48348	0.000494949	0.00268116
PHYPA_013031	20.4344	-1.10802	0.318107	-3.48316	0.000495541	0.00268263
PHYPA_025518	31.84	-1.00176	0.288894	-3.46758	0.000525165	0.00282405
PHYPA_001912	31.1606	-1.01885	0.296336	-3.43815	0.0005857	0.0031106
PHYPA_026041	20.1357	-1.08637	0.319887	-3.39609	0.000683549	0.00356682
PHYPA_030768	19.1774	-1.08471	0.31991	-3.39069	0.000697173	0.00362505
PHYPA_018965	44.6058	1.0507	0.310104	3.38823	0.000703441	0.00365211
PHYPA_028111	10.2338	-1.10602	0.328618	-3.36568	0.00076354	0.00392653
PHYPA_007333	28.2636	-1.0071	0.299844	-3.35874	0.000782976	0.00401146
PHYPA_023148	415.016	-1.10088	0.328924	-3.3469	0.000817198	0.00417123
PHYPA_014580	495.737	-1.09894	0.328379	-3.34657	0.000818188	0.00417291
PHYPA_021629	21.0836	-1.04082	0.312924	-3.32611	0.000880686	0.00445118
PHYPA_019360	483.128	1.0838	0.32868	3.29742	0.000975786	0.00486264
PHYPA_009054	24.799	1.02584	0.312385	3.28391	0.00102379	0.00507119
PHYPA_006207	27.5579	-1.0091	0.308152	-3.27468	0.00105783	0.00522099
PHYPA_009978	23.5433	-1.00525	0.307461	-3.26952	0.00107731	0.00530567
PHYPA_013130	19.117	1.07305	0.328805	3.26348	0.00110052	0.00540449
PHYPA_028542	23.0968	1.0671	0.328073	3.25264	0.00114337	0.00558474
PHYPA_017569	22.358	-1.00369	0.309154	-3.24658	0.00116801	0.00569249
PHYPA_002600	20.7297	1.04461	0.323061	3.23346	0.00122299	0.00592263
PHYPA_026706	20.6508	1.04029	0.322783	3.22287	0.00126911	0.00612208
PHYPA_017857	18.5978	-1.0498	0.326433	-3.21596	0.0013001	0.00624873
PHYPA_011163	19.4138	1.04284	0.324547	3.21321	0.00131262	0.00629891
PHYPA_000357	12.2104	-1.05638	0.328968	-3.21118	0.00132189	0.00633897
PHYPA_027204	22.3276	1.02694	0.319977	3.20942	0.00133001	0.00637049
PHYPA_016509	9.63941	-1.04701	0.326865	-3.20319	0.00135914	0.0064904
PHYPA_027841	17.6105	-1.02969	0.321564	-3.20213	0.00136417	0.0065099
PHYPA_026409	14.5735	-1.05115	0.328589	-3.19897	0.0013792	0.00657402
PHYPA_012696	13.0309	-1.02724	0.328981	-3.12249	0.00179331	0.00821159
PHYPA_019473	309.187	-1.01523	0.327595	-3.09905	0.00194141	0.00881243
PHYPA_023040	8.20035	-1.00486	0.324977	-3.09211	0.00198737	0.00899031

## Sheet: Table S2C
Table S2: Differentially expressed genes between various WT and transgenic PpTPL2-N176H samples, induced with estradiol (+) or mock treated (-)
DESeq2 data [cutoffs: padj < 0.05 and log2FoldChange > 1 (or < -1)]
Transgenic PpTPL2-N176H (mock; [-]) samples against mock treated WT samples [-]
accession (uniprot)	baseMean	log2FoldChange	lfcSE	stat	pvalue	padj
PHYPA_003085	5137.2	1.94308	0.0910774	21.3344	5.44793e-101	1.11585e-96
PHYPA_006318	287.917	-3.89156	0.187599	-20.7441	1.38647e-95	1.41989e-91
PHYPA_008867	18250.5	2.01459	0.0991611	20.3163	9.23202e-92	6.30301e-88
PHYPA_022106	460.709	3.52504	0.178224	19.7787	4.54311e-87	2.3263e-83
PHYPA_022691	2134.39	-1.53302	0.0843799	-18.1681	9.24062e-74	3.78533e-70
PHYPA_008472	262.159	3.94581	0.226664	17.4082	7.14784e-68	2.44004e-64
PHYPA_022794	2359.72	-1.34441	0.078219	-17.1877	3.28205e-66	9.60327e-63
PHYPA_007337	1604.18	-1.35946	0.0802294	-16.9446	2.10849e-64	5.39826e-61
PHYPA_022860	1731.07	-1.38185	0.0824545	-16.759	4.86926e-63	1.10813e-59
PHYPA_023433	780.896	-1.85213	0.111463	-16.6166	5.28551e-62	1.08258e-58
PHYPA_011191	951.921	-1.47884	0.0909079	-16.2675	1.6795e-59	3.12723e-56
PHYPA_019889	4498.53	1.36834	0.0843764	16.2171	3.81986e-59	6.51986e-56
PHYPA_025263	1188.34	2.58072	0.160687	16.0605	4.82676e-58	7.60475e-55
PHYPA_022645	3267.24	-1.21114	0.0756282	-16.0143	1.01475e-57	1.48457e-54
PHYPA_009499	1415.58	1.35789	0.0873132	15.5519	1.54398e-54	2.10825e-51
PHYPA_023305	3424.2	-1.10992	0.0717458	-15.4701	5.51963e-54	7.06582e-51
PHYPA_017103	27190.9	2.65702	0.174304	15.2436	1.81476e-52	2.18647e-49
PHYPA_022715	1616.46	-1.46366	0.0973788	-15.0306	4.63025e-51	5.26871e-48
PHYPA_008408	685.356	2.0416	0.136361	14.972	1.11866e-50	1.20592e-47
PHYPA_022577	954.431	-1.39758	0.0934621	-14.9534	1.47983e-50	1.5155e-47
PHYPA_023406	11022.2	-1.13627	0.0765573	-14.8421	7.82605e-50	7.633e-47
PHYPA_022975	1854.76	-1.46994	0.0991353	-14.8276	9.71576e-50	9.04537e-47
PHYPA_023013	1468.19	-1.37998	0.0931133	-14.8205	1.08043e-49	9.62146e-47
PHYPA_005246	1846.6	-1.55724	0.105346	-14.7822	1.90944e-49	1.62955e-46
PHYPA_028817	1309.64	1.50099	0.102567	14.6342	1.69877e-48	1.39177e-45
PHYPA_022947	1093.76	-1.94825	0.13444	-14.4916	1.36944e-47	1.0788e-44
PHYPA_023312	2141.62	-1.09953	0.07599	-14.4694	1.89222e-47	1.43543e-44
PHYPA_031216	2875.6	-1.20263	0.083235	-14.4486	2.55883e-47	1.87178e-44
PHYPA_007331	5651.02	-1.01999	0.0707744	-14.4118	4.36201e-47	2.97809e-44
PHYPA_022765	2193.27	-1.09088	0.0757552	-14.4001	5.16974e-47	3.41569e-44
PHYPA_023024	1695.58	-1.13264	0.0790864	-14.3215	1.60619e-46	1.02806e-43
PHYPA_022813	2322.83	-1.29151	0.0913337	-14.1406	2.13478e-45	1.32499e-42
PHYPA_014077	536.525	2.0265	0.143628	14.1094	3.32442e-45	2.00267e-42
PHYPA_023361	752.156	-1.39682	0.0991331	-14.0903	4.35533e-45	2.54874e-42
PHYPA_023161	1174.88	-1.37429	0.097604	-14.0803	5.02263e-45	2.8576e-42
PHYPA_023080	1608.47	-1.16103	0.0827275	-14.0343	9.60761e-45	5.31846e-42
PHYPA_023397	1852.64	-1.11623	0.0814066	-13.7118	8.62724e-43	4.53085e-40
PHYPA_023179	2195.02	-1.12181	0.0821048	-13.6632	1.68401e-42	8.62298e-40
PHYPA_023270	3004.39	-1.00864	0.0738428	-13.6593	1.77775e-42	8.88093e-40
PHYPA_023101	780.363	-1.35941	0.0996996	-13.635	2.47916e-42	1.209e-39
PHYPA_022607	4608.15	-1.17121	0.0866193	-13.5213	1.17018e-41	5.57387e-39
PHYPA_023053	2116.1	-1.02806	0.0760775	-13.5134	1.30444e-41	6.07218e-39
PHYPA_022893	1528.07	-1.08697	0.0805769	-13.4899	1.79364e-41	8.16383e-39
PHYPA_023100	2809.57	-1.08497	0.080763	-13.434	3.82035e-41	1.70105e-38
PHYPA_022678	1356.74	-1.34163	0.0998979	-13.43	4.03289e-41	1.75748e-38
PHYPA_023381	2070.42	-1.37168	0.102458	-13.3877	7.13543e-41	3.04475e-38
PHYPA_022618	1217.05	-1.13039	0.0844885	-13.3792	7.99873e-41	3.34347e-38
PHYPA_023132	1936.33	-1.12265	0.0841815	-13.3361	1.42815e-40	5.85027e-38
PHYPA_022891	1643.5	-1.05685	0.079413	-13.3082	2.07298e-40	8.32526e-38
PHYPA_023277	1656.1	-1.05037	0.0805905	-13.0335	7.89517e-39	2.99461e-36
PHYPA_022092	6285.64	1.15902	0.0897147	12.919	3.51794e-38	1.31008e-35
PHYPA_022712	1188.87	-1.29842	0.100651	-12.9002	4.49063e-38	1.64245e-35
PHYPA_022713	1667.15	-1.02948	0.0798722	-12.8891	5.18753e-38	1.80086e-35
PHYPA_023237	1599.94	-1.09009	0.0845719	-12.8895	5.15753e-38	1.80086e-35
PHYPA_022967	628.56	-1.61357	0.125245	-12.8833	5.5885e-38	1.90773e-35
PHYPA_022927	1400.5	-1.10166	0.0855357	-12.8796	5.86722e-38	1.97004e-35
PHYPA_022608	669.02	-1.3581	0.106528	-12.7488	3.16739e-37	1.04636e-34
PHYPA_023108	1496.75	-1.05157	0.0824966	-12.7468	3.2486e-37	1.05616e-34
PHYPA_023210	1378.84	-1.06697	0.0840029	-12.7016	5.79378e-37	1.85419e-34
PHYPA_022916	1131.33	-1.12967	0.0899781	-12.5549	3.73714e-36	1.1776e-33
PHYPA_022965	1048.07	-1.13001	0.0904734	-12.49	8.46642e-36	2.62741e-33
PHYPA_010786	4342.49	1.2122	0.0974047	12.445	1.48901e-35	4.48498e-33
PHYPA_022976	891.396	-1.15939	0.0932184	-12.4374	1.63744e-35	4.86058e-33
PHYPA_023212	834.03	-1.28483	0.103881	-12.3683	3.87743e-35	1.11856e-32
PHYPA_015311	1080.81	1.45134	0.11832	12.2662	1.37479e-34	3.91091e-32
PHYPA_030426	499.543	-1.40427	0.114537	-12.2604	1.47788e-34	4.14657e-32
PHYPA_022867	1457.13	-1.03081	0.0842093	-12.241	1.87693e-34	5.19503e-32
PHYPA_023249	2104.93	-1.07726	0.0880126	-12.2398	1.90477e-34	5.20181e-32
PHYPA_023146	1625.63	-1.05133	0.0866849	-12.1282	7.48776e-34	1.99174e-31
PHYPA_022834	1068.8	-1.11164	0.0918767	-12.0992	1.0663e-33	2.8e-31
PHYPA_022863	502.74	-1.48133	0.122527	-12.0898	1.1964e-33	3.10187e-31
PHYPA_022690	2451.79	-1.19508	0.100309	-11.914	1.00095e-32	2.53104e-30
PHYPA_010029	484.019	-1.37297	0.115373	-11.9002	1.18039e-32	2.94837e-30
PHYPA_023127	1123.15	-1.43107	0.120448	-11.8813	1.48083e-32	3.65427e-30
PHYPA_022750	1101.05	-1.12494	0.094935	-11.8496	2.16322e-32	5.27464e-30
PHYPA_022895	791.989	-1.19325	0.100711	-11.8482	2.1986e-32	5.29785e-30
PHYPA_022883	824.636	-1.32853	0.112979	-11.7591	6.33927e-32	1.49242e-29
PHYPA_023353	1372.31	-1.00707	0.0860469	-11.7038	1.21882e-31	2.80492e-29
PHYPA_023355	1027.03	-1.32433	0.113248	-11.6941	1.36694e-31	3.11084e-29
PHYPA_021635	288.753	2.02929	0.174089	11.6566	2.12279e-31	4.77791e-29
PHYPA_019689	4939.92	1.53819	0.132092	11.6449	2.43611e-31	5.42353e-29
PHYPA_022871	1310.42	-1.0282	0.0886913	-11.593	4.47209e-31	9.84918e-29
PHYPA_007336	664.541	-1.16867	0.101311	-11.5354	8.74741e-31	1.88594e-28
PHYPA_025883	35381.9	1.12784	0.0977817	11.5342	8.86762e-31	1.89194e-28
PHYPA_022990	934.163	-1.06864	0.093425	-11.4385	2.6858e-30	5.67119e-28
PHYPA_022579	668.522	-1.35363	0.118396	-11.4331	2.85767e-30	5.97254e-28
PHYPA_030027	264.116	2.05107	0.179956	11.3976	4.29599e-30	8.79905e-28
PHYPA_022709	768.347	-1.23777	0.108609	-11.3966	4.35015e-30	8.82177e-28
PHYPA_022679	874.001	-1.15581	0.101581	-11.3782	5.36735e-30	1.07778e-27
PHYPA_022784	940.463	-1.05105	0.0924494	-11.3689	5.97241e-30	1.18764e-27
PHYPA_023012	2139.37	-1.09597	0.0964924	-11.3581	6.76276e-30	1.33187e-27
PHYPA_022724	484.667	-1.38232	0.121996	-11.3308	9.23542e-30	1.80152e-27
PHYPA_022753	792.997	-1.15476	0.101943	-11.3276	9.5837e-30	1.85182e-27
PHYPA_023172	147.461	-2.21335	0.195668	-11.3118	1.14696e-29	2.19553e-27
PHYPA_000748	616.901	1.80606	0.160091	11.2815	1.62039e-29	3.07304e-27
PHYPA_002070	373.077	1.84246	0.163572	11.2639	1.97711e-29	3.68137e-27
PHYPA_022766	1140.73	-1.04611	0.093122	-11.2338	2.78342e-29	5.13604e-27
PHYPA_023456	1261.95	-1.06238	0.0946138	-11.2286	2.95126e-29	5.39711e-27
PHYPA_023173	885.007	-1.08832	0.0973769	-11.1764	5.3215e-29	9.64557e-27
PHYPA_018910	20762.9	1.37548	0.123581	11.1302	8.94365e-29	1.60688e-26
PHYPA_005124	285.717	2.69888	0.242558	11.1267	9.29743e-29	1.64164e-26
PHYPA_023236	953.576	-1.19637	0.107573	-11.1215	9.86296e-29	1.71198e-26
PHYPA_023290	630.148	-1.24157	0.111631	-11.122	9.80152e-29	1.71198e-26
PHYPA_001389	1124.54	1.23794	0.112333	11.0203	3.05193e-28	5.25291e-26
PHYPA_023164	777.596	-1.27114	0.115369	-11.018	3.12813e-28	5.3392e-26
PHYPA_023232	806.306	-1.29392	0.117492	-11.0128	3.31401e-28	5.60972e-26
PHYPA_020186	669.042	-1.7656	0.160985	-10.9675	5.47943e-28	8.97837e-26
PHYPA_024392	8293.79	1.09627	0.0999853	10.9643	5.67256e-28	9.22107e-26
PHYPA_023037	90.0251	-2.87006	0.262599	-10.9295	8.33482e-28	1.3442e-25
PHYPA_023307	3563.72	-1.17142	0.107241	-10.9233	8.92368e-28	1.41686e-25
PHYPA_023007	1124.78	-1.01644	0.0935632	-10.8636	1.71772e-27	2.66532e-25
PHYPA_013407	1614.83	1.11502	0.103311	10.7928	3.72191e-27	5.73175e-25
PHYPA_022896	1113.59	-1.01075	0.0939995	-10.7527	5.75674e-27	8.66982e-25
PHYPA_022738	1352.34	-1.06465	0.0990317	-10.7506	5.88497e-27	8.79825e-25
PHYPA_017170	344.196	-1.88431	0.175373	-10.7446	6.28494e-27	9.26102e-25
PHYPA_026637	76.7288	-2.89742	0.269869	-10.7364	6.86864e-27	1.00488e-24
PHYPA_028905	1386.44	1.01558	0.0946786	10.7266	7.63337e-27	1.10884e-24
PHYPA_022769	1302.09	-1.08287	0.101147	-10.7059	9.54933e-27	1.36776e-24
PHYPA_022931	1038.24	-1.20832	0.112888	-10.7038	9.77308e-27	1.39009e-24
PHYPA_003692	6048.34	1.6399	0.153616	10.6753	1.32838e-26	1.85088e-24
PHYPA_005032	259.481	-1.67811	0.157556	-10.6509	1.72698e-26	2.39001e-24
PHYPA_023151	1027.93	-1.01674	0.0957291	-10.621	2.38039e-26	3.27215e-24
PHYPA_022273	78.0101	-2.69864	0.254364	-10.6094	2.69543e-26	3.68052e-24
PHYPA_023390	1516.28	-1.09555	0.103335	-10.6019	2.91938e-26	3.95992e-24
PHYPA_022755	532.154	-1.32944	0.125534	-10.5903	3.30447e-26	4.45277e-24
PHYPA_004361	2416.57	1.27046	0.12021	10.5687	4.16021e-26	5.56924e-24
PHYPA_025096	8733.26	-1.18345	0.112398	-10.5292	6.34032e-26	8.32451e-24
PHYPA_022964	575.361	-1.16963	0.111539	-10.4863	9.98428e-26	1.30254e-23
PHYPA_022595	564.998	-1.11659	0.107115	-10.4242	1.9231e-25	2.44651e-23
PHYPA_011854	179.871	-1.801	0.17291	-10.4158	2.10008e-25	2.65518e-23
PHYPA_023136	419.036	-1.76299	0.16951	-10.4005	2.4664e-25	3.0803e-23
PHYPA_023253	791.956	-1.03611	0.100096	-10.3512	4.13422e-25	5.13194e-23
PHYPA_019944	5272.04	1.31517	0.127482	10.3165	5.93659e-25	7.2377e-23
PHYPA_022574	864.999	-1.05027	0.102254	-10.2712	9.49938e-25	1.14451e-22
PHYPA_023118	756.32	-1.01752	0.0991424	-10.2632	1.03204e-24	1.23616e-22
PHYPA_022582	4198.36	-1.07664	0.104949	-10.2587	1.08143e-24	1.28778e-22
PHYPA_023412	745.296	-1.03013	0.100529	-10.2471	1.21955e-24	1.44386e-22
PHYPA_023260	982.888	-1.06337	0.10406	-10.2188	1.6341e-24	1.88165e-22
PHYPA_023209	744.624	-1.11744	0.109579	-10.1976	2.0326e-24	2.32579e-22
PHYPA_030557	2314.66	1.27005	0.12462	10.1913	2.16739e-24	2.43915e-22
PHYPA_028976	490.712	1.32856	0.130415	10.1872	2.26301e-24	2.53284e-22
PHYPA_023196	615.015	-1.05309	0.103633	-10.1618	2.93749e-24	3.2522e-22
PHYPA_017239	233.054	-1.5572	0.153332	-10.1557	3.1243e-24	3.44043e-22
PHYPA_031215	1124.33	-1.01937	0.10064	-10.1288	4.11586e-24	4.46037e-22
PHYPA_017733	1240.41	-1.50846	0.149142	-10.1143	4.77601e-24	5.14854e-22
PHYPA_013343	693.992	1.44946	0.143654	10.0899	6.12159e-24	6.4965e-22
PHYPA_023295	13310.5	-1.05159	0.104272	-10.0851	6.42929e-24	6.78787e-22
PHYPA_026585	53.5887	-2.83034	0.282263	-10.0273	1.15609e-23	1.20198e-21
PHYPA_007338	778.469	-1.03545	0.103377	-10.0162	1.29353e-23	1.33136e-21
PHYPA_022869	893.31	-1.05417	0.105576	-9.98492	1.77437e-23	1.8081e-21
PHYPA_019829	11621.3	1.24548	0.125164	9.95085	2.50032e-23	2.52274e-21
PHYPA_028359	4204.45	1.23328	0.124061	9.9409	2.76307e-23	2.77418e-21
PHYPA_000491	770.472	1.22175	0.123072	9.92709	3.17386e-23	3.14044e-21
PHYPA_022663	641.168	-1.02261	0.103048	-9.92361	3.28651e-23	3.23626e-21
PHYPA_023405	586.467	-1.11986	0.113108	-9.90085	4.12746e-23	4.00657e-21
PHYPA_023176	941.119	-1.04029	0.105351	-9.87454	5.36811e-23	5.13784e-21
PHYPA_010560	805.68	-1.04801	0.106215	-9.86683	5.79696e-23	5.52248e-21
PHYPA_023450	323.37	-1.37436	0.139301	-9.86617	5.83501e-23	5.53299e-21
PHYPA_023468	690.82	-1.00399	0.101844	-9.85817	6.3193e-23	5.93724e-21
PHYPA_022849	708.239	-1.0067	0.102651	-9.80699	1.05058e-22	9.8256e-21
PHYPA_016535	5579.86	1.5893	0.163131	9.74243	1.98745e-22	1.82542e-20
PHYPA_023078	674.024	-1.10901	0.113885	-9.73797	2.07652e-22	1.89871e-20
PHYPA_026645	735.943	1.50575	0.155147	9.70533	2.86154e-22	2.60489e-20
PHYPA_023148	352.421	-2.3508	0.242851	-9.68001	3.66681e-22	3.30853e-20
PHYPA_023166	558.551	-1.24384	0.128607	-9.67163	3.97973e-22	3.57512e-20
PHYPA_023020	557.058	-1.0946	0.113454	-9.64792	5.01646e-22	4.44792e-20
PHYPA_010059	957.279	1.2361	0.128329	9.63226	5.84311e-22	5.15856e-20
PHYPA_015093	258.449	-2.07008	0.215231	-9.61796	6.71527e-22	5.90017e-20
PHYPA_023111	641.28	-1.03826	0.107955	-9.61757	6.74074e-22	5.90017e-20
PHYPA_004138	4160.35	1.00919	0.104947	9.61622	6.82969e-22	5.95258e-20
PHYPA_010250	1616.22	1.13558	0.118143	9.61192	7.12115e-22	6.17567e-20
PHYPA_023109	1043.17	-1.09577	0.114519	-9.56847	1.08498e-21	9.2594e-20
PHYPA_026994	5092.14	1.05478	0.110453	9.54954	1.30275e-21	1.1026e-19
PHYPA_008888	397.881	1.62866	0.171299	9.50774	1.94857e-21	1.62238e-19
PHYPA_012319	1344.23	1.42604	0.150803	9.45632	3.1897e-21	2.62375e-19
PHYPA_006938	8076.05	-1.11144	0.117739	-9.43988	3.73216e-21	3.0455e-19
PHYPA_022688	103.384	-2.039	0.217295	-9.38358	6.3772e-21	5.14243e-19
PHYPA_022996	308.273	-1.40427	0.149689	-9.3813	6.51614e-21	5.23386e-19
PHYPA_023137	574.249	-1.0381	0.111066	-9.34673	9.03987e-21	7.12133e-19
PHYPA_013258	86.4842	-2.44805	0.262638	-9.321	1.15253e-20	9.04449e-19
PHYPA_022861	590.613	-1.00778	0.108177	-9.31601	1.20797e-20	9.44335e-19
PHYPA_023364	679.979	-1.1191	0.120198	-9.31053	1.27198e-20	9.86846e-19
PHYPA_019135	1099.4	1.21413	0.130557	9.29965	1.40906e-20	1.08385e-18
PHYPA_002543	1837.1	-1.09214	0.117493	-9.29534	1.46737e-20	1.12144e-18
PHYPA_026115	86.5662	-2.15724	0.232186	-9.29101	1.52833e-20	1.16369e-18
PHYPA_014678	816.127	-1.22869	0.132908	-9.24465	2.36015e-20	1.76425e-18
PHYPA_014580	418.755	-2.26663	0.245594	-9.22917	2.72745e-20	2.01674e-18
PHYPA_023342	962.455	-1.87209	0.203628	-9.19369	3.79587e-20	2.78663e-18
PHYPA_022751	1182.18	-1.36893	0.148913	-9.19279	3.82772e-20	2.79998e-18
PHYPA_007340	195.413	-1.49015	0.162285	-9.18234	4.21824e-20	3.07466e-18
PHYPA_023190	444.103	-1.06841	0.116459	-9.1741	4.55363e-20	3.30736e-18
PHYPA_005272	384.235	1.79489	0.195689	9.17214	4.63718e-20	3.35614e-18
PHYPA_022979	537.857	-1.17498	0.128275	-9.15986	5.19667e-20	3.74782e-18
PHYPA_023262	893.845	-1.34903	0.147336	-9.15617	5.37742e-20	3.86457e-18
PHYPA_007013	59.7823	-2.47458	0.270986	-9.13179	6.73748e-20	4.80826e-18
PHYPA_022994	827.473	-1.1637	0.127441	-9.13127	6.76973e-20	4.8145e-18
PHYPA_014938	95.8333	-2.0882	0.228881	-9.12349	7.27434e-20	5.15547e-18
PHYPA_001444	253.092	-1.54427	0.16953	-9.1091	8.30709e-20	5.82691e-18
PHYPA_023213	789.402	-1.21421	0.133422	-9.10049	8.99241e-20	6.28609e-18
PHYPA_018243	834.999	1.51247	0.166296	9.09506	9.45358e-20	6.56367e-18
PHYPA_027706	143.598	2.29724	0.252683	9.09141	9.77638e-20	6.74208e-18
PHYPA_023023	559.579	-1.04641	0.115376	-9.06954	1.19522e-19	8.18746e-18
PHYPA_023348	267.45	-1.28884	0.142186	-9.06448	1.25198e-19	8.4911e-18
PHYPA_022752	304.611	-1.19361	0.131904	-9.04909	1.44171e-19	9.74557e-18
PHYPA_028220	1957.83	-1.02353	0.113134	-9.04705	1.4688e-19	9.89607e-18
PHYPA_023300	538.744	-1.33803	0.148034	-9.03868	1.58574e-19	1.06489e-17
PHYPA_006634	6688.72	1.25792	0.139257	9.03309	1.66892e-19	1.11345e-17
PHYPA_007818	7355.02	1.03733	0.114852	9.03188	1.68753e-19	1.12221e-17
PHYPA_023071	503.846	-1.02461	0.114153	-8.97574	2.81458e-19	1.85962e-17
PHYPA_022968	624.589	-1.07079	0.119419	-8.96664	3.05698e-19	2.01328e-17
PHYPA_022660	122.755	-1.79706	0.200482	-8.9637	3.13955e-19	2.06103e-17
PHYPA_030328	5444.37	1.47213	0.164605	8.9434	3.77372e-19	2.46157e-17
PHYPA_023337	258.124	-1.37354	0.153762	-8.93292	4.14921e-19	2.68089e-17
PHYPA_030471	496.676	1.33016	0.149012	8.9265	4.39704e-19	2.80561e-17
PHYPA_023041	313.56	-1.19257	0.133669	-8.92183	4.58645e-19	2.91738e-17
PHYPA_021044	7310.2	1.13526	0.127298	8.91811	4.74295e-19	3.00759e-17
PHYPA_005903	127.773	-2.04554	0.229509	-8.91268	4.98136e-19	3.14902e-17
PHYPA_005766	44.515	-2.65069	0.297917	-8.89743	5.71539e-19	3.59088e-17
PHYPA_022137	269.529	-1.39613	0.156994	-8.89291	5.95266e-19	3.72851e-17
PHYPA_023200	1678.74	-1.19989	0.134994	-8.88845	6.19671e-19	3.86954e-17
PHYPA_022742	460.136	-1.33762	0.150548	-8.88498	6.39346e-19	3.98027e-17
PHYPA_023044	331.999	-1.24648	0.140622	-8.86404	7.71661e-19	4.77498e-17
PHYPA_003797	474.996	-1.1966	0.135241	-8.8479	8.91807e-19	5.48528e-17
PHYPA_001438	980.875	1.05802	0.119584	8.84747	8.95248e-19	5.48996e-17
PHYPA_009318	4977.98	1.26127	0.142864	8.82852	1.06069e-18	6.44661e-17
PHYPA_016094	4502.63	1.00609	0.113968	8.82781	1.06748e-18	6.46865e-17
PHYPA_023473	304.791	-1.38757	0.157279	-8.82235	1.12079e-18	6.75176e-17
PHYPA_022610	458.178	-1.42826	0.162419	-8.79368	1.44736e-18	8.6681e-17
PHYPA_022808	414.089	-1.27171	0.145547	-8.73746	2.38418e-18	1.38337e-16
PHYPA_019000	1731.8	-1.01259	0.115918	-8.73537	2.42853e-18	1.40512e-16
PHYPA_009630	97.9921	-2.10875	0.242615	-8.69173	3.56956e-18	2.0537e-16
PHYPA_014364	10912.1	1.06234	0.122235	8.69095	3.59426e-18	2.06212e-16
PHYPA_005531	694.254	1.2037	0.138949	8.66288	4.59983e-18	2.62434e-16
PHYPA_019830	3594.85	1.08374	0.125235	8.65364	4.98808e-18	2.83008e-16
PHYPA_022828	530.228	-1.33943	0.155578	-8.60938	7.34567e-18	4.13335e-16
PHYPA_023452	406.435	-1.0703	0.124596	-8.59017	8.6841e-18	4.85977e-16
PHYPA_022836	405.348	-1.55228	0.180895	-8.58113	9.39458e-18	5.2288e-16
PHYPA_022613	425.065	-1.11833	0.130387	-8.577	9.73779e-18	5.40513e-16
PHYPA_014668	1524.93	1.02016	0.118986	8.57382	1.00106e-17	5.52658e-16
PHYPA_013183	438.315	-1.03139	0.120336	-8.57095	1.02635e-17	5.65098e-16
PHYPA_020937	342.965	-1.12532	0.131336	-8.56828	1.05042e-17	5.75737e-16
PHYPA_023052	382.69	-1.05776	0.123643	-8.5549	1.17968e-17	6.4261e-16
PHYPA_017465	177.418	-2.05745	0.241054	-8.53522	1.39884e-17	7.53975e-16
PHYPA_023174	471.546	-1.22611	0.145011	-8.45526	2.78476e-17	1.47383e-15
PHYPA_011899	144.97	1.93446	0.230927	8.37694	5.43227e-17	2.83114e-15
PHYPA_001351	305.192	1.34461	0.160639	8.37037	5.74355e-17	2.98577e-15
PHYPA_023278	115.523	-2.23681	0.26734	-8.36694	5.91362e-17	3.05866e-15
PHYPA_023382	546.796	-1.99326	0.238703	-8.35038	6.80452e-17	3.49299e-15
PHYPA_007942	2557.98	1.04457	0.125143	8.34701	7.00126e-17	3.585e-15
PHYPA_007602	203.459	1.61536	0.194276	8.31475	9.1943e-17	4.66133e-15
PHYPA_023062	471.718	-1.01313	0.122137	-8.29498	1.08603e-16	5.46538e-15
PHYPA_023556	319.195	1.87153	0.226115	8.27691	1.2641e-16	6.31496e-15
PHYPA_005206	221.428	1.644	0.199992	8.22032	2.0296e-16	9.94504e-15
PHYPA_001110	210.822	-1.30437	0.158741	-8.21702	2.08614e-16	1.01977e-14
PHYPA_016873	442.439	1.28705	0.156714	8.21271	2.16244e-16	1.05455e-14
PHYPA_001179	2083.61	1.08656	0.132742	8.18548	2.71212e-16	1.31013e-14
PHYPA_009167	251.302	1.31972	0.161535	8.16989	3.08668e-16	1.48756e-14
PHYPA_023345	380.814	-1.22534	0.150169	-8.15972	3.35815e-16	1.61081e-14
PHYPA_022880	118.828	-1.77999	0.218232	-8.15642	3.45097e-16	1.64762e-14
PHYPA_018176	365.788	-1.1422	0.140097	-8.15294	3.55182e-16	1.6879e-14
PHYPA_023360	203.573	-1.46427	0.179843	-8.14192	3.89055e-16	1.84459e-14
PHYPA_014625	177.645	-1.37252	0.168802	-8.13091	4.26091e-16	2.01088e-14
PHYPA_018571	419.304	-1.68294	0.20769	-8.10314	5.35585e-16	2.51026e-14
PHYPA_023398	848.669	-1.09906	0.135689	-8.09981	5.50443e-16	2.57401e-14
PHYPA_022697	452.736	-1.00449	0.124189	-8.08836	6.04737e-16	2.82146e-14
PHYPA_016754	710.079	1.07838	0.133398	8.08392	6.27171e-16	2.91948e-14
PHYPA_009488	408.667	-1.08335	0.134023	-8.08331	6.30335e-16	2.92756e-14
PHYPA_022884	304.104	-1.28102	0.159418	-8.03557	9.31451e-16	4.24899e-14
PHYPA_029753	498.212	-1.28612	0.160402	-8.01811	1.07382e-15	4.83382e-14
PHYPA_019473	300.98	-1.51308	0.188861	-8.01161	1.13216e-15	5.0711e-14
PHYPA_021647	54.9719	-2.08436	0.260576	-7.99907	1.25362e-15	5.59406e-14
PHYPA_029957	1730.45	-1.16569	0.14586	-7.99185	1.32929e-15	5.91881e-14
PHYPA_010373	487.105	-1.10911	0.13927	-7.9637	1.66967e-15	7.33867e-14
PHYPA_023178	272.35	-1.13355	0.142363	-7.96236	1.68791e-15	7.40296e-14
PHYPA_023102	808.432	-1.08036	0.135908	-7.94922	1.87686e-15	8.16176e-14
PHYPA_010534	376.866	-1.11022	0.139727	-7.94562	1.93229e-15	8.38499e-14
PHYPA_023050	350.54	-1.37328	0.173443	-7.91776	2.41823e-15	1.04307e-13
PHYPA_023006	274.881	-1.10781	0.139991	-7.91342	2.50414e-15	1.07752e-13
PHYPA_028069	237.079	-1.23486	0.156177	-7.90682	2.64053e-15	1.13382e-13
PHYPA_023139	380.267	-1.05311	0.133733	-7.87472	3.41518e-15	1.44823e-13
PHYPA_028436	3764.2	1.45853	0.185291	7.87156	3.50259e-15	1.48223e-13
PHYPA_023439	204.65	-1.33227	0.169296	-7.86946	3.56167e-15	1.50413e-13
PHYPA_028638	711.281	1.13956	0.145206	7.84788	4.23117e-15	1.77953e-13
PHYPA_028959	3958.7	1.05758	0.135023	7.83256	4.78028e-15	2.00224e-13
PHYPA_023008	411.598	-1.01459	0.129599	-7.82872	4.92855e-15	2.06013e-13
PHYPA_022777	301.102	-1.15812	0.148189	-7.81512	5.49116e-15	2.28598e-13
PHYPA_021476	88.7805	-1.69453	0.216926	-7.81156	5.64843e-15	2.34668e-13
PHYPA_022609	309.323	-1.12958	0.144791	-7.80149	6.11816e-15	2.53156e-13
PHYPA_019280	235.414	1.36103	0.174623	7.79408	6.48769e-15	2.67905e-13
PHYPA_022107	420.405	1.00951	0.129553	7.79227	6.58151e-15	2.71232e-13
PHYPA_002720	1875.81	1.04742	0.13523	7.7455	9.52064e-15	3.89225e-13
PHYPA_027849	553.293	1.0934	0.141739	7.71419	1.21754e-14	4.9284e-13
PHYPA_022710	91.9077	-1.68486	0.219244	-7.68488	1.53145e-14	6.1625e-13
PHYPA_013525	1068.46	1.31593	0.171333	7.68057	1.58385e-14	6.36086e-13
PHYPA_022962	463.982	-1.09718	0.143045	-7.67019	1.71738e-14	6.8702e-13
PHYPA_022649	32.3453	-2.37962	0.31156	-7.63775	2.21054e-14	8.82577e-13
PHYPA_000645	291.866	-1.67763	0.220017	-7.625	2.44028e-14	9.70523e-13
PHYPA_022694	216.559	-1.15111	0.151134	-7.61651	2.60632e-14	1.03455e-12
PHYPA_019380	8549.25	1.43041	0.187894	7.61284	2.68147e-14	1.06232e-12
PHYPA_023419	723.499	-1.01968	0.134087	-7.60465	2.85679e-14	1.12741e-12
PHYPA_021401	7133.1	1.42287	0.187535	7.58719	3.26905e-14	1.27375e-12
PHYPA_023264	2865.15	-1.18321	0.155983	-7.58549	3.31233e-14	1.28735e-12
PHYPA_012927	5110.2	1.11768	0.147389	7.58321	3.37104e-14	1.30768e-12
PHYPA_025535	157.786	-1.33332	0.175845	-7.58238	3.39266e-14	1.31358e-12
PHYPA_016855	498.44	1.12855	0.148909	7.57874	3.48928e-14	1.3459e-12
PHYPA_001937	1278.89	1.23858	0.163927	7.5557	4.16621e-14	1.60098e-12
PHYPA_013801	310.763	1.05578	0.140187	7.53122	5.02674e-14	1.91727e-12
PHYPA_008521	761.389	-1.54054	0.204684	-7.52641	5.21533e-14	1.98551e-12
PHYPA_006966	183.864	1.41998	0.188954	7.51493	5.69428e-14	2.16383e-12
PHYPA_009765	99.8467	-1.81212	0.241322	-7.50913	5.95227e-14	2.25002e-12
PHYPA_022949	236.413	-1.14631	0.152656	-7.50909	5.95405e-14	2.25002e-12
PHYPA_016059	136.722	-1.7729	0.236232	-7.50489	6.14805e-14	2.30631e-12
PHYPA_002971	108.423	1.85432	0.248841	7.45184	9.20478e-14	3.39698e-12
PHYPA_022938	304.822	-1.04659	0.140527	-7.44759	9.50573e-14	3.50173e-12
PHYPA_030015	437.595	1.31086	0.176282	7.43615	1.0366e-13	3.79813e-12
PHYPA_028201	3568.35	1.3592	0.182895	7.43157	1.07313e-13	3.92496e-12
PHYPA_023471	101.727	-1.53959	0.207317	-7.42623	1.11736e-13	4.07947e-12
PHYPA_028074	364.162	-1.09663	0.147942	-7.4126	1.23843e-13	4.50487e-12
PHYPA_014805	339.509	1.10326	0.148914	7.40873	1.27511e-13	4.62243e-12
PHYPA_022603	336.363	-1.25371	0.169285	-7.40594	1.30223e-13	4.71243e-12
PHYPA_019732	310.335	1.03822	0.14048	7.39053	1.46245e-13	5.23671e-12
PHYPA_020514	11409	1.12266	0.152269	7.37286	1.67005e-13	5.93852e-12
PHYPA_012301	161.283	-1.40402	0.191871	-7.31752	2.52593e-13	8.82869e-12
PHYPA_003559	63.77	2.00937	0.274739	7.31375	2.59789e-13	9.04933e-12
PHYPA_005850	233.846	-1.67601	0.229263	-7.31041	2.66336e-13	9.26162e-12
PHYPA_003848	136.98	-1.37886	0.188709	-7.30684	2.73499e-13	9.49459e-12
PHYPA_023075	267.891	-1.02534	0.140786	-7.28301	3.26462e-13	1.12759e-11
PHYPA_010323	8832.75	1.15159	0.158136	7.28226	3.2827e-13	1.13192e-11
PHYPA_017796	410.697	1.03111	0.141679	7.27774	3.39458e-13	1.16657e-11
PHYPA_009455	172.097	-1.23856	0.170393	-7.26881	3.62673e-13	1.24427e-11
PHYPA_023182	234.347	-1.13408	0.156041	-7.26783	3.65305e-13	1.2512e-11
PHYPA_012751	1637.02	1.10398	0.151962	7.26487	3.73398e-13	1.27465e-11
PHYPA_017081	1956.94	1.02364	0.140911	7.26444	3.74599e-13	1.27663e-11
PHYPA_018967	546.848	-1.09512	0.151117	-7.24688	4.26472e-13	1.4438e-11
PHYPA_030897	468.845	-1.20635	0.16661	-7.24058	4.46784e-13	1.50758e-11
PHYPA_022986	458.512	-1.11727	0.155804	-7.17102	7.444e-13	2.4552e-11
PHYPA_029370	3586.14	1.34337	0.187615	7.16026	8.05239e-13	2.62626e-11
PHYPA_025477	167.509	1.99912	0.279278	7.15817	8.17598e-13	2.66233e-11
PHYPA_011315	592.942	-1.03785	0.145048	-7.15523	8.35318e-13	2.71278e-11
PHYPA_005071	4341.82	1.15268	0.161318	7.1454	8.97311e-13	2.89885e-11
PHYPA_023019	32.0729	-2.18245	0.305504	-7.14378	9.07977e-13	2.92408e-11
PHYPA_020515	4749.08	1.1623	0.162926	7.13394	9.75343e-13	3.11653e-11
PHYPA_017931	310.677	1.26162	0.177457	7.10944	1.16511e-12	3.68838e-11
PHYPA_008809	184.699	-1.28279	0.180793	-7.09538	1.28993e-12	4.05841e-11
PHYPA_022630	1415.19	-1.10629	0.15593	-7.09475	1.29589e-12	4.07091e-11
PHYPA_022248	234.36	1.24525	0.175527	7.09434	1.29972e-12	4.07669e-11
PHYPA_023077	76.8069	-1.61688	0.227991	-7.09186	1.32324e-12	4.14412e-11
PHYPA_003917	5716.96	1.21101	0.171166	7.07503	1.49412e-12	4.65794e-11
PHYPA_022793	323.535	-1.01856	0.144069	-7.06991	1.55034e-12	4.82583e-11
PHYPA_018397	374.649	1.2441	0.176237	7.05922	1.67446e-12	5.18854e-11
PHYPA_024503	5411.82	1.19055	0.168764	7.05453	1.73188e-12	5.35835e-11
PHYPA_023287	244.621	-1.04786	0.149089	-7.02839	2.08934e-12	6.41588e-11
PHYPA_024055	1508.08	1.02939	0.146816	7.01143	2.35894e-12	7.15791e-11
PHYPA_005253	589.029	1.03122	0.147517	6.9905	2.739e-12	8.26217e-11
PHYPA_013800	73.8782	1.84145	0.263739	6.98211	2.90789e-12	8.75873e-11
PHYPA_023338	447.536	-1.08117	0.154888	-6.98032	2.94506e-12	8.85767e-11
PHYPA_006622	168.071	-1.35208	0.19414	-6.96447	3.29641e-12	9.8565e-11
PHYPA_024180	301.255	1.02044	0.14723	6.93095	4.18019e-12	1.23905e-10
PHYPA_009518	2237.91	1.32332	0.191507	6.91006	4.84437e-12	1.42561e-10
PHYPA_019967	110.288	1.54692	0.224135	6.90172	5.13773e-12	1.5033e-10
PHYPA_023275	221.797	-1.06246	0.155163	-6.84736	7.5226e-12	2.15795e-10
PHYPA_012573	349.346	1.40182	0.205429	6.82387	8.86213e-12	2.52454e-10
PHYPA_008882	1231.36	-1.14951	0.168501	-6.82196	8.98062e-12	2.55119e-10
PHYPA_022671	156.139	-1.21345	0.178261	-6.80716	9.95417e-12	2.81215e-10
PHYPA_023316	117.426	-1.66342	0.245099	-6.78674	1.14698e-11	3.21374e-10
PHYPA_009543	192.528	-1.1739	0.174	-6.74657	1.51378e-11	4.16178e-10
PHYPA_004079	187.063	-1.33462	0.197976	-6.74132	1.56954e-11	4.30352e-10
PHYPA_008763	1846.58	1.17423	0.174279	6.73766	1.60957e-11	4.40738e-10
PHYPA_019521	209.002	-1.46864	0.219031	-6.70518	2.01159e-11	5.47162e-10
PHYPA_023352	514.937	-1.03536	0.154545	-6.69937	2.09319e-11	5.671e-10
PHYPA_022956	363.465	-1.00931	0.1514	-6.66649	2.61995e-11	7.01333e-10
PHYPA_005538	63.4294	1.85683	0.279153	6.65165	2.89817e-11	7.69914e-10
PHYPA_013361	62.7168	-1.68156	0.253099	-6.64389	3.05519e-11	8.09528e-10
PHYPA_023538	72.1099	-2.11994	0.319906	-6.62676	3.43135e-11	9.01315e-10
PHYPA_025729	597.79	-1.07968	0.16335	-6.60959	3.85391e-11	1.003e-09
PHYPA_006374	180.68	1.76135	0.26796	6.5732	4.92442e-11	1.2703e-09
PHYPA_005397	4499.17	1.20178	0.182859	6.57215	4.95928e-11	1.27768e-09
PHYPA_005125	99.3568	2.13219	0.324871	6.56319	5.26688e-11	1.35014e-09
PHYPA_029819	55.0846	-1.69567	0.258437	-6.56124	5.33611e-11	1.36277e-09
PHYPA_003527	650.824	1.17008	0.178491	6.55542	5.54859e-11	1.40651e-09
PHYPA_023357	480.27	-1.00677	0.153576	-6.55553	5.54464e-11	1.40651e-09
PHYPA_005056	1300.05	-1.02337	0.156583	-6.53565	6.33344e-11	1.59559e-09
PHYPA_007410	39.2993	-1.90231	0.291897	-6.51707	7.16948e-11	1.79298e-09
PHYPA_027655	96.5607	-1.34723	0.207084	-6.50571	7.73283e-11	1.92681e-09
PHYPA_030074	515.023	-1.05649	0.163225	-6.4726	9.6328e-11	2.3771e-09
PHYPA_023116	148.225	-1.17038	0.180834	-6.4721	9.66523e-11	2.38223e-09
PHYPA_023039	140.345	-1.17917	0.182783	-6.45122	1.10954e-10	2.71188e-09
PHYPA_010211	337.423	-1.06321	0.165493	-6.42446	1.32338e-10	3.19264e-09
PHYPA_018095	84.794	-1.41448	0.220261	-6.42182	1.34659e-10	3.2448e-09
PHYPA_022787	200.233	-1.1489	0.178933	-6.42083	1.35533e-10	3.26204e-09
PHYPA_005705	164.063	1.55925	0.242926	6.41862	1.37517e-10	3.3059e-09
PHYPA_022700	107.665	-1.39707	0.217989	-6.40893	1.46549e-10	3.51065e-09
PHYPA_028845	152.948	1.24626	0.194943	6.39297	1.62692e-10	3.86572e-09
PHYPA_005612	867.598	-1.05208	0.165013	-6.37575	1.8207e-10	4.30122e-09
PHYPA_022230	417.85	-1.32287	0.207716	-6.36864	1.90708e-10	4.50009e-09
PHYPA_023261	71.0165	-1.71653	0.269636	-6.36611	1.9388e-10	4.56967e-09
PHYPA_015848	779.022	1.27075	0.201119	6.31837	2.64331e-10	6.1314e-09
PHYPA_027347	81.6238	-1.42227	0.225206	-6.31541	2.69451e-10	6.23605e-09
PHYPA_024353	1245.35	1.01549	0.16088	6.31206	2.75342e-10	6.358e-09
PHYPA_022850	349.407	-1.38833	0.220964	-6.28305	3.31998e-10	7.55554e-09
PHYPA_020746	204.267	-1.08527	0.173126	-6.26867	3.64151e-10	8.25059e-09
PHYPA_028342	49.1502	-1.63843	0.261774	-6.25894	3.87607e-10	8.76265e-09
PHYPA_027498	1064.2	-1.14779	0.183449	-6.25673	3.93126e-10	8.85264e-09
PHYPA_012481	332.743	-1.07371	0.172023	-6.24167	4.32917e-10	9.66959e-09
PHYPA_023375	83.1914	-1.35947	0.218341	-6.22639	4.7732e-10	1.06266e-08
PHYPA_022747	145.817	-1.26706	0.203515	-6.22591	4.78759e-10	1.06471e-08
PHYPA_014059	2322.24	1.04464	0.168237	6.20934	5.32065e-10	1.1718e-08
PHYPA_009446	81.3348	-1.36174	0.219315	-6.20903	5.33122e-10	1.17287e-08
PHYPA_030311	1163.27	1.1868	0.19192	6.18381	6.25742e-10	1.36345e-08
PHYPA_030190	8811.48	1.00646	0.16286	6.17993	6.41281e-10	1.39286e-08
PHYPA_030385	135.651	-1.23929	0.200732	-6.17385	6.66453e-10	1.44143e-08
PHYPA_022635	255.205	-1.02813	0.167517	-6.13744	8.38639e-10	1.7837e-08
PHYPA_017059	98.4178	1.37112	0.22343	6.13669	8.42598e-10	1.79026e-08
PHYPA_008136	167.938	-2.037	0.33288	-6.11933	9.39726e-10	1.97816e-08
PHYPA_014948	113.486	1.47716	0.242292	6.0966	1.08347e-09	2.26907e-08
PHYPA_004143	193.815	-1.34067	0.219937	-6.09572	1.08944e-09	2.27926e-08
PHYPA_012505	337.743	1.08124	0.17776	6.08256	1.18277e-09	2.46445e-08
PHYPA_018227	534.819	-1.11653	0.184131	-6.06375	1.32983e-09	2.75685e-08
PHYPA_007785	111.313	-1.32186	0.218155	-6.05927	1.36744e-09	2.82907e-08
PHYPA_024592	707.331	1.13158	0.187226	6.04392	1.50411e-09	3.0962e-08
PHYPA_024456	67.6325	-1.45376	0.241856	-6.01086	1.84544e-09	3.7573e-08
PHYPA_011423	52.4602	-1.59289	0.265052	-6.00975	1.85808e-09	3.77551e-08
PHYPA_017457	45.4891	1.74578	0.290858	6.00217	1.94703e-09	3.94063e-08
PHYPA_005816	325.854	1.11785	0.187362	5.96627	2.42745e-09	4.82241e-08
PHYPA_028319	108.326	-1.27114	0.213466	-5.95475	2.60464e-09	5.13458e-08
PHYPA_005279	169.586	1.07326	0.181002	5.92956	3.03757e-09	5.9084e-08
PHYPA_015019	807.809	-1.06138	0.179294	-5.91979	3.22358e-09	6.24648e-08
PHYPA_020321	130.406	-1.1194	0.189749	-5.89934	3.64963e-09	7.01236e-08
PHYPA_011818	56.2325	-1.71846	0.29179	-5.88938	3.87637e-09	7.41324e-08
PHYPA_030571	140.415	1.39957	0.238454	5.86935	4.37515e-09	8.31278e-08
PHYPA_022520	2388.82	1.02641	0.175222	5.85774	4.69196e-09	8.87356e-08
PHYPA_022672	134.714	-1.09657	0.187358	-5.85283	4.83284e-09	9.11475e-08
PHYPA_023368	498.639	-1.15797	0.198102	-5.8453	5.05651e-09	9.49288e-08
PHYPA_013930	958.017	1.17228	0.200606	5.84366	5.10653e-09	9.57802e-08
PHYPA_014207	182.605	-1.50609	0.257969	-5.83827	5.27469e-09	9.84834e-08
PHYPA_027662	144.459	1.20009	0.205844	5.83011	5.53893e-09	1.03135e-07
PHYPA_010699	676.683	1.0194	0.175362	5.81312	6.13193e-09	1.13455e-07
PHYPA_006115	45.2974	-1.60705	0.276953	-5.80261	6.52914e-09	1.20261e-07
PHYPA_019938	141.166	-1.14046	0.198056	-5.75825	8.49925e-09	1.53647e-07
PHYPA_022966	105.037	-1.18713	0.206408	-5.75138	8.85198e-09	1.5946e-07
PHYPA_001390	40.8334	1.7611	0.307544	5.72631	1.02637e-08	1.82801e-07
PHYPA_001355	176.194	-1.03621	0.180981	-5.72552	1.03114e-08	1.83492e-07
PHYPA_023088	94.892	-1.67558	0.292734	-5.72389	1.04111e-08	1.85104e-07
PHYPA_024161	132.159	1.38329	0.242083	5.71413	1.10267e-08	1.95372e-07
PHYPA_003711	71.4232	1.39049	0.244174	5.69469	1.23595e-08	2.16735e-07
PHYPA_027340	57.7768	-1.48694	0.262095	-5.67327	1.40098e-08	2.4442e-07
PHYPA_027022	132.989	1.15977	0.204969	5.65828	1.52897e-08	2.65843e-07
PHYPA_023304	485.245	-1.13676	0.201047	-5.65421	1.56564e-08	2.71298e-07
PHYPA_028547	43.0954	-1.58118	0.280157	-5.64392	1.66222e-08	2.86821e-07
PHYPA_005641	71.0814	1.4684	0.261148	5.62287	1.87815e-08	3.22179e-07
PHYPA_012014	167.866	-1.42602	0.253709	-5.62067	1.90221e-08	3.2549e-07
PHYPA_012311	252.631	-1.17545	0.209766	-5.6036	2.09946e-08	3.56265e-07
PHYPA_000040	87.7293	-1.3326	0.238504	-5.58734	2.30577e-08	3.88059e-07
PHYPA_023032	156.956	-1.02521	0.184882	-5.54519	2.93639e-08	4.87384e-07
PHYPA_014172	44.2949	-1.64727	0.297321	-5.54038	3.01817e-08	5.00552e-07
PHYPA_022799	64.6272	-1.39472	0.252417	-5.52547	3.28608e-08	5.43223e-07
PHYPA_010264	136.566	-1.0255	0.186406	-5.50147	3.76646e-08	6.16171e-07
PHYPA_030234	181.662	-1.02684	0.186925	-5.49336	3.94357e-08	6.43091e-07
PHYPA_015951	94.7101	-1.26505	0.230324	-5.49248	3.96331e-08	6.44771e-07
PHYPA_020597	464.151	1.17632	0.216034	5.44505	5.17912e-08	8.24232e-07
PHYPA_005099	126.791	-1.18374	0.217503	-5.44241	5.25631e-08	8.35608e-07
PHYPA_004706	200.009	-1.25204	0.230388	-5.43449	5.49532e-08	8.7117e-07
PHYPA_017625	109.381	-1.25731	0.231434	-5.43271	5.55037e-08	8.78537e-07
PHYPA_022170	87.6401	-1.49736	0.277458	-5.39669	6.78832e-08	1.06461e-06
PHYPA_022862	77.4871	-1.20582	0.22373	-5.38963	7.06033e-08	1.10389e-06
PHYPA_017158	69.8877	1.40632	0.261637	5.37508	7.65485e-08	1.18958e-06
PHYPA_003285	174.451	-1.00898	0.187929	-5.36898	7.91841e-08	1.22681e-06
PHYPA_000822	56.4872	-1.45272	0.270694	-5.36666	8.02102e-08	1.24083e-06
PHYPA_022728	98.747	-1.26607	0.236293	-5.35804	8.41293e-08	1.29171e-06
PHYPA_030595	81.6475	-1.2699	0.237247	-5.35263	8.66849e-08	1.32499e-06
PHYPA_025654	157.493	-1.06275	0.198579	-5.35177	8.70963e-08	1.33028e-06
PHYPA_005804	111.95	1.146	0.214462	5.3436	9.11171e-08	1.38479e-06
PHYPA_007049	315.055	1.22594	0.229609	5.33927	9.33205e-08	1.41271e-06
PHYPA_003420	205.683	1.11392	0.208659	5.33847	9.37317e-08	1.41684e-06
PHYPA_012720	333.737	-1.36927	0.257329	-5.32107	1.03158e-07	1.54677e-06
PHYPA_018437	66.7167	-1.30105	0.244709	-5.31671	1.05661e-07	1.58198e-06
PHYPA_006604	1128.78	1.07028	0.201476	5.3122	1.0831e-07	1.61809e-06
PHYPA_031258	120.004	1.16494	0.219319	5.31164	1.08643e-07	1.62189e-06
PHYPA_023369	62.7911	-1.40299	0.264769	-5.2989	1.16502e-07	1.72662e-06
PHYPA_015799	92.086	-1.18224	0.223641	-5.28633	1.24794e-07	1.84152e-06
PHYPA_026080	248.777	-1.43438	0.271634	-5.28059	1.2877e-07	1.89202e-06
PHYPA_004284	110.639	1.15742	0.219199	5.28023	1.29019e-07	1.89431e-06
PHYPA_016097	105.071	-1.34427	0.254593	-5.28008	1.2913e-07	1.89458e-06
PHYPA_023130	118.423	-1.04435	0.197935	-5.27624	1.31859e-07	1.93186e-06
PHYPA_000433	55.0768	-1.38837	0.263371	-5.27155	1.35279e-07	1.97914e-06
PHYPA_023018	563.477	-1.08149	0.206131	-5.24663	1.54908e-07	2.24228e-06
PHYPA_013353	559.836	-1.06937	0.204551	-5.22791	1.71441e-07	2.46764e-06
PHYPA_003588	171.923	-1.28385	0.245927	-5.22044	1.78499e-07	2.56024e-06
PHYPA_022859	70.8574	-1.24037	0.237696	-5.21829	1.80587e-07	2.58294e-06
PHYPA_000606	1201.22	-1.00946	0.194406	-5.19253	2.07459e-07	2.92642e-06
PHYPA_030437	54.9605	1.39745	0.269374	5.18776	2.12841e-07	2.9941e-06
PHYPA_027080	20.0617	-1.72951	0.333427	-5.18706	2.13637e-07	3.00324e-06
PHYPA_022656	173.423	-1.11788	0.21651	-5.16321	2.42746e-07	3.3708e-06
PHYPA_015813	151.282	1.12627	0.218406	5.15677	2.51245e-07	3.47218e-06
PHYPA_022077	374.361	-1.04756	0.204474	-5.12319	3.0041e-07	4.102e-06
PHYPA_013684	95.4688	1.33266	0.260599	5.11383	3.15699e-07	4.2993e-06
PHYPA_021310	10.4704	-1.67038	0.329163	-5.07464	3.88225e-07	5.19715e-06
PHYPA_006954	401.37	1.1689	0.231166	5.05654	4.26935e-07	5.6672e-06
PHYPA_012036	104.709	-1.04558	0.206957	-5.05215	4.3687e-07	5.79156e-06
PHYPA_022806	68.0105	-1.18433	0.234537	-5.04965	4.42629e-07	5.85654e-06
PHYPA_018613	259.611	-1.01749	0.201573	-5.04777	4.46992e-07	5.90665e-06
PHYPA_021622	104.239	1.10118	0.218508	5.03953	4.66686e-07	6.12342e-06
PHYPA_027547	100.851	-1.03708	0.206489	-5.02246	5.1014e-07	6.61728e-06
PHYPA_005733	38.6978	-1.46238	0.291367	-5.01904	5.19292e-07	6.72747e-06
PHYPA_018038	86.856	-1.09706	0.218666	-5.01705	5.24698e-07	6.78892e-06
PHYPA_017176	39.6013	-1.43086	0.28542	-5.01316	5.35446e-07	6.91053e-06
PHYPA_010337	47.6134	1.61511	0.32237	5.01013	5.43934e-07	7.00683e-06
PHYPA_007292	33.143	-1.53572	0.306956	-5.00306	5.64279e-07	7.25522e-06
PHYPA_010188	94.1195	-1.10345	0.220978	-4.99346	5.93074e-07	7.57315e-06
PHYPA_010777	1107.52	1.00364	0.20172	4.97541	6.51101e-07	8.24728e-06
PHYPA_022904	11.7102	-1.65631	0.333072	-4.97285	6.59773e-07	8.3468e-06
PHYPA_023238	383.592	-1.05759	0.213238	-4.95969	7.06051e-07	8.89381e-06
PHYPA_030257	51.9637	1.38733	0.279904	4.95646	7.17891e-07	9.0263e-06
PHYPA_013640	37.8282	-1.47362	0.298355	-4.93915	7.84656e-07	9.82355e-06
PHYPA_026280	811.292	-1.06498	0.215842	-4.93407	8.05338e-07	1.00702e-05
PHYPA_001756	184.836	1.41179	0.288322	4.89658	9.75168e-07	1.20539e-05
PHYPA_004603	325.064	-1.25831	0.257373	-4.88905	1.01325e-06	1.24645e-05
PHYPA_012541	152.74	-1.2955	0.265648	-4.87678	1.07832e-06	1.32015e-05
PHYPA_001189	99.2868	1.09713	0.226694	4.83968	1.30049e-06	1.55769e-05
PHYPA_023217	120.307	-1.05218	0.217867	-4.82946	1.36906e-06	1.63125e-05
PHYPA_022912	90.6054	-1.24562	0.258078	-4.82653	1.38932e-06	1.65154e-05
PHYPA_013708	51.4653	1.54184	0.319942	4.81912	1.44189e-06	1.70743e-05
PHYPA_009532	79.0471	1.1192	0.232735	4.80889	1.51771e-06	1.78859e-05
PHYPA_010998	29.8412	-1.46274	0.304342	-4.80623	1.53804e-06	1.81044e-05
PHYPA_030485	56.4536	1.26148	0.262633	4.80321	1.5614e-06	1.8348e-05
PHYPA_022756	87.2579	-1.01297	0.211804	-4.78256	1.73077e-06	2.01532e-05
PHYPA_019608	85.6645	1.15393	0.242041	4.7675	1.86527e-06	2.15967e-05
PHYPA_025151	65.479	-1.19118	0.250088	-4.76303	1.90711e-06	2.20437e-05
PHYPA_006945	25.2861	-1.49828	0.314921	-4.75766	1.95852e-06	2.25997e-05
PHYPA_002301	28.8884	-1.48109	0.311938	-4.74801	2.05429e-06	2.35588e-05
PHYPA_018519	285.837	1.13899	0.241383	4.71859	2.37485e-06	2.68294e-05
PHYPA_030930	24.3202	-1.4865	0.315202	-4.71602	2.40499e-06	2.7125e-05
PHYPA_005781	162.186	-1.29168	0.275385	-4.69044	2.72622e-06	3.04131e-05
PHYPA_025310	16.2674	-1.55833	0.332306	-4.68944	2.73949e-06	3.05279e-05
PHYPA_004054	56.3683	-1.42711	0.3048	-4.68212	2.83923e-06	3.14594e-05
PHYPA_013503	82.7834	1.17425	0.250787	4.68225	2.83739e-06	3.14594e-05
PHYPA_022714	170.245	-1.08587	0.234084	-4.6388	3.50443e-06	3.82203e-05
PHYPA_000370	109.441	-1.36541	0.294753	-4.63237	3.61505e-06	3.92387e-05
PHYPA_014800	30.337	-1.40596	0.30366	-4.63005	3.65577e-06	3.96597e-05
PHYPA_029401	36.509	-1.44565	0.312388	-4.62773	3.69691e-06	3.99993e-05
PHYPA_007898	26.9606	-1.40688	0.304141	-4.62574	3.73267e-06	4.03231e-05
PHYPA_006998	32.8088	-1.36382	0.295691	-4.61229	3.98254e-06	4.27518e-05
PHYPA_021286	16.6947	1.53364	0.333798	4.59452	4.33753e-06	4.61034e-05
PHYPA_016100	54.6775	-1.24705	0.271503	-4.59313	4.36642e-06	4.63383e-05
PHYPA_029921	109.876	-1.1891	0.259509	-4.58211	4.6031e-06	4.85233e-05
PHYPA_007223	1847.75	1.26536	0.277807	4.55481	5.24336e-06	5.45703e-05
PHYPA_025518	25.6692	-1.39609	0.307681	-4.53746	5.69347e-06	5.87178e-05
PHYPA_001585	192.477	-1.01276	0.223297	-4.53551	5.74651e-06	5.9235e-05
PHYPA_023036	16.9373	-1.48999	0.328999	-4.52886	5.93019e-06	6.10056e-05
PHYPA_024241	106.841	-1.12778	0.249448	-4.5211	6.15203e-06	6.3066e-05
PHYPA_016879	103.832	-1.11892	0.248592	-4.50103	6.76241e-06	6.89779e-05
PHYPA_007121	68.5717	1.15059	0.256442	4.48674	7.23196e-06	7.33655e-05
PHYPA_022887	34.5398	-1.30602	0.291837	-4.47519	7.63449e-06	7.69949e-05
PHYPA_011376	31.2453	-1.34892	0.301454	-4.4747	7.65181e-06	7.70902e-05
PHYPA_006380	91.9635	-1.09094	0.243822	-4.47433	7.66516e-06	7.71868e-05
PHYPA_028812	59.3868	-1.09735	0.245538	-4.46916	7.8526e-06	7.86873e-05
PHYPA_019773	138.065	-1.11003	0.249435	-4.45019	8.57938e-06	8.51783e-05
PHYPA_014665	66.9413	1.24703	0.280349	4.44812	8.6626e-06	8.58797e-05
PHYPA_009082	24.5683	-1.38046	0.310692	-4.44319	8.86362e-06	8.76181e-05
PHYPA_019200	87.9265	1.02431	0.230788	4.4383	9.06728e-06	8.93295e-05
PHYPA_016593	92.2033	1.44478	0.326341	4.42721	9.54594e-06	9.35054e-05
PHYPA_023141	100.881	-1.10478	0.250737	-4.40612	1.05237e-05	0.000102203
PHYPA_014025	32.095	-1.28977	0.293317	-4.39718	1.09667e-05	0.000105903
PHYPA_021037	78.3913	1.01672	0.232418	4.37455	1.21686e-05	0.000116194
PHYPA_013644	265.381	1.09167	0.249754	4.371	1.23678e-05	0.000118042
PHYPA_003441	73.4483	1.20429	0.275785	4.36677	1.26098e-05	0.000120239
PHYPA_025483	34.9278	-1.2446	0.285085	-4.3657	1.26716e-05	0.000120772
PHYPA_023514	9.55902	-1.44282	0.330603	-4.36422	1.2758e-05	0.000121426
PHYPA_020513	53.6905	1.40503	0.323213	4.34707	1.37967e-05	0.000129984
PHYPA_005949	276.919	1.15732	0.266755	4.33852	1.43448e-05	0.000134283
PHYPA_013924	30.262	-1.28361	0.296199	-4.33361	1.46684e-05	0.000136999
PHYPA_014137	34.3352	-1.22761	0.287405	-4.27137	1.94276e-05	0.000176069
PHYPA_029762	49.7981	-1.19246	0.280372	-4.25313	2.10801e-05	0.000189287
PHYPA_021442	91.6357	-1.20145	0.283174	-4.24279	2.20757e-05	0.000197185
PHYPA_021178	68.2902	1.02484	0.241981	4.23523	2.28322e-05	0.000203149
PHYPA_030965	12.9603	-1.41184	0.333512	-4.23325	2.30342e-05	0.000204679
PHYPA_009767	11.2769	-1.40001	0.330766	-4.23263	2.30971e-05	0.00020515
PHYPA_006207	22.7675	-1.33073	0.314786	-4.22742	2.36389e-05	0.000209284
PHYPA_008655	78.5146	-1.00275	0.237612	-4.22012	2.44171e-05	0.00021538
PHYPA_021664	62.1843	1.09589	0.259783	4.21846	2.45974e-05	0.000216771
PHYPA_017917	21.4921	-1.34774	0.319507	-4.21818	2.46284e-05	0.00021687
PHYPA_011573	38.2507	-1.24799	0.296088	-4.21493	2.49858e-05	0.000219545
PHYPA_002731	48.422	1.16089	0.275552	4.21297	2.52039e-05	0.000221082
PHYPA_022704	65.9319	-1.28205	0.305058	-4.20264	2.63826e-05	0.000230042
PHYPA_006968	64.3116	1.10203	0.263106	4.18853	2.80767e-05	0.000243158
PHYPA_004107	307.738	1.37963	0.329942	4.18144	2.89668e-05	0.000249285
PHYPA_023529	41.5289	-1.17185	0.280818	-4.17298	3.00637e-05	0.000257319
PHYPA_002644	29.9757	1.31285	0.315341	4.16326	3.13738e-05	0.000266969
PHYPA_017857	15.5867	-1.38346	0.332789	-4.15717	3.22208e-05	0.000272836
PHYPA_019001	116.575	-1.01924	0.246081	-4.14187	3.44481e-05	0.000289641
PHYPA_002081	59.4081	1.2691	0.30784	4.1226	3.74625e-05	0.000312422
PHYPA_006033	64.5201	-1.02854	0.249745	-4.11834	3.81608e-05	0.000317599
PHYPA_006870	4686.64	1.15724	0.281274	4.11427	3.88413e-05	0.000322084
PHYPA_023460	683.554	-1.21727	0.297277	-4.09474	4.22651e-05	0.000346686
PHYPA_016560	30.2528	-1.24311	0.303924	-4.09021	4.30992e-05	0.000353103
PHYPA_025317	105.085	-1.01955	0.250186	-4.07518	4.59793e-05	0.000374899
PHYPA_021777	165.346	1.11099	0.272716	4.07382	4.62482e-05	0.000376643
PHYPA_012788	297.333	1.09093	0.267959	4.07127	4.67577e-05	0.000380187
PHYPA_028050	82.8069	1.09061	0.268215	4.06617	4.77926e-05	0.000387372
PHYPA_019958	19.3869	-1.32788	0.327354	-4.05641	4.98322e-05	0.000401678
PHYPA_008355	33.2233	1.28946	0.31828	4.05133	5.09276e-05	0.000409862
PHYPA_026522	33.4621	-1.22454	0.302603	-4.04668	5.19496e-05	0.000417431
PHYPA_022811	54.4294	-1.15259	0.285815	-4.03263	5.51563e-05	0.000441122
PHYPA_023246	37.947	-1.16915	0.290739	-4.02132	5.78736e-05	0.000460337
PHYPA_023065	33.9652	-1.1823	0.29577	-3.99736	6.40528e-05	0.000502655
PHYPA_029799	11.6009	-1.32764	0.33379	-3.97746	6.96563e-05	0.000541254
PHYPA_004386	62.7809	1.31446	0.333174	3.94527	7.97094e-05	0.000609865
PHYPA_024744	25.9419	-1.19602	0.3047	-3.92523	8.66461e-05	0.000655591
PHYPA_003018	20.7318	1.30051	0.332007	3.91711	8.96176e-05	0.000676077
PHYPA_012691	25.9857	-1.30455	0.333177	-3.91548	9.02232e-05	0.000679265
PHYPA_022702	54.5597	-1.12973	0.288759	-3.91238	9.13926e-05	0.000687189
PHYPA_012248	49.9179	-1.05887	0.270951	-3.90796	9.30774e-05	0.000699344
PHYPA_023070	47.4052	-1.02955	0.263884	-3.90151	9.55931e-05	0.000715098
PHYPA_026626	25.4643	-1.24199	0.319141	-3.89168	9.95531e-05	0.000740394
PHYPA_015068	26.477	-1.29727	0.333735	-3.88714	0.000101431	0.000752717
PHYPA_006730	57.298	-1.0226	0.263445	-3.88164	0.000103755	0.00076802
PHYPA_023777	32.916	1.15841	0.302139	3.83403	0.000126061	0.000910434
PHYPA_000887	11.4944	-1.27903	0.333799	-3.83173	0.000127247	0.000917053
PHYPA_019806	44.1113	-1.184	0.309141	-3.82995	0.000128168	0.000923042
PHYPA_022270	125.941	-1.13865	0.297865	-3.82271	0.000131991	0.00094592
PHYPA_005723	25.4735	-1.19096	0.311728	-3.82053	0.000133167	0.000953012
PHYPA_012086	25.9556	1.21094	0.317063	3.81924	0.000133863	0.00095666
PHYPA_022644	14.2067	-1.25696	0.331599	-3.7906	0.000150286	0.00105887
PHYPA_020018	25.6579	1.25652	0.333782	3.76449	0.000166889	0.0011577
PHYPA_020529	14.0455	-1.24766	0.332608	-3.75114	0.000176029	0.00121436
PHYPA_004196	20.8618	-1.22958	0.329993	-3.72609	0.00019447	0.00132242
PHYPA_020342	16.5814	-1.21884	0.328882	-3.70601	0.000210547	0.00141344
PHYPA_017340	19.8493	-1.20769	0.325905	-3.70566	0.000210844	0.00141498
PHYPA_023467	55.8431	-1.01261	0.274326	-3.69127	0.000223141	0.00148409
PHYPA_019182	58.9059	-1.02111	0.277877	-3.6747	0.000238128	0.00157588
PHYPA_000357	10.573	-1.22237	0.333398	-3.66642	0.000245975	0.00161717
PHYPA_014781	58.2256	1.02752	0.280675	3.6609	0.000251332	0.00164624
PHYPA_001539	89.5513	-1.14225	0.313524	-3.64326	0.000269206	0.00174933
PHYPA_000052	56.0856	1.07774	0.295988	3.64116	0.000271409	0.00176141
PHYPA_025620	94.8954	-1.01576	0.280888	-3.61624	0.000298908	0.0019204
PHYPA_012934	35.6245	-1.14487	0.317419	-3.6068	0.000309996	0.00198293
PHYPA_012307	103.418	-1.01347	0.281253	-3.60342	0.000314056	0.00200514
PHYPA_012538	133.764	-1.06293	0.295069	-3.60232	0.000315395	0.00201118
PHYPA_031295	29.6433	-1.11526	0.309852	-3.59931	0.000319058	0.00203075
PHYPA_021798	68.9915	1.01492	0.282643	3.59082	0.000329643	0.00208838
PHYPA_025424	19.6499	1.17812	0.329866	3.57151	0.000354928	0.00223265
PHYPA_025011	24.5318	-1.11671	0.312816	-3.56985	0.000357187	0.00224345
PHYPA_021429	88.7132	-1.07089	0.302608	-3.53889	0.000401818	0.00247967
PHYPA_002645	13.771	1.17982	0.333638	3.53623	0.000405879	0.00250022
PHYPA_011046	15.9172	-1.16035	0.329537	-3.52116	0.000429668	0.00262622
PHYPA_030768	17.1571	-1.15952	0.330361	-3.50986	0.000448344	0.0027233
PHYPA_005868	7.56907	-1.13667	0.324252	-3.50551	0.000455734	0.00276212
PHYPA_023187	19.1737	-1.12915	0.322505	-3.50118	0.000463209	0.00279783
PHYPA_022588	16.5102	-1.15719	0.330544	-3.50087	0.000463748	0.00280026
PHYPA_022974	21.882	-1.10027	0.314343	-3.50024	0.000464844	0.0028046
PHYPA_023715	1318.47	1.1553	0.331001	3.49031	0.000482455	0.00289954
PHYPA_030383	28.6913	-1.06356	0.308435	-3.44823	0.000564279	0.00332591
PHYPA_002041	14.5046	-1.14381	0.333161	-3.43322	0.000596464	0.00348454
PHYPA_009533	20.2308	1.14341	0.333225	3.43135	0.00060059	0.00350564
PHYPA_017284	697.17	-1.12579	0.330075	-3.41071	0.000647929	0.00374156
PHYPA_015614	35.1512	1.13325	0.332709	3.40614	0.00065889	0.00380045
PHYPA_022852	25.6467	-1.03411	0.304636	-3.39458	0.000687348	0.0039468
PHYPA_028400	36.5814	-1.00436	0.296029	-3.39276	0.000691912	0.00396745
PHYPA_023110	13.1984	-1.13091	0.333399	-3.39206	0.000693692	0.00397544
PHYPA_004853	49.2559	-1.02518	0.303187	-3.38136	0.000721274	0.00411279
PHYPA_007179	648.582	1.01049	0.298977	3.37981	0.000725361	0.00413034
PHYPA_013031	19.6106	-1.07974	0.319616	-3.37822	0.000729561	0.00415056
PHYPA_009531	16.7102	1.11791	0.332289	3.36426	0.000767481	0.00432569
PHYPA_027239	32.1229	-1.01075	0.302277	-3.3438	0.000826399	0.00460454
PHYPA_011713	291.715	-1.10757	0.332794	-3.32811	0.000874383	0.00483246
PHYPA_007333	25.925	-1.03305	0.312154	-3.30941	0.000934941	0.00511197
PHYPA_008940	26.1082	1.0317	0.312003	3.30668	0.000944072	0.00515502
PHYPA_021227	19.2301	-1.05677	0.324189	-3.25975	0.00111511	0.00595868
PHYPA_010717	10.1481	-1.07871	0.331392	-3.25509	0.00113355	0.0060383
PHYPA_004517	24.2304	1.02631	0.315612	3.2518	0.00114678	0.00610403
PHYPA_027539	18.8803	-1.0428	0.32305	-3.22799	0.00124662	0.00656336
PHYPA_012864	8.47746	1.04622	0.326487	3.20446	0.00135314	0.00703784
PHYPA_011693	13.8242	-1.06446	0.33254	-3.20101	0.00136949	0.00710484
PHYPA_010691	36.4702	-1.05441	0.330244	-3.19281	0.00140896	0.00726908
PHYPA_006858	21.5641	-1.01642	0.319309	-3.18317	0.0014567	0.00747773
PHYPA_012569	21.6864	1.0553	0.33257	3.17317	0.00150783	0.00768623
PHYPA_027100	12.0294	1.05531	0.33272	3.17175	0.00151521	0.00772195
PHYPA_020228	17.627	-1.02595	0.325175	-3.15506	0.00160465	0.00812921
PHYPA_029389	26.2206	1.01013	0.321575	3.14121	0.00168253	0.00846929
PHYPA_009235	17.4549	1.04598	0.333789	3.13367	0.00172636	0.00866652
PHYPA_014964	10.7025	-1.03775	0.333614	-3.11064	0.00186685	0.00925606
PHYPA_002600	19.043	1.02303	0.328955	3.10995	0.00187122	0.00927325
PHYPA_000985	850.448	1.02089	0.329779	3.09568	0.00196365	0.00967743
PHYPA_002133	15.8987	-1.0117	0.327794	-3.08638	0.00202612	0.00993274
PHYPA_005419	13.3691	1.02483	0.332815	3.07928	0.00207501	0.0101288
PHYPA_023040	7.48064	-1.0028	0.327202	-3.06476	0.00217847	0.0105458
PHYPA_000823	15.7101	-1.00797	0.331197	-3.04342	0.00233909	0.0112147
PHYPA_023289	7138.6	-1.00783	0.333626	-3.02083	0.00252084	0.0119214

## Sheet: Table S2D
Table S2: Differentially expressed genes between various WT and transgenic PpTPL2-N176H samples, induced with estradiol (+) or mock treated (-)
DESeq2 data [cutoffs: padj < 0.05 and log2FoldChange > 1 (or < -1)]
Estradiol treated WT samples [+] against estradiol treated PpTPL2-N176H samples [+]
accession (uniprot)	baseMean	log2FoldChange	lfcSE	stat	pvalue	padj
PHYPA_003678	2161.61	3.35896	0.0798515	42.065	0	0
PHYPA_005246	6596.89	2.75755	0.0629695	43.7917	0	0
PHYPA_006938	23825.1	2.59988	0.0531862	48.8826	0	0
PHYPA_022615	5555.8	2.86251	0.0624893	45.808	0	0
PHYPA_029247	1797.14	2.42916	0.0666541	36.4443	8.47543e-291	3.78089e-287
PHYPA_023055	3915.05	2.43009	0.0728409	33.3616	4.94532e-244	1.83842e-240
PHYPA_023307	7266.66	1.92151	0.0586193	32.7795	1.15417e-235	3.5523e-232
PHYPA_025010	2745.52	2.91419	0.0889111	32.7765	1.27408e-235	3.5523e-232
PHYPA_023289	27363.3	3.12894	0.0958029	32.6602	5.74703e-234	1.42431e-230
PHYPA_023906	1645.21	4.82709	0.14796	32.6244	1.84996e-233	4.12634e-230
PHYPA_020186	1761.5	2.44559	0.077786	31.44	5.74978e-217	1.1659e-213
PHYPA_029746	1022.83	-2.4765	0.0801071	-30.9149	7.52786e-210	1.39924e-206
PHYPA_005352	788.993	-3.35708	0.112508	-29.8386	1.23595e-195	2.12061e-192
PHYPA_024345	1785.42	-2.1486	0.0722684	-29.7309	3.06344e-194	4.88071e-191
PHYPA_010786	4537.37	-1.5992	0.0542278	-29.4904	3.82558e-191	5.68863e-188
PHYPA_027188	935.233	4.74484	0.161708	29.3421	3.01422e-189	4.20201e-186
PHYPA_010659	2828.05	1.73047	0.060625	28.5438	3.35313e-179	4.3995e-176
PHYPA_021987	538.125	-3.48927	0.122409	-28.505	1.01423e-178	1.2568e-175
PHYPA_023357	1283.08	2.30831	0.0811136	28.4578	3.90582e-178	4.58522e-175
PHYPA_008615	534.003	3.41987	0.120809	28.308	2.75318e-176	3.07048e-173
PHYPA_024647	936.591	-2.47146	0.0878154	-28.1439	2.84892e-174	3.02596e-171
PHYPA_003825	1313.73	2.20854	0.0796452	27.7297	3.06125e-169	3.10369e-166
PHYPA_006599	2079.46	2.07453	0.0748755	27.7064	5.84947e-169	5.67272e-166
PHYPA_025073	2027.56	2.04603	0.0739078	27.6835	1.10408e-168	1.0261e-165
PHYPA_009288	1846.89	-2.25262	0.0816427	-27.5912	1.41771e-167	1.26488e-164
PHYPA_009496	894.788	3.7262	0.135257	27.5491	4.53662e-167	3.8919e-164
PHYPA_008069	4101.05	-2.73725	0.0995547	-27.4949	2.01877e-166	1.66773e-163
PHYPA_023271	2111.2	3.02638	0.111295	27.1925	7.96424e-163	6.34437e-160
PHYPA_012014	899.162	3.43777	0.127644	26.9325	9.14849e-160	7.03645e-157
PHYPA_000633	854.776	2.89735	0.107824	26.8712	4.76583e-159	3.5434e-156
PHYPA_018389	1558.33	-1.77488	0.0662153	-26.8047	2.84569e-158	2.04752e-155
PHYPA_007443	926.951	-2.55832	0.096182	-26.5987	7.02722e-156	4.89819e-153
PHYPA_001245	1993.97	1.63511	0.0617363	26.4854	1.42839e-154	9.65464e-152
PHYPA_006333	539.668	-3.20914	0.122214	-26.2584	5.73577e-152	3.76283e-149
PHYPA_003429	539.726	5.27423	0.201034	26.2355	1.04728e-151	6.67418e-149
PHYPA_021885	1375.13	2.41164	0.092729	26.0074	4.08433e-149	2.53058e-146
PHYPA_023433	1206.62	1.82039	0.0709265	25.6658	2.81598e-145	1.69758e-142
PHYPA_023673	631.183	5.09214	0.198562	25.6451	4.79716e-145	2.81581e-142
PHYPA_023460	2371.97	3.00546	0.117687	25.5378	7.50121e-144	4.29011e-141
PHYPA_002331	702.961	3.07627	0.120559	25.5166	1.28983e-143	7.19244e-141
PHYPA_022916	2372.7	1.84981	0.0725663	25.4913	2.46376e-143	1.34035e-140
PHYPA_023305	5068.54	1.26759	0.0499795	25.3622	6.59799e-142	3.504e-139
PHYPA_008327	493.014	-3.37034	0.133044	-25.3326	1.39804e-141	7.25192e-139
PHYPA_016729	3608.75	-1.41126	0.0557133	-25.3308	1.46299e-141	7.41639e-139
PHYPA_023207	8857.58	1.3147	0.0520659	25.2508	1.11117e-140	5.50768e-138
PHYPA_020435	972.621	-1.99074	0.0790569	-25.1811	6.45604e-140	3.13048e-137
PHYPA_004704	547.027	3.91981	0.157777	24.8439	3.0082e-136	1.42762e-133
PHYPA_028368	3783.62	2.09467	0.0845181	24.7836	1.34603e-135	6.25483e-133
PHYPA_023446	1348.28	2.00159	0.0808938	24.7434	3.65293e-135	1.66283e-132
PHYPA_000604	6683.69	-1.30448	0.0528829	-24.6674	2.39505e-134	1.06843e-131
PHYPA_023270	4355.83	1.21412	0.0492383	24.6579	3.02432e-134	1.3227e-131
PHYPA_013617	4228.78	1.90319	0.0773998	24.5891	1.65339e-133	7.0921e-131
PHYPA_011279	266030	1.70057	0.0691986	24.5752	2.32556e-133	9.78711e-131
PHYPA_015190	4189.87	-1.27239	0.0517864	-24.57	2.64677e-133	1.09326e-130
PHYPA_022856	5376.91	1.46296	0.0597252	24.4949	1.67531e-132	6.79416e-130
PHYPA_023038	2744.01	1.55823	0.0636281	24.4897	1.90311e-132	7.58015e-130
PHYPA_011903	1475.76	-2.16114	0.0884536	-24.4325	7.72953e-132	3.02469e-129
PHYPA_008363	351.174	5.1385	0.210539	24.4064	1.46246e-131	5.62418e-129
PHYPA_030433	1708.32	-1.69677	0.0696738	-24.3531	5.37633e-131	2.03253e-128
PHYPA_005011	553.038	-2.88193	0.118542	-24.3115	1.48092e-130	5.50532e-128
PHYPA_002756	778.568	2.3089	0.0958601	24.0861	3.49636e-128	1.27846e-125
PHYPA_029218	606.934	-2.54937	0.106167	-24.0129	2.03739e-127	7.32969e-125
PHYPA_006843	1046.3	-2.04386	0.0852257	-23.9817	4.3123e-127	1.52676e-124
PHYPA_007767	2258.27	-1.70601	0.0711636	-23.9731	5.30499e-127	1.84887e-124
PHYPA_018047	664.644	-2.88644	0.120594	-23.9351	1.31945e-126	4.52776e-124
PHYPA_023285	1629.66	2.8092	0.117604	23.8869	4.18688e-126	1.41498e-123
PHYPA_010869	3057.33	2.2366	0.0939195	23.814	2.39091e-125	7.95958e-123
PHYPA_021366	1256.81	-2.277	0.095641	-23.8078	2.77159e-125	9.09122e-123
PHYPA_023458	2152.3	1.55588	0.0653758	23.7991	3.41471e-125	1.10384e-122
PHYPA_023012	3726.17	1.52269	0.0640128	23.7873	4.52559e-125	1.44205e-122
PHYPA_008130	632.398	-2.63283	0.111064	-23.7054	3.17301e-124	9.96815e-122
PHYPA_008122	916.375	-2.40789	0.101616	-23.6959	3.97155e-124	1.23035e-121
PHYPA_012233	3190.01	-2.13876	0.0905776	-23.6125	2.86779e-123	8.76247e-121
PHYPA_008809	683.647	2.78342	0.118018	23.5848	5.51995e-123	1.66382e-120
PHYPA_016515	339.516	5.33834	0.226516	23.5671	8.38289e-123	2.49307e-120
PHYPA_018911	967.905	2.92531	0.124146	23.5634	9.16027e-123	2.67887e-120
PHYPA_023053	3449.07	1.43464	0.0608856	23.563	9.24783e-123	2.67887e-120
PHYPA_030557	2526.38	-1.42619	0.060621	-23.5264	2.19237e-122	6.26932e-120
PHYPA_005148	1181.16	-2.39398	0.101775	-23.5223	2.41064e-122	6.80624e-120
PHYPA_013139	378.836	-2.91892	0.124419	-23.4605	1.03316e-121	2.88058e-119
PHYPA_021189	4041.17	1.97699	0.084344	23.4396	1.6886e-121	4.64989e-119
PHYPA_023200	4194.18	2.4464	0.104458	23.42	2.67216e-121	7.2686e-119
PHYPA_007401	5177.99	1.5244	0.0651006	23.416	2.93767e-121	7.89454e-119
PHYPA_023174	1017.41	1.98297	0.0847094	23.4091	3.45008e-121	9.16119e-119
PHYPA_019944	6144.48	-1.43708	0.06147	-23.3785	7.07188e-121	1.85574e-118
PHYPA_002669	771.608	-2.43011	0.104237	-23.3133	3.25185e-120	8.43401e-118
PHYPA_022893	2543.86	1.34395	0.057704	23.2905	5.53626e-120	1.41938e-117
PHYPA_022445	488.664	-2.56911	0.110465	-23.2573	1.20086e-119	3.04378e-117
PHYPA_017081	2122.37	-1.45851	0.0631585	-23.0929	5.45766e-118	1.36779e-115
PHYPA_017581	331.41	-4.24718	0.183971	-23.0862	6.37375e-118	1.57963e-115
PHYPA_022578	2783.2	1.23558	0.0535552	23.0711	9.02807e-118	2.21287e-115
PHYPA_002274	1006.38	2.52164	0.110121	22.8988	4.77694e-116	1.15815e-113
PHYPA_021298	332.096	-3.30056	0.144595	-22.8263	2.51361e-115	6.02862e-113
PHYPA_011728	731.542	2.29964	0.100941	22.782	6.92328e-115	1.64281e-112
PHYPA_023161	2512.18	2.21767	0.0974325	22.7611	1.11514e-114	2.61824e-112
PHYPA_023100	4204.54	1.23197	0.0542026	22.7289	2.31864e-114	5.38722e-112
PHYPA_023230	3541.27	1.2586	0.0554093	22.7146	3.21438e-114	7.39141e-112
PHYPA_028510	382.059	-3.51589	0.155241	-22.648	1.46061e-113	3.32439e-111
PHYPA_011880	874.868	2.16097	0.095455	22.6386	1.80764e-113	4.07268e-111
PHYPA_022607	7117.16	1.29674	0.0573238	22.6214	2.67125e-113	5.95823e-111
PHYPA_008472	292.054	-4.56664	0.202077	-22.5985	4.48345e-113	9.90132e-111
PHYPA_025657	363.72	3.18364	0.140889	22.5968	4.65903e-113	1.01882e-110
PHYPA_030738	4651.24	-1.93453	0.086058	-22.4794	6.5998e-112	1.42921e-109
PHYPA_002330	4379.1	1.67984	0.0748259	22.4499	1.28241e-111	2.7504e-109
PHYPA_023249	3266.85	1.29597	0.0577368	22.4462	1.39342e-111	2.96002e-109
PHYPA_017034	9692.02	-1.25351	0.0558681	-22.4369	1.71832e-111	3.61577e-109
PHYPA_016243	1206.8	2.40357	0.107403	22.379	6.30984e-111	1.31534e-108
PHYPA_015863	4659.03	-1.34766	0.060656	-22.2181	2.2974e-109	4.74476e-107
PHYPA_011521	2104.78	-1.30774	0.0588707	-22.2138	2.52547e-109	5.16795e-107
PHYPA_017733	2253.82	1.77213	0.0798505	22.1931	4.00065e-109	8.11223e-107
PHYPA_010059	989.676	-1.88043	0.0847317	-22.1927	4.03785e-109	8.1139e-107
PHYPA_022813	3168.08	1.29711	0.0585322	22.1606	8.2419e-109	1.64139e-106
PHYPA_018840	995.686	2.09387	0.0948873	22.0669	6.56882e-108	1.29661e-105
PHYPA_001204	428.413	-2.74552	0.125329	-21.9066	2.24952e-106	4.40136e-104
PHYPA_008001	461.581	-2.7782	0.126852	-21.9012	2.53093e-106	4.9089e-104
PHYPA_022652	1559.32	1.50634	0.0687847	21.8993	2.63678e-106	5.07013e-104
PHYPA_023456	1988.46	1.34213	0.0613474	21.8776	4.24813e-106	8.09868e-104
PHYPA_008464	846.825	-2.90318	0.132925	-21.8408	9.5038e-106	1.79646e-103
PHYPA_028359	4323.33	-1.77947	0.0818162	-21.7496	6.97198e-105	1.30681e-102
PHYPA_025706	8349.81	-1.07389	0.0494044	-21.7367	9.22425e-105	1.71456e-102
PHYPA_015433	2992.45	-2.73324	0.126074	-21.6796	3.19799e-104	5.89515e-102
PHYPA_022273	297.316	3.37875	0.15587	21.6767	3.40632e-104	6.2277e-102
PHYPA_022934	2912.4	1.48927	0.0690302	21.5742	3.13582e-103	5.68654e-101
PHYPA_018097	2204.75	-1.96922	0.0913601	-21.5544	4.81133e-103	8.65457e-101
PHYPA_031113	2322.68	-1.25468	0.0584105	-21.4804	2.37251e-102	4.2335e-100
PHYPA_000606	632.541	-2.85183	0.132892	-21.4598	3.7023e-102	6.55395e-100
PHYPA_019830	4265.48	-1.12317	0.0523581	-21.4517	4.40576e-102	7.73783e-100
PHYPA_002715	615.774	2.91845	0.136144	21.4364	6.11357e-102	1.06534e-99
PHYPA_011884	1008.57	-2.35383	0.109809	-21.4356	6.22102e-102	1.07566e-99
PHYPA_022847	2143.4	1.44461	0.0674251	21.4254	7.75389e-102	1.33039e-99
PHYPA_022884	624.862	2.21057	0.103207	21.4188	8.93024e-102	1.52053e-99
PHYPA_022041	912.31	-2.48384	0.116095	-21.395	1.48882e-101	2.51576e-99
PHYPA_012143	653.455	-2.13936	0.100026	-21.3879	1.73133e-101	2.90356e-99
PHYPA_023173	1537.17	1.55264	0.0727161	21.3521	3.72646e-101	6.20288e-99
PHYPA_023306	3080.33	1.13442	0.0531668	21.3371	5.13977e-101	8.49205e-99
PHYPA_018194	328.674	-2.99786	0.140556	-21.3286	6.16267e-101	1.01072e-98
PHYPA_016288	1878.78	-1.54619	0.0725168	-21.3219	7.11284e-101	1.15804e-98
PHYPA_017315	480.815	-2.67292	0.125385	-21.3177	7.77574e-101	1.2568e-98
PHYPA_023338	791.96	1.76249	0.0830317	21.2267	5.41748e-100	8.6933e-98
PHYPA_007818	8606.96	-1.20795	0.0570784	-21.163	2.09293e-99	3.33449e-97
PHYPA_022646	2006.21	1.32251	0.0625201	21.1533	2.57081e-99	4.0668e-97
PHYPA_023277	2450.48	1.19211	0.0564554	21.1159	5.67663e-99	8.9167e-97
PHYPA_022688	336.174	2.82142	0.133664	21.1083	6.67692e-99	1.04146e-96
PHYPA_001608	791.77	-2.10436	0.0997228	-21.102	7.61663e-99	1.17978e-96
PHYPA_023331	2246.18	1.20254	0.0570334	21.0849	1.09425e-98	1.68326e-96
PHYPA_023146	2253.11	1.20091	0.0570362	21.0551	2.05161e-98	3.13432e-96
PHYPA_013986	1317.28	2.05538	0.097685	21.0409	2.77146e-98	4.20527e-96
PHYPA_013467	3439.26	-2.81291	0.133731	-21.0342	3.19306e-98	4.81224e-96
PHYPA_005651	2856.42	-1.21425	0.0577436	-21.0283	3.6122e-98	5.40739e-96
PHYPA_004168	1617.61	1.64345	0.0781871	21.0194	4.35502e-98	6.47592e-96
PHYPA_016783	976.638	2.48528	0.118288	21.0104	5.27147e-98	7.78677e-96
PHYPA_028214	498.712	-2.81243	0.134001	-20.9882	8.41002e-98	1.23412e-95
PHYPA_026637	289.402	3.96741	0.18926	20.9628	1.43487e-97	2.09181e-95
PHYPA_025786	1542.99	-2.83252	0.135924	-20.8391	1.91589e-96	2.77493e-94
PHYPA_022867	2314.86	1.24144	0.0596007	20.8292	2.35282e-96	3.38578e-94
PHYPA_022582	5493.66	1.27542	0.061337	20.7937	4.93905e-96	7.06189e-94
PHYPA_008693	1808.44	-2.87828	0.138459	-20.788	5.55634e-96	7.8939e-94
PHYPA_002125	485.294	-2.42038	0.116709	-20.7386	1.55421e-95	2.19409e-93
PHYPA_009347	1059.05	2.58268	0.124593	20.7289	1.89937e-95	2.6645e-93
PHYPA_022718	427.386	3.28397	0.158649	20.6996	3.49195e-95	4.86799e-93
PHYPA_007331	8951.65	1.26188	0.0610101	20.6831	4.91858e-95	6.81422e-93
PHYPA_015229	489.404	-3.58209	0.173216	-20.6799	5.2561e-95	7.23687e-93
PHYPA_003268	1777.32	1.55364	0.0751669	20.6692	6.55685e-95	8.97243e-93
PHYPA_022660	337.027	2.90497	0.140733	20.6418	1.15746e-94	1.57421e-92
PHYPA_002457	4173.77	1.09542	0.0530873	20.6343	1.35013e-94	1.82514e-92
PHYPA_027847	2252.71	-2.68952	0.130434	-20.6197	1.8253e-94	2.45261e-92
PHYPA_004358	530.632	-2.95362	0.143254	-20.618	1.89207e-94	2.52711e-92
PHYPA_014681	370.792	-2.86823	0.139656	-20.5378	9.89389e-94	1.31359e-91
PHYPA_001418	1000.08	-2.33541	0.113737	-20.5334	1.08378e-93	1.4304e-91
PHYPA_017971	763.983	-2.57592	0.125515	-20.5228	1.34651e-93	1.7667e-91
PHYPA_014147	4352.74	-1.28977	0.0629685	-20.4828	3.06464e-93	3.99747e-91
PHYPA_027576	1212.72	1.52644	0.0746549	20.4466	6.44163e-93	8.35352e-91
PHYPA_022765	3091.71	1.10763	0.0542361	20.4224	1.05678e-92	1.36251e-90
PHYPA_022645	4570.42	1.14103	0.0558782	20.42	1.11165e-92	1.42501e-90
PHYPA_023122	4183.24	1.06497	0.0521856	20.4074	1.43631e-92	1.83068e-90
PHYPA_031216	3566.17	1.03596	0.0507966	20.3942	1.88216e-92	2.38532e-90
PHYPA_009849	5442.82	-2.71248	0.133175	-20.3678	3.22799e-92	4.06781e-90
PHYPA_023556	422.926	-2.83957	0.139523	-20.352	4.45549e-92	5.58313e-90
PHYPA_006353	37998.9	-1.25068	0.0614918	-20.3389	5.81748e-92	7.2491e-90
PHYPA_008867	27194.9	-1.5037	0.0739795	-20.3259	7.585e-92	9.39908e-90
PHYPA_017170	698.979	2.02453	0.0997114	20.3039	1.18827e-91	1.46433e-89
PHYPA_023435	5784.11	1.27663	0.0629477	20.2808	1.9007e-91	2.3294e-89
PHYPA_028351	13318.9	1.13417	0.0559574	20.2684	2.4455e-91	2.98071e-89
PHYPA_022946	6053.87	1.36565	0.0674409	20.2496	3.58033e-91	4.34018e-89
PHYPA_007337	2036.02	1.20491	0.0597057	20.1808	1.44522e-90	1.74247e-88
PHYPA_003997	4168.41	-1.18095	0.0585759	-20.161	2.15429e-90	2.58341e-88
PHYPA_026455	785.156	-2.8824	0.143092	-20.1437	3.05681e-90	3.6461e-88
PHYPA_015410	436.458	-2.35001	0.116707	-20.136	3.5671e-90	4.23214e-88
PHYPA_029318	413.27	-2.84054	0.141087	-20.1332	3.77697e-90	4.45743e-88
PHYPA_006081	323.919	-2.8457	0.141373	-20.1289	4.11641e-90	4.83245e-88
PHYPA_000825	424.4	4.22021	0.210283	20.0692	1.37205e-89	1.60228e-87
PHYPA_007873	2011.22	2.44856	0.122392	20.0059	4.89487e-89	5.68646e-87
PHYPA_025934	4912.39	1.56465	0.0783307	19.975	9.09177e-89	1.05073e-86
PHYPA_022676	2930.87	1.1115	0.0556879	19.9594	1.24145e-88	1.42735e-86
PHYPA_023114	2801.07	1.13918	0.0571071	19.9481	1.5562e-88	1.78006e-86
PHYPA_030152	490.091	-2.8352	0.142262	-19.9294	2.26091e-88	2.57294e-86
PHYPA_025390	819.528	-2.81933	0.141645	-19.9042	3.74116e-88	4.23586e-86
PHYPA_002079	1332.33	1.59929	0.0803895	19.8942	4.56698e-88	5.14477e-86
PHYPA_022643	1877.81	1.90154	0.0957931	19.8505	1.09135e-87	1.22324e-85
PHYPA_005206	947.84	3.23608	0.163119	19.8388	1.37738e-87	1.53613e-85
PHYPA_003085	5928.51	-1.3016	0.0656299	-19.8324	1.56253e-87	1.73394e-85
PHYPA_022976	1458.59	1.37351	0.0692676	19.829	1.67276e-87	1.84708e-85
PHYPA_003115	429.991	2.86669	0.144675	19.8148	2.22083e-87	2.44018e-85
PHYPA_022865	1934.46	1.37081	0.0691981	19.81	2.44112e-87	2.66908e-85
PHYPA_006572	978.355	-1.76402	0.0890737	-19.804	2.74831e-87	2.99029e-85
PHYPA_023017	1346.94	1.46139	0.0738098	19.7994	3.01466e-87	3.26418e-85
PHYPA_023260	1310.4	1.52286	0.0769306	19.7952	3.27335e-87	3.52715e-85
PHYPA_023364	1094.91	1.519	0.0767781	19.7843	4.06333e-87	4.35733e-85
PHYPA_018910	83638.6	2.21274	0.112035	19.7504	7.96263e-87	8.49791e-85
PHYPA_023149	1164.39	1.51178	0.076769	19.6925	2.49837e-86	2.65362e-84
PHYPA_005402	841.573	-2.62906	0.133681	-19.6667	4.16363e-86	4.40141e-84
PHYPA_022991	527.253	1.95346	0.0996138	19.6103	1.26227e-85	1.32807e-83
PHYPA_005326	739.195	-2.30316	0.117457	-19.6086	1.30687e-85	1.36853e-83
PHYPA_023430	2234.59	1.35989	0.0694109	19.5918	1.81487e-85	1.89162e-83
PHYPA_023212	1303.98	1.48452	0.0757942	19.5862	2.02962e-85	2.10561e-83
PHYPA_011191	1317.12	1.34498	0.0686938	19.5793	2.32195e-85	2.39773e-83
PHYPA_026340	2801.16	-1.52004	0.0776475	-19.5762	2.46711e-85	2.53589e-83
PHYPA_005789	526.338	-2.57683	0.13195	-19.5289	6.24242e-85	6.38702e-83
PHYPA_004448	16157.9	-1.47383	0.0755364	-19.5116	8.75783e-85	8.91979e-83
PHYPA_015738	546.091	-2.80218	0.143912	-19.4715	1.91503e-84	1.94158e-82
PHYPA_000726	389.042	-3.08218	0.158415	-19.4564	2.57238e-84	2.59624e-82
PHYPA_018714	303.977	-3.7043	0.1904	-19.4554	2.62399e-84	2.6364e-82
PHYPA_003281	2385.99	1.23437	0.0635937	19.4103	6.31174e-84	6.31316e-82
PHYPA_030380	832.251	-1.97111	0.101583	-19.404	7.13949e-84	7.10921e-82
PHYPA_028897	649.346	-2.80038	0.144341	-19.4011	7.55809e-84	7.49259e-82
PHYPA_021069	300.578	-3.42087	0.176391	-19.3937	8.72432e-84	8.61044e-82
PHYPA_011267	1363.69	-1.73585	0.0895375	-19.3869	9.96023e-84	9.78691e-82
PHYPA_022772	2773.48	1.06464	0.0549335	19.3806	1.12563e-83	1.10119e-81
PHYPA_025879	1446.02	-2.47134	0.127659	-19.3589	1.7154e-83	1.67083e-81
PHYPA_000748	636.869	-2.31317	0.119601	-19.3407	2.44166e-83	2.36788e-81
PHYPA_005699	4419.58	-1.1492	0.0594234	-19.3392	2.51431e-83	2.42778e-81
PHYPA_009296	648.414	-2.36313	0.122274	-19.3265	3.21235e-83	3.08842e-81
PHYPA_028379	2384.27	-1.18035	0.0611153	-19.3134	4.14063e-83	3.96381e-81
PHYPA_023034	3179.5	1.25135	0.0648122	19.3074	4.65375e-83	4.43598e-81
PHYPA_002590	1986.82	1.20499	0.0624117	19.3071	4.68066e-83	4.44265e-81
PHYPA_023272	2607.23	1.09872	0.0569442	19.2946	5.96401e-83	5.63675e-81
PHYPA_018071	798.154	-1.56313	0.0810852	-19.2777	8.27285e-83	7.78591e-81
PHYPA_022947	1636.48	1.49638	0.0776307	19.2756	8.60439e-83	8.06391e-81
PHYPA_020125	1524.3	-1.68146	0.0872745	-19.2663	1.02979e-82	9.57066e-81
PHYPA_017492	747.824	-2.38323	0.124012	-19.2177	2.63191e-82	2.43589e-80
PHYPA_023451	1340.9	2.53716	0.132047	19.214	2.82543e-82	2.60418e-80
PHYPA_017163	353.594	3.99116	0.208489	19.1433	1.10064e-81	1.00614e-79
PHYPA_023210	1903.3	1.12834	0.0589495	19.1409	1.15358e-81	1.05023e-79
PHYPA_005260	596.271	2.5588	0.133728	19.1344	1.30496e-81	1.18322e-79
PHYPA_010393	550.104	-1.88268	0.0986685	-19.0808	3.64563e-81	3.29214e-79
PHYPA_022679	1402.49	1.35926	0.0712754	19.0705	4.43803e-81	3.99155e-79
PHYPA_023438	2740.82	1.17092	0.061416	19.0654	4.893e-81	4.38307e-79
PHYPA_023035	1691.3	1.20893	0.0634748	19.0458	7.11525e-81	6.32293e-79
PHYPA_016693	859.88	2.60124	0.136803	19.0146	1.29228e-80	1.1393e-78
PHYPA_028982	4807.46	-1.11808	0.0588089	-19.0121	1.35394e-80	1.18896e-78
PHYPA_022766	1728.04	1.30832	0.0690344	18.9517	4.27292e-80	3.73754e-78
PHYPA_022788	1888.54	1.32702	0.0700712	18.9381	5.53564e-80	4.82314e-78
PHYPA_008515	341.324	-2.3691	0.125108	-18.9364	5.71263e-80	4.95798e-78
PHYPA_012214	3664.61	-1.07298	0.0566887	-18.9275	6.76983e-80	5.85275e-78
PHYPA_022921	564.844	1.7844	0.0942798	18.9266	6.88532e-80	5.92962e-78
PHYPA_019901	2571.5	-1.20315	0.063656	-18.9009	1.12171e-79	9.62297e-78
PHYPA_024545	1748.94	1.94635	0.103105	18.8774	1.74947e-79	1.49509e-77
PHYPA_026994	5924.4	-1.14138	0.0606189	-18.8288	4.38462e-79	3.73279e-77
PHYPA_021323	8469.93	-1.16235	0.061751	-18.8232	4.87063e-79	4.13078e-77
PHYPA_007510	1289.48	-1.26353	0.0672476	-18.7893	9.24512e-79	7.7816e-77
PHYPA_004241	8520.39	-1.03444	0.0550755	-18.7823	1.05457e-78	8.84296e-77
PHYPA_022968	1004.75	1.43364	0.0764331	18.7569	1.70188e-78	1.42174e-76
PHYPA_029917	227.734	-2.92715	0.156144	-18.7465	2.06847e-78	1.72154e-76
PHYPA_022898	5245.64	1.01667	0.0543105	18.7196	3.42396e-78	2.83909e-76
PHYPA_017103	37598.8	-1.87055	0.0999985	-18.7058	4.44334e-78	3.6707e-76
PHYPA_022209	1315	2.48633	0.132941	18.7025	4.72691e-78	3.89054e-76
PHYPA_011247	1250.46	-1.62536	0.0869738	-18.688	6.20194e-78	5.08582e-76
PHYPA_006653	295.533	-3.0688	0.164427	-18.6637	9.78084e-78	7.99127e-76
PHYPA_012944	577.772	2.27791	0.122186	18.643	1.43949e-77	1.17182e-75
PHYPA_005376	678.753	-1.85122	0.0993464	-18.634	1.70222e-77	1.38066e-75
PHYPA_009418	6462.63	1.28691	0.0691724	18.6044	2.96167e-77	2.39348e-75
PHYPA_023007	1602.75	1.16283	0.062559	18.5878	4.03225e-77	3.24691e-75
PHYPA_023462	544.351	2.21864	0.11939	18.5831	4.39971e-77	3.53006e-75
PHYPA_021046	1909.73	1.48255	0.0797864	18.5814	4.54143e-77	3.6307e-75
PHYPA_005715	347.149	-2.84649	0.153313	-18.5665	5.99532e-77	4.77591e-75
PHYPA_001702	571.621	-2.26064	0.12196	-18.536	1.05886e-76	8.37514e-75
PHYPA_003442	206.143	3.96788	0.214063	18.536	1.0579e-76	8.37514e-75
PHYPA_022972	2221.75	1.69009	0.0913387	18.5035	1.93385e-76	1.51882e-74
PHYPA_000830	1015.15	2.25539	0.122031	18.4821	2.87829e-76	2.25264e-74
PHYPA_022769	1806.45	1.1911	0.0644653	18.4767	3.1822e-76	2.48178e-74
PHYPA_003543	210.575	4.94579	0.267831	18.4661	3.87152e-76	3.00886e-74
PHYPA_023138	7025.19	1.62585	0.0880509	18.4648	3.96233e-76	3.05812e-74
PHYPA_027208	703.754	-1.64752	0.0892245	-18.4649	3.95674e-76	3.05812e-74
PHYPA_006412	209.263	-3.11484	0.168712	-18.4624	4.14161e-76	3.18547e-74
PHYPA_016731	2534.77	-1.22188	0.0663149	-18.4255	8.21036e-76	6.2932e-74
PHYPA_018778	294.487	-3.95914	0.21505	-18.4103	1.08567e-75	8.29307e-74
PHYPA_003023	3080	1.01671	0.0552523	18.4012	1.28395e-75	9.77424e-74
PHYPA_023443	433.947	2.38767	0.129809	18.3937	1.47482e-75	1.11891e-73
PHYPA_015513	1390.31	-1.2524	0.0681263	-18.3835	1.78201e-75	1.34738e-73
PHYPA_008987	1392.68	-2.66378	0.145007	-18.37	2.28239e-75	1.71989e-73
PHYPA_023455	509.349	1.9183	0.104577	18.3435	3.71905e-75	2.79304e-73
PHYPA_001583	3939.74	-1.07464	0.0585884	-18.3422	3.8117e-75	2.85302e-73
PHYPA_023429	1179.93	1.31782	0.0719228	18.3227	5.45452e-75	4.069e-73
PHYPA_021422	1540.17	-1.80492	0.0986473	-18.2967	8.7906e-75	6.53581e-73
PHYPA_022574	1327.53	1.33768	0.0731473	18.2875	1.04174e-74	7.71958e-73
PHYPA_023080	2189.83	1.11894	0.0612383	18.272	1.38396e-74	1.01879e-72
PHYPA_019453	284.894	-2.76579	0.151745	-18.2266	3.17438e-74	2.32909e-72
PHYPA_012893	2046.28	-1.85116	0.101669	-18.2077	4.48528e-74	3.28014e-72
PHYPA_022891	2221.47	1.18665	0.0653022	18.1717	8.64326e-74	6.27974e-72
PHYPA_007163	573.348	2.73388	0.150469	18.169	9.0786e-74	6.57462e-72
PHYPA_023378	3109.73	1.21526	0.0668977	18.1659	9.60338e-74	6.93215e-72
PHYPA_019825	1816.54	1.42687	0.0786001	18.1535	1.2049e-73	8.66943e-72
PHYPA_022426	1194.92	1.99083	0.109752	18.1393	1.56031e-73	1.11906e-71
PHYPA_023050	554.672	1.70553	0.0940363	18.137	1.62739e-73	1.16343e-71
PHYPA_011797	5314.53	-1.15675	0.0637961	-18.132	1.78178e-73	1.26973e-71
PHYPA_016535	5951.07	-1.36188	0.075144	-18.1236	2.07619e-73	1.47483e-71
PHYPA_001389	2717.63	1.82662	0.100817	18.1183	2.28689e-73	1.61934e-71
PHYPA_026060	307.927	-2.70378	0.149237	-18.1173	2.32716e-73	1.64264e-71
PHYPA_010250	1570.64	-1.49851	0.0828466	-18.0878	3.97986e-73	2.79154e-71
PHYPA_003443	531.235	2.19957	0.12169	18.0751	5.00438e-73	3.49914e-71
PHYPA_003568	956.75	2.02824	0.112296	18.0615	6.4054e-73	4.46477e-71
PHYPA_024599	391.567	-3.60959	0.20015	-18.0344	1.04613e-72	7.26913e-71
PHYPA_018730	403.676	-2.49864	0.138593	-18.0286	1.16146e-72	8.04547e-71
PHYPA_020669	362.381	-3.09132	0.171594	-18.0153	1.47897e-72	1.02131e-70
PHYPA_010446	382.489	-2.75611	0.153245	-17.985	2.55534e-72	1.75916e-70
PHYPA_022871	1907.28	1.05718	0.0588468	17.9649	3.66941e-72	2.51184e-70
PHYPA_003626	7655.53	1.31418	0.0731558	17.9641	3.7201e-72	2.53752e-70
PHYPA_022678	1677.33	1.18552	0.0660819	17.9402	5.72423e-72	3.89265e-70
PHYPA_022832	1809.55	1.17068	0.0652726	17.9352	6.26104e-72	4.24476e-70
PHYPA_013818	581.399	-1.802	0.100498	-17.9307	6.79218e-72	4.59089e-70
PHYPA_030139	629.045	-1.80032	0.100577	-17.9	1.18025e-71	7.95331e-70
PHYPA_022834	1984.71	1.41587	0.0792184	17.8731	1.91201e-71	1.28456e-69
PHYPA_023253	1152.17	1.24406	0.0696793	17.8541	2.6862e-71	1.79927e-69
PHYPA_007090	562.939	-2.3904	0.134309	-17.7977	7.36335e-71	4.91735e-69
PHYPA_023377	3983.07	1.19952	0.0674025	17.7963	7.54671e-71	5.02475e-69
PHYPA_021971	445.061	-3.20174	0.179932	-17.7942	7.83305e-71	5.19988e-69
PHYPA_022767	1668.34	1.13979	0.064056	17.7937	7.91446e-71	5.23834e-69
PHYPA_022713	2344.99	1.0978	0.0616989	17.7928	8.03057e-71	5.29946e-69
PHYPA_018481	413.406	-2.94292	0.165453	-17.787	8.90473e-71	5.859e-69
PHYPA_029108	619.371	-1.80666	0.101834	-17.7412	2.01584e-70	1.32245e-68
PHYPA_022313	626.528	-2.25871	0.12735	-17.7362	2.20306e-70	1.44103e-68
PHYPA_008012	381.069	3.1735	0.179118	17.7173	3.08167e-70	2.00984e-68
PHYPA_022732	1297.96	1.21073	0.0683452	17.7149	3.21605e-70	2.09137e-68
PHYPA_022776	1550.64	1.20936	0.0682889	17.7095	3.54473e-70	2.29841e-68
PHYPA_016100	280.011	3.02207	0.170706	17.7034	3.94768e-70	2.55226e-68
PHYPA_008328	261.072	-2.87525	0.162414	-17.7032	3.96171e-70	2.55393e-68
PHYPA_013921	1805.76	1.70461	0.0963052	17.7001	4.18508e-70	2.69015e-68
PHYPA_023134	2829.61	1.24045	0.0701092	17.6931	4.73919e-70	3.03757e-68
PHYPA_020411	510.558	2.66616	0.150938	17.664	7.93814e-70	5.07336e-68
PHYPA_030404	544.435	-2.16484	0.122671	-17.6476	1.06169e-69	6.76601e-68
PHYPA_022982	858.859	1.57662	0.0893565	17.6442	1.12806e-69	7.1685e-68
PHYPA_014041	605.236	-2.8245	0.160131	-17.6387	1.24196e-69	7.86988e-68
PHYPA_007259	350.193	-2.43532	0.138205	-17.6211	1.69777e-69	1.07277e-67
PHYPA_025385	1944.72	-1.03948	0.0590254	-17.6107	2.0404e-69	1.28563e-67
PHYPA_026796	853.318	-2.18518	0.124093	-17.6091	2.09629e-69	1.31712e-67
PHYPA_020711	1111.69	-1.72488	0.0981696	-17.5704	4.15118e-69	2.59362e-67
PHYPA_003096	1856.35	1.05702	0.0602771	17.536	7.61562e-69	4.74487e-67
PHYPA_023164	1077	1.25113	0.0714002	17.5228	9.59143e-69	5.95924e-67
PHYPA_011906	1244.76	-1.20681	0.0689083	-17.5132	1.13579e-68	7.03714e-67
PHYPA_004546	498.945	3.18013	0.182086	17.465	2.64767e-68	1.63591e-66
PHYPA_011268	1395.11	-1.90328	0.109005	-17.4604	2.8678e-68	1.76703e-66
PHYPA_011905	2168.42	-1.1605	0.066518	-17.4463	3.67072e-68	2.24932e-66
PHYPA_012927	5935.5	-1.08394	0.0621855	-17.4307	4.82675e-68	2.94961e-66
PHYPA_017305	301.41	-2.4527	0.140731	-17.4283	5.03432e-68	3.06805e-66
PHYPA_019481	2675.54	-1.15271	0.0662123	-17.4094	7.00519e-68	4.25751e-66
PHYPA_028921	467.255	3.74992	0.215454	17.4047	7.59521e-68	4.60357e-66
PHYPA_023400	1200.56	1.62808	0.0936361	17.3873	1.02997e-67	6.22586e-66
PHYPA_003259	2020.92	1.50458	0.0865973	17.3744	1.28842e-67	7.76708e-66
PHYPA_013343	798.157	-2.07636	0.119513	-17.3735	1.30925e-67	7.87136e-66
PHYPA_017418	256.893	2.60823	0.150318	17.3514	1.92507e-67	1.15427e-65
PHYPA_001576	2305.65	-1.38053	0.0796983	-17.3219	3.21522e-67	1.92267e-65
PHYPA_004192	432.325	-2.78065	0.160746	-17.2985	4.83009e-67	2.88062e-65
PHYPA_022600	1669.92	1.10769	0.064059	17.2918	5.42613e-67	3.22746e-65
PHYPA_022989	1819.81	1.04469	0.0604248	17.2891	5.68215e-67	3.37075e-65
PHYPA_005582	1013.92	-1.44847	0.0839573	-17.2524	1.0735e-66	6.35129e-65
PHYPA_023235	3459.1	1.39951	0.0812217	17.2307	1.56254e-66	9.22021e-65
PHYPA_015118	15952.7	-1.18748	0.0690737	-17.1916	3.07165e-66	1.80774e-64
PHYPA_003622	958.403	1.71711	0.0999648	17.1771	3.94109e-66	2.30725e-64
PHYPA_002772	919.301	1.39709	0.081391	17.1652	4.83816e-66	2.825e-64
PHYPA_002193	3475.65	1.26471	0.0737024	17.1597	5.32043e-66	3.09849e-64
PHYPA_030431	1107.34	-2.32015	0.135495	-17.1235	9.90506e-66	5.7385e-64
PHYPA_000175	390.521	-2.92223	0.170679	-17.1212	1.03067e-65	5.95571e-64
PHYPA_009963	333.4	-2.59167	0.151444	-17.1131	1.18487e-65	6.8291e-64
PHYPA_030085	1039.6	1.44309	0.0844206	17.0941	1.64225e-65	9.44081e-64
PHYPA_011710	683.617	1.8975	0.111053	17.0864	1.87385e-65	1.07445e-63
PHYPA_015319	4281.32	-1.22276	0.0715903	-17.08	2.09106e-65	1.19593e-63
PHYPA_007208	3051.39	-1.11587	0.0655619	-17.0202	5.82077e-65	3.30362e-63
PHYPA_005086	305.172	-2.46378	0.144811	-17.0137	6.49572e-65	3.67734e-63
PHYPA_017397	14260.3	-1.02472	0.0602467	-17.0087	7.08335e-65	3.99985e-63
PHYPA_007325	169.707	5.87251	0.345406	17.0017	7.9725e-65	4.49057e-63
PHYPA_000083	174.957	-3.03645	0.178773	-16.9849	1.06165e-64	5.94979e-63
PHYPA_000919	1731.71	1.04883	0.0617657	16.9808	1.13977e-64	6.37155e-63
PHYPA_001012	389.975	2.67552	0.157635	16.9729	1.30299e-64	7.26578e-63
PHYPA_009062	1443.26	-1.16526	0.0688997	-16.9124	3.64541e-64	2.0277e-62
PHYPA_016979	301.31	2.67945	0.158599	16.8945	4.93907e-64	2.74045e-62
PHYPA_023321	2812.66	1.08829	0.06444	16.8884	5.47885e-64	3.0324e-62
PHYPA_002722	2158.48	1.04576	0.0619417	16.883	5.99658e-64	3.31073e-62
PHYPA_030798	11550.3	-1.00805	0.0597201	-16.8795	6.36387e-64	3.50484e-62
PHYPA_027808	2903.88	1.16188	0.0688403	16.8779	6.54684e-64	3.59673e-62
PHYPA_002165	3006.13	1.17127	0.0694302	16.8697	7.51677e-64	4.11945e-62
PHYPA_023312	2869.22	1.03961	0.0616688	16.858	9.1578e-64	5.00649e-62
PHYPA_022824	457.775	-2.08615	0.123903	-16.837	1.30669e-63	7.12608e-62
PHYPA_011414	382.736	-2.87499	0.170796	-16.8328	1.40254e-63	7.63017e-62
PHYPA_023099	2439.16	1.16227	0.0690671	16.8282	1.51765e-63	8.2363e-62
PHYPA_009653	1402.48	-1.51409	0.0900246	-16.8187	1.78062e-63	9.63998e-62
PHYPA_017959	2927.64	-1.58846	0.0944809	-16.8125	1.97772e-63	1.06811e-61
PHYPA_022784	1319.39	1.11589	0.066384	16.8096	2.07669e-63	1.11885e-61
PHYPA_022984	1520.58	1.2584	0.0748764	16.8063	2.1934e-63	1.17889e-61
PHYPA_024145	262.705	-2.80829	0.167176	-16.7984	2.50727e-63	1.34434e-61
PHYPA_010432	719.313	-2.37291	0.141316	-16.7915	2.81413e-63	1.50525e-61
PHYPA_002979	1871.47	1.1037	0.0657457	16.7875	3.01443e-63	1.60854e-61
PHYPA_022619	1472.59	1.09252	0.0651632	16.7659	4.33303e-63	2.30664e-61
PHYPA_023106	3506.14	1.0604	0.0632715	16.7595	4.82308e-63	2.5614e-61
PHYPA_023320	1723.52	1.22709	0.0733333	16.733	7.52939e-63	3.98915e-61
PHYPA_022715	2466.52	1.42365	0.0851119	16.7267	8.3683e-63	4.4231e-61
PHYPA_012808	456.724	2.88257	0.17237	16.7232	8.88835e-63	4.68687e-61
PHYPA_021972	812.829	-2.59913	0.155429	-16.7224	9.0083e-63	4.73892e-61
PHYPA_022577	1271.9	1.26154	0.0754464	16.721	9.21449e-63	4.83598e-61
PHYPA_002472	341.923	-2.47737	0.148253	-16.7104	1.10024e-62	5.76076e-61
PHYPA_018599	4162.72	1.15353	0.0690452	16.7068	1.16857e-62	6.10423e-61
PHYPA_014879	1223.42	-1.22561	0.0733957	-16.6986	1.3409e-62	6.98804e-61
PHYPA_009364	2491.63	-1.00338	0.0600988	-16.6954	1.41496e-62	7.35683e-61
PHYPA_011896	298.789	-2.28559	0.136967	-16.6872	1.62409e-62	8.42451e-61
PHYPA_002637	24889.8	1.59245	0.0955065	16.6737	2.03496e-62	1.05312e-60
PHYPA_021188	6044.25	1.94365	0.116678	16.6582	2.63772e-62	1.3619e-60
PHYPA_003724	535.819	1.56215	0.0939232	16.6322	4.07357e-62	2.09464e-60
PHYPA_009790	250.234	-3.05357	0.183594	-16.6322	4.07565e-62	2.09464e-60
PHYPA_023101	1084.52	1.26003	0.0758846	16.6046	6.45764e-62	3.31121e-60
PHYPA_022785	2132.21	1.15243	0.0694056	16.6043	6.48619e-62	3.31822e-60
PHYPA_002832	1656.55	1.1924	0.0718377	16.5985	7.14793e-62	3.64839e-60
PHYPA_011446	608.354	1.66795	0.100659	16.5704	1.14026e-61	5.79349e-60
PHYPA_001236	4049.04	-1.21434	0.0734044	-16.5432	1.79261e-61	9.06673e-60
PHYPA_020012	317.196	-2.82639	0.171036	-16.5251	2.41995e-61	1.2157e-59
PHYPA_003356	597.099	-1.906	0.115495	-16.5029	3.49592e-61	1.75228e-59
PHYPA_023008	686.836	1.50644	0.0912897	16.5017	3.5653e-61	1.78305e-59
PHYPA_002782	2543.37	1.05068	0.0637032	16.4933	4.10005e-61	2.0459e-59
PHYPA_022896	1683.61	1.15262	0.0699083	16.4876	4.50184e-61	2.23638e-59
PHYPA_023437	673.472	1.4272	0.0866421	16.4724	5.79246e-61	2.86476e-59
PHYPA_007223	2116	-1.50551	0.0914001	-16.4716	5.86736e-61	2.89539e-59
PHYPA_024283	605.08	1.64199	0.0997156	16.4667	6.36291e-61	3.11922e-59
PHYPA_007338	1113.37	1.20672	0.0733494	16.4517	8.15447e-61	3.97999e-59
PHYPA_007282	2982.04	-1.00053	0.0609326	-16.4203	1.36991e-60	6.65705e-59
PHYPA_022927	1808.82	1.01164	0.0616268	16.4156	1.48021e-60	7.17741e-59
PHYPA_029370	3951.81	-1.28568	0.0783852	-16.4021	1.84776e-60	8.9402e-59
PHYPA_001590	2212.91	-1.04217	0.0635939	-16.3879	2.33468e-60	1.12717e-58
PHYPA_010899	996.804	-1.7942	0.109614	-16.3683	3.22278e-60	1.55257e-58
PHYPA_029123	255.753	-2.60414	0.159389	-16.3383	5.2725e-60	2.53455e-58
PHYPA_007850	214.627	2.58382	0.158335	16.3187	7.27101e-60	3.48635e-58
PHYPA_022618	1679.29	1.07508	0.0658806	16.3186	7.28374e-60	3.48635e-58
PHYPA_002017	2580.23	1.01896	0.0625039	16.3024	9.48779e-60	4.52191e-58
PHYPA_011408	1048.04	1.5119	0.0927654	16.2981	1.01858e-59	4.84423e-58
PHYPA_017645	1073.86	1.80867	0.110984	16.2967	1.04113e-59	4.94095e-58
PHYPA_022701	841.684	1.49603	0.0918091	16.295	1.07054e-59	5.06973e-58
PHYPA_029820	512.786	-1.962	0.120464	-16.287	1.22044e-59	5.76735e-58
PHYPA_009104	1072.04	-1.24304	0.0765526	-16.2378	2.72537e-59	1.28519e-57
PHYPA_012608	1354.96	-1.3436	0.0827758	-16.2318	3.00311e-59	1.41317e-57
PHYPA_024055	1681.86	-1.1133	0.0685947	-16.2301	3.0909e-59	1.45142e-57
PHYPA_018178	647.185	-1.50821	0.0930092	-16.2157	3.90801e-59	1.83126e-57
PHYPA_022624	4244.5	1.14547	0.0706588	16.2113	4.19921e-59	1.96359e-57
PHYPA_002938	1333.6	1.63314	0.100821	16.1984	5.17229e-59	2.41356e-57
PHYPA_030986	154.067	-3.10274	0.191644	-16.1901	5.92109e-59	2.7572e-57
PHYPA_008475	985.899	1.82457	0.112735	16.1846	6.47657e-59	3.00958e-57
PHYPA_025437	341.41	-2.22727	0.137666	-16.1788	7.12127e-59	3.30228e-57
PHYPA_021619	1955.85	-1.15293	0.0712869	-16.1731	7.80953e-59	3.60645e-57
PHYPA_020098	457.694	-1.95361	0.120856	-16.1648	8.93834e-59	4.11921e-57
PHYPA_027778	3988.58	-1.04822	0.0649177	-16.1469	1.19336e-58	5.48822e-57
PHYPA_007677	760.221	-1.39167	0.0862207	-16.1408	1.3187e-58	6.05216e-57
PHYPA_030520	176.655	-3.18976	0.197793	-16.1268	1.65443e-58	7.54644e-57
PHYPA_003398	2135.32	1.92734	0.11957	16.1188	1.88082e-58	8.56155e-57
PHYPA_019138	7194.12	1.29132	0.080174	16.1065	2.29758e-58	1.04374e-56
PHYPA_004255	1782.31	-1.01484	0.0630935	-16.0848	3.26224e-58	1.47595e-56
PHYPA_029874	1642.39	1.2166	0.075638	16.0845	3.27458e-58	1.47853e-56
PHYPA_017246	3459.16	1.24991	0.077785	16.0687	4.22569e-58	1.90028e-56
PHYPA_001846	1293.32	1.81843	0.113203	16.0635	4.59911e-58	2.06405e-56
PHYPA_022903	1841.36	1.06773	0.0664851	16.0596	4.89318e-58	2.19161e-56
PHYPA_000281	1030.78	-2.34473	0.146016	-16.0581	5.01725e-58	2.24268e-56
PHYPA_006647	580.774	2.40245	0.149781	16.0398	6.73514e-58	2.99855e-56
PHYPA_016216	348.938	-2.47412	0.154297	-16.0348	7.29999e-58	3.24355e-56
PHYPA_028579	9525.5	-1.26056	0.0786782	-16.0217	9.01993e-58	3.99979e-56
PHYPA_030188	471.225	-2.40922	0.150379	-16.021	9.11722e-58	4.03491e-56
PHYPA_012878	486.294	-2.45664	0.153481	-16.0061	1.15818e-57	5.11547e-56
PHYPA_030745	430.314	-1.87671	0.117377	-15.9888	1.53038e-57	6.73277e-56
PHYPA_022845	843.298	1.33004	0.0832955	15.9677	2.14405e-57	9.41399e-56
PHYPA_009734	899.903	-1.29698	0.0812505	-15.9628	2.32209e-57	1.01557e-55
PHYPA_013936	540.29	-1.60484	0.100536	-15.9628	2.31946e-57	1.01557e-55
PHYPA_030157	2731.51	-1.18922	0.074651	-15.9303	3.90189e-57	1.69984e-55
PHYPA_023232	1036.26	1.22376	0.0768337	15.9275	4.08663e-57	1.77685e-55
PHYPA_019038	1138.63	-1.99646	0.125367	-15.9249	4.25409e-57	1.84606e-55
PHYPA_013202	3042.23	1.66948	0.105075	15.8885	7.61235e-57	3.29696e-55
PHYPA_017599	1552.35	1.0419	0.0657167	15.8544	1.31059e-56	5.65428e-55
PHYPA_000223	309.776	2.29918	0.145021	15.8542	1.31514e-56	5.66299e-55
PHYPA_022092	7584.39	-1.01398	0.0639775	-15.849	1.42859e-56	6.13515e-55
PHYPA_005912	31629.2	-1.03665	0.0654848	-15.8304	1.9201e-56	8.20455e-55
PHYPA_002501	1744.11	1.04324	0.0659039	15.8297	1.94124e-56	8.27903e-55
PHYPA_028084	3512.23	-1.02468	0.0647511	-15.8249	2.09458e-56	8.91598e-55
PHYPA_011719	381.926	-2.02085	0.127735	-15.8206	2.24341e-56	9.53127e-55
PHYPA_024619	3569.63	-1.08462	0.0685619	-15.8196	2.28108e-56	9.67291e-55
PHYPA_025565	113.255	-5.1521	0.325739	-15.8167	2.38835e-56	1.01086e-54
PHYPA_017051	1106.1	1.86211	0.117755	15.8135	2.51226e-56	1.06129e-54
PHYPA_013784	269.492	-2.66265	0.168448	-15.8069	2.78941e-56	1.17614e-54
PHYPA_011529	240.243	-2.24649	0.142123	-15.8067	2.79759e-56	1.17736e-54
PHYPA_007341	1320.31	1.16081	0.0734599	15.8019	3.01799e-56	1.26772e-54
PHYPA_016699	1319.05	1.41392	0.0896519	15.7712	4.91174e-56	2.05933e-54
PHYPA_005581	253.993	-2.30293	0.146096	-15.7631	5.58356e-56	2.33661e-54
PHYPA_011100	972.769	-1.31781	0.0836556	-15.7528	6.56885e-56	2.74379e-54
PHYPA_022846	796.926	1.34488	0.0854077	15.7466	7.24983e-56	3.02257e-54
PHYPA_016035	416.93	-1.92852	0.122486	-15.7448	7.45566e-56	3.10259e-54
PHYPA_022742	943.617	1.7065	0.108464	15.7333	8.93616e-56	3.71175e-54
PHYPA_005788	213.956	-2.48155	0.157729	-15.733	8.97946e-56	3.7228e-54
PHYPA_020595	192.349	3.16577	0.201349	15.7228	1.05552e-55	4.35988e-54
PHYPA_023211	2223.7	1.1168	0.0710624	15.7158	1.17943e-55	4.86271e-54
PHYPA_028507	917.944	1.55406	0.0989313	15.7085	1.32232e-55	5.44174e-54
PHYPA_009629	362.056	-2.38281	0.151722	-15.7051	1.39587e-55	5.73385e-54
PHYPA_012349	1065.99	-1.70698	0.108743	-15.6974	1.57528e-55	6.45893e-54
PHYPA_003917	5293	-1.5022	0.0958346	-15.6749	2.24627e-55	9.19322e-54
PHYPA_010604	535.334	1.92644	0.122932	15.6707	2.39809e-55	9.79658e-54
PHYPA_027095	253.457	-2.30424	0.147113	-15.663	2.70607e-55	1.10345e-53
PHYPA_010392	287.359	-2.28894	0.146286	-15.647	3.48409e-55	1.41811e-53
PHYPA_023250	995.138	1.21895	0.0779363	15.6404	3.86543e-55	1.57046e-53
PHYPA_009816	421.668	-2.16883	0.138672	-15.64	3.88444e-55	1.57532e-53
PHYPA_002364	1643.07	1.1493	0.0734938	15.6381	4.0073e-55	1.61925e-53
PHYPA_022798	849.458	1.42652	0.0912204	15.6381	4.00249e-55	1.61925e-53
PHYPA_026443	2730.89	3.92732	0.251258	15.6306	4.50258e-55	1.81609e-53
PHYPA_005032	426.87	1.64542	0.105333	15.6211	5.22809e-55	2.10492e-53
PHYPA_008307	1051.39	1.19622	0.0766027	15.6158	5.67905e-55	2.27826e-53
PHYPA_014948	311.86	2.61981	0.167766	15.6159	5.67441e-55	2.27826e-53
PHYPA_025966	1910.73	-1.12224	0.071876	-15.6136	5.8795e-55	2.35444e-53
PHYPA_026320	225.313	-2.59373	0.166244	-15.6019	7.06543e-55	2.81922e-53
PHYPA_021883	163.108	4.31263	0.276435	15.6009	7.17897e-55	2.85941e-53
PHYPA_027137	304.562	-2.63174	0.168713	-15.5989	7.40659e-55	2.94481e-53
PHYPA_007044	3716.36	1.2898	0.0826993	15.5962	7.72377e-55	3.06546e-53
PHYPA_007184	5503.98	1.22503	0.0785507	15.5955	7.81604e-55	3.09657e-53
PHYPA_008419	436.651	-2.02912	0.130194	-15.5854	9.14569e-55	3.61693e-53
PHYPA_023439	372.753	1.79756	0.115494	15.5641	1.27574e-54	5.02743e-53
PHYPA_002508	386.038	-1.97803	0.127142	-15.5577	1.41156e-54	5.55288e-53
PHYPA_030556	5591.69	-1.09782	0.070638	-15.5415	1.81762e-54	7.12512e-53
PHYPA_023434	930.126	1.23419	0.0794574	15.5327	2.08364e-54	8.1536e-53
PHYPA_029163	1859.43	-1.04308	0.0671559	-15.5322	2.1e-54	8.20323e-53
PHYPA_001919	288.291	-2.1462	0.138383	-15.5091	3.00872e-54	1.17119e-52
PHYPA_023237	2360.52	1.10994	0.071618	15.4981	3.5715e-54	1.38785e-52
PHYPA_023097	609.231	2.36528	0.152637	15.4962	3.68194e-54	1.42827e-52
PHYPA_014729	190.444	-2.58494	0.166883	-15.4895	4.08364e-54	1.58135e-52
PHYPA_022551	439.849	-1.71905	0.111013	-15.4851	4.37588e-54	1.68865e-52
PHYPA_002726	1528.48	1.0898	0.0704011	15.4798	4.74633e-54	1.82844e-52
PHYPA_006241	842.08	-1.50516	0.0973264	-15.4651	5.96781e-54	2.29503e-52
PHYPA_029275	613.874	1.6305	0.105627	15.4364	9.3143e-54	3.56968e-52
PHYPA_017220	669.213	1.42528	0.0923721	15.4298	1.03177e-53	3.9407e-52
PHYPA_012609	1200.08	-1.23898	0.080329	-15.4238	1.13274e-53	4.31894e-52
PHYPA_015038	120.523	-3.75784	0.243749	-15.4168	1.26159e-53	4.802e-52
PHYPA_003155	1306.7	-1.75086	0.113863	-15.3769	2.33966e-53	8.8752e-52
PHYPA_013793	184.654	-3.31556	0.215751	-15.3675	2.70314e-53	1.02192e-51
PHYPA_025013	267.717	2.73987	0.178306	15.3662	2.76038e-53	1.0418e-51
PHYPA_017546	232.759	2.45818	0.160002	15.3634	2.88027e-53	1.08521e-51
PHYPA_023381	2690.21	1.02086	0.0665312	15.344	3.88391e-53	1.46089e-51
PHYPA_009931	1335.13	1.45979	0.0951496	15.342	4.00428e-53	1.50363e-51
PHYPA_004958	929.865	-1.41977	0.0926248	-15.3282	4.95453e-53	1.85421e-51
PHYPA_018005	181.552	-2.74747	0.179312	-15.3223	5.42706e-53	2.02765e-51
PHYPA_025965	2006.28	-1.11371	0.0727	-15.3193	5.68384e-53	2.12004e-51
PHYPA_019842	246.254	-2.15736	0.140864	-15.3152	6.05352e-53	2.2504e-51
PHYPA_025757	255.095	3.31965	0.216795	15.3124	6.32017e-53	2.34561e-51
PHYPA_010515	1834.62	-1.00739	0.0657931	-15.3115	6.40838e-53	2.3744e-51
PHYPA_030831	1336.25	-1.07252	0.0700897	-15.3022	7.39354e-53	2.73487e-51
PHYPA_013381	216.678	-2.95545	0.193195	-15.2978	7.90976e-53	2.92098e-51
PHYPA_024638	1269.03	-1.00641	0.065881	-15.2762	1.1014e-52	4.0539e-51
PHYPA_002843	1846.37	1.50445	0.098544	15.2668	1.27277e-52	4.67696e-51
PHYPA_005659	285.981	-2.56661	0.168165	-15.2625	1.35963e-52	4.98793e-51
PHYPA_017639	876.704	-1.28885	0.0845842	-15.2375	1.99486e-52	7.29434e-51
PHYPA_015719	1806.56	1.34813	0.088503	15.2326	2.14743e-52	7.83936e-51
PHYPA_011932	1755.22	1.33735	0.0878802	15.2179	2.6905e-52	9.80584e-51
PHYPA_017128	426.775	-2.10116	0.138106	-15.2141	2.8514e-52	1.03753e-50
PHYPA_002821	2049.64	1.19465	0.0786041	15.1984	3.62633e-52	1.31735e-50
PHYPA_002771	699.356	1.28052	0.0842855	15.1926	3.95614e-52	1.43482e-50
PHYPA_001480	4265.86	-1.02789	0.0676701	-15.1897	4.13746e-52	1.49815e-50
PHYPA_012158	178.143	-2.54948	0.16787	-15.1872	4.29849e-52	1.55393e-50
PHYPA_023646	11300.1	1.55007	0.102102	15.1816	4.6803e-52	1.68923e-50
PHYPA_025126	251.705	-2.67428	0.176217	-15.176	5.09795e-52	1.83403e-50
PHYPA_007569	908.78	-2.1124	0.139345	-15.1595	6.55661e-52	2.355e-50
PHYPA_022137	527.677	2.06418	0.136293	15.1451	8.15729e-52	2.92052e-50
PHYPA_030225	503.618	2.37401	0.157094	15.112	1.34887e-51	4.80615e-50
PHYPA_030873	2096.47	1.27979	0.0847097	15.1079	1.43558e-51	5.09883e-50
PHYPA_010918	687.544	1.31146	0.0868296	15.1038	1.52888e-51	5.42156e-50
PHYPA_007602	111.466	-3.92272	0.25979	-15.0996	1.62908e-51	5.75858e-50
PHYPA_023018	864.455	1.32424	0.0877422	15.0923	1.81891e-51	6.41943e-50
PHYPA_023013	2221.18	1.41965	0.0940936	15.0876	1.95344e-51	6.88333e-50
PHYPA_017592	2313.29	1.03214	0.0684366	15.0817	2.13546e-51	7.51283e-50
PHYPA_016664	744.109	-2.17068	0.144072	-15.0666	2.68445e-51	9.41456e-50
PHYPA_023206	1249.67	1.11647	0.0741343	15.0601	2.96518e-51	1.03665e-49
PHYPA_020376	491.856	-1.52775	0.101521	-15.0486	3.52825e-51	1.23158e-49
PHYPA_022217	185.929	2.95555	0.196475	15.0428	3.84691e-51	1.34071e-49
PHYPA_017811	378.233	2.42898	0.161517	15.0385	4.10916e-51	1.42987e-49
PHYPA_008959	763.517	-2.09101	0.139055	-15.0373	4.1831e-51	1.45333e-49
PHYPA_003837	875.516	-1.19298	0.0793772	-15.0293	4.72049e-51	1.63495e-49
PHYPA_022558	447.111	-2.58372	0.17195	-15.026	4.96316e-51	1.71633e-49
PHYPA_022663	931.822	1.17621	0.0783396	15.0142	5.92696e-51	2.04329e-49
PHYPA_023139	630.202	1.39435	0.0928754	15.0131	6.02431e-51	2.07365e-49
PHYPA_022782	453.266	1.55007	0.103321	15.0024	7.08119e-51	2.4262e-49
PHYPA_014522	1365.35	-1.16617	0.0777388	-15.0011	7.2249e-51	2.47165e-49
PHYPA_015196	564.808	-1.44794	0.0965235	-15.0009	7.24634e-51	2.47519e-49
PHYPA_030577	193.471	-2.53722	0.169228	-14.9929	8.16898e-51	2.78607e-49
PHYPA_014619	1374.65	-1.04489	0.0697433	-14.9819	9.63621e-51	3.28146e-49
PHYPA_020267	1884.43	4.11841	0.274926	14.9801	9.90997e-51	3.36954e-49
PHYPA_022815	2920.25	1.11194	0.0742735	14.9709	1.13825e-50	3.86434e-49
PHYPA_002220	1512.68	1.30378	0.0871225	14.9649	1.24554e-50	4.21574e-49
PHYPA_023392	821.408	1.29647	0.0868139	14.9338	1.98473e-50	6.69735e-49
PHYPA_023996	173.61	-2.59892	0.174116	-14.9264	2.22058e-50	7.47059e-49
PHYPA_023414	475.052	2.17267	0.145692	14.9127	2.72374e-50	9.14957e-49
PHYPA_005668	553.612	-2.43538	0.163387	-14.9056	3.03021e-50	1.01485e-48
PHYPA_010592	1699.26	1.95015	0.130833	14.9056	3.02977e-50	1.01485e-48
PHYPA_027126	596.528	1.98052	0.132872	14.9054	3.03921e-50	1.01634e-48
PHYPA_013058	1155.27	1.12384	0.0755003	14.8852	4.11079e-50	1.37262e-48
PHYPA_009022	829.409	-1.31752	0.0885654	-14.8763	4.69898e-50	1.56434e-48
PHYPA_015030	869.849	-1.13298	0.0761813	-14.8721	4.99899e-50	1.66174e-48
PHYPA_014141	127.064	-3.31804	0.223115	-14.8715	5.04945e-50	1.67601e-48
PHYPA_027061	375.094	2.67436	0.179834	14.8713	5.06471e-50	1.67858e-48
PHYPA_010417	1221.78	-1.0623	0.071457	-14.8663	5.45759e-50	1.8061e-48
PHYPA_024766	620.993	-1.84698	0.124279	-14.8616	5.85407e-50	1.93444e-48
PHYPA_030328	6635.15	-1.24282	0.083657	-14.8561	6.3479e-50	2.09453e-48
PHYPA_019236	3759.16	1.04515	0.0703874	14.8486	7.10351e-50	2.33282e-48
PHYPA_022963	2279.87	1.25299	0.0843851	14.8485	7.11193e-50	2.33282e-48
PHYPA_025432	96.4807	-5.07457	0.341888	-14.8428	7.74667e-50	2.53729e-48
PHYPA_021632	2238.75	1.07944	0.0727634	14.835	8.704e-50	2.84667e-48
PHYPA_003857	507.615	-1.88796	0.127291	-14.8318	9.12066e-50	2.97857e-48
PHYPA_024543	327.01	-1.70526	0.115238	-14.7977	1.51573e-49	4.93552e-48
PHYPA_007909	186.807	-2.53775	0.17159	-14.7896	1.70928e-49	5.55765e-48
PHYPA_002461	1182.22	1.21188	0.0819553	14.7871	1.77338e-49	5.75768e-48
PHYPA_023459	1238.43	1.022	0.0691166	14.7866	1.7875e-49	5.79507e-48
PHYPA_014953	522.977	-1.75771	0.118943	-14.7777	2.03906e-49	6.60104e-48
PHYPA_008589	1341.16	-1.13351	0.0767162	-14.7754	2.11175e-49	6.81658e-48
PHYPA_001979	506.895	1.45495	0.0985828	14.7587	2.70585e-49	8.70908e-48
PHYPA_021635	846.113	2.16142	0.146496	14.7541	2.89576e-49	9.30691e-48
PHYPA_016658	225.467	-2.40197	0.162861	-14.7486	3.14332e-49	1.00735e-47
PHYPA_006820	2540.14	-1.17506	0.0797178	-14.7402	3.5566e-49	1.13816e-47
PHYPA_001192	871.931	-1.36975	0.0929547	-14.7357	3.80068e-49	1.21453e-47
PHYPA_011185	343.197	-1.85512	0.125894	-14.7356	3.80893e-49	1.21542e-47
PHYPA_001254	339.442	-2.02196	0.137273	-14.7295	4.16619e-49	1.32563e-47
PHYPA_023356	1461.51	1.22463	0.0832148	14.7165	5.05313e-49	1.60556e-47
PHYPA_005253	720.687	-1.29584	0.0881152	-14.7062	5.88475e-49	1.86713e-47
PHYPA_023176	1286.31	1.09015	0.07414	14.7039	6.08425e-49	1.92769e-47
PHYPA_008480	423.633	-2.07863	0.141369	-14.7035	6.11893e-49	1.93592e-47
PHYPA_008116	1578.84	1.19281	0.0811344	14.7017	6.28681e-49	1.98622e-47
PHYPA_023973	114.424	4.0412	0.275091	14.6904	7.42738e-49	2.33994e-47
PHYPA_030627	107.264	4.04807	0.275639	14.6861	7.91397e-49	2.48972e-47
PHYPA_022005	158.449	-3.4147	0.232524	-14.6854	7.99604e-49	2.51199e-47
PHYPA_023882	166.833	2.70853	0.184555	14.676	9.1898e-49	2.87891e-47
PHYPA_003129	566.941	-2.59826	0.177074	-14.6733	9.56003e-49	2.99069e-47
PHYPA_019841	3286.75	-1.02588	0.0699708	-14.6615	1.13713e-48	3.54736e-47
PHYPA_021296	355.509	-2.75148	0.187876	-14.6452	1.44656e-48	4.49381e-47
PHYPA_004825	682.652	-2.35827	0.161277	-14.6225	2.01808e-48	6.25185e-47
PHYPA_011113	1072.31	1.54131	0.105583	14.598	2.89004e-48	8.92829e-47
PHYPA_022738	1947.47	1.0262	0.0703003	14.5974	2.91954e-48	8.99824e-47
PHYPA_022875	1118.64	1.06697	0.0730939	14.5973	2.92075e-48	8.99824e-47
PHYPA_008202	1271	1.21537	0.0832828	14.5933	3.09835e-48	9.53225e-47
PHYPA_020091	321.732	-1.73149	0.118751	-14.5809	3.7182e-48	1.14078e-46
PHYPA_006051	675.004	-2.06421	0.141828	-14.5543	5.48078e-48	1.67895e-46
PHYPA_011291	288.735	-3.42091	0.235045	-14.5543	5.48737e-48	1.67895e-46
PHYPA_007038	696.136	1.33326	0.0916164	14.5526	5.61986e-48	1.71714e-46
PHYPA_005625	336.947	-1.68633	0.11588	-14.5525	5.6339e-48	1.71907e-46
PHYPA_021887	143.769	3.08721	0.212295	14.5421	6.55877e-48	1.99582e-46
PHYPA_028409	521.893	-2.00571	0.13803	-14.531	7.7085e-48	2.33929e-46
PHYPA_014164	184.3	-2.51378	0.173275	-14.5074	1.08701e-47	3.2898e-46
PHYPA_023102	1222.91	1.18055	0.0814092	14.5015	1.18544e-47	3.58282e-46
PHYPA_005447	554.02	-1.76459	0.121734	-14.4955	1.29343e-47	3.89339e-46
PHYPA_022636	3320.93	1.1639	0.0802933	14.4956	1.29145e-47	3.89339e-46
PHYPA_029529	586.542	1.29556	0.0893764	14.4956	1.29179e-47	3.89339e-46
PHYPA_015246	2181.01	-1.08355	0.0747645	-14.4928	1.34562e-47	4.04502e-46
PHYPA_025398	128.998	-3.02657	0.208875	-14.4899	1.40339e-47	4.213e-46
PHYPA_021853	301.489	-2.8119	0.194119	-14.4854	1.4982e-47	4.48554e-46
PHYPA_011392	307.789	-1.84005	0.127037	-14.4843	1.52168e-47	4.54975e-46
PHYPA_020187	260.971	2.06794	0.1429	14.4713	1.83937e-47	5.48492e-46
PHYPA_022755	743.794	1.21156	0.0837239	14.4708	1.8519e-47	5.51491e-46
PHYPA_028175	654.757	-2.04947	0.141654	-14.4682	1.92499e-47	5.72491e-46
PHYPA_011706	580.184	-1.73131	0.119831	-14.448	2.58025e-47	7.65325e-46
PHYPA_027383	6221.88	-1.07367	0.0743424	-14.4423	2.8038e-47	8.29426e-46
PHYPA_008113	748.535	-1.96956	0.136512	-14.4278	3.45937e-47	1.022e-45
PHYPA_000491	944.429	-1.19183	0.0826116	-14.4269	3.50678e-47	1.03464e-45
PHYPA_029827	178.67	-2.34863	0.162927	-14.4153	4.14823e-47	1.22066e-45
PHYPA_019973	377.025	-1.83403	0.127324	-14.4045	4.84985e-47	1.42524e-45
PHYPA_030179	455.777	1.56312	0.108528	14.4029	4.9586e-47	1.45528e-45
PHYPA_018087	1626.06	1.07905	0.0749464	14.3977	5.3519e-47	1.56865e-45
PHYPA_017110	131.735	3.5371	0.245714	14.3952	5.54912e-47	1.62219e-45
PHYPA_010323	10198.6	-1.06789	0.0741847	-14.395	5.56583e-47	1.62495e-45
PHYPA_020885	213.16	-2.33542	0.162277	-14.3916	5.8463e-47	1.7046e-45
PHYPA_012290	251.972	-2.4699	0.171748	-14.381	6.81428e-47	1.97907e-45
PHYPA_008501	274.902	-2.69151	0.187196	-14.3781	7.10614e-47	2.06115e-45
PHYPA_021942	1931.36	-1.43596	0.0999323	-14.3693	8.06687e-47	2.33072e-45
PHYPA_005504	249.053	-2.10395	0.1465	-14.3614	9.0318e-47	2.60614e-45
PHYPA_002207	1358.9	1.17355	0.0818144	14.344	1.16121e-46	3.34635e-45
PHYPA_028976	576.261	-1.52543	0.106377	-14.3398	1.23339e-46	3.54976e-45
PHYPA_005986	480.855	-1.91613	0.133677	-14.3341	1.34046e-46	3.85295e-45
PHYPA_011007	367.754	-2.79615	0.195142	-14.3288	1.44642e-46	4.15218e-45
PHYPA_026996	133.346	-3.17293	0.221495	-14.3251	1.52552e-46	4.37361e-45
PHYPA_021389	460.572	-1.66016	0.116042	-14.3066	1.98982e-46	5.69013e-45
PHYPA_017307	10813.1	-1.21774	0.0851237	-14.3055	2.02042e-46	5.76284e-45
PHYPA_022106	458.292	-4.72208	0.330179	-14.3016	2.13889e-46	6.09297e-45
PHYPA_030827	1058.88	1.10613	0.0773676	14.2971	2.28072e-46	6.4887e-45
PHYPA_013765	342.151	-2.08428	0.146012	-14.2747	3.14516e-46	8.91394e-45
PHYPA_015960	175.294	2.99453	0.209813	14.2723	3.25516e-46	9.21401e-45
PHYPA_030954	3404.08	1.42427	0.0998298	14.267	3.51562e-46	9.93863e-45
PHYPA_027034	174.069	-2.61326	0.183222	-14.2628	3.72968e-46	1.05304e-44
PHYPA_022682	1984.2	2.11812	0.148588	14.255	4.17352e-46	1.17687e-44
PHYPA_001849	1207.76	1.67582	0.117589	14.2515	4.38596e-46	1.23521e-44
PHYPA_002200	2135.62	1.00428	0.0704732	14.2505	4.44875e-46	1.25132e-44
PHYPA_003432	433.219	-1.78895	0.125551	-14.2488	4.55997e-46	1.28098e-44
PHYPA_023073	1193.21	1.08142	0.0759161	14.245	4.8171e-46	1.35152e-44
PHYPA_022986	644.168	1.26317	0.0887031	14.2404	5.14243e-46	1.44098e-44
PHYPA_005173	152.5	-2.83933	0.199592	-14.2257	6.3493e-46	1.77026e-44
PHYPA_025873	811.344	-2.20854	0.155278	-14.2232	6.57902e-46	1.83202e-44
PHYPA_009058	782.895	-1.13052	0.0795056	-14.2194	6.94379e-46	1.93119e-44
PHYPA_010399	357.697	-1.61202	0.113385	-14.2172	7.16196e-46	1.98938e-44
PHYPA_003993	159.205	-2.89903	0.204162	-14.1997	9.20284e-46	2.5531e-44
PHYPA_023332	1416.87	1.0581	0.0745417	14.1948	9.87298e-46	2.73222e-44
PHYPA_020879	956.543	-1.07235	0.0755528	-14.1934	1.00646e-45	2.7818e-44
PHYPA_000286	2081.43	1.47415	0.103909	14.187	1.10286e-45	3.04071e-44
PHYPA_005768	93.9027	5.85618	0.413093	14.1764	1.2821e-45	3.52182e-44
PHYPA_003759	381.051	-2.53743	0.179039	-14.1725	1.35562e-45	3.7192e-44
PHYPA_022393	1343.65	-1.20405	0.0849708	-14.1701	1.40257e-45	3.8433e-44
PHYPA_007252	5808.23	-1.0848	0.0766016	-14.1616	1.58288e-45	4.33205e-44
PHYPA_014523	768.893	2.0114	0.142052	14.1595	1.63039e-45	4.45659e-44
PHYPA_016123	485.045	-1.87583	0.132538	-14.1531	1.78623e-45	4.8647e-44
PHYPA_011211	6623.59	-1.16318	0.0821977	-14.151	1.84006e-45	4.9991e-44
PHYPA_030852	382.465	1.72893	0.122189	14.1496	1.87716e-45	5.09368e-44
PHYPA_025423	95.1872	4.29822	0.303891	14.1439	2.03564e-45	5.51032e-44
PHYPA_022869	1165.98	1.09461	0.0773963	14.1429	2.06504e-45	5.58311e-44
PHYPA_024069	380.042	1.86094	0.131605	14.1403	2.14304e-45	5.78699e-44
PHYPA_017623	128.888	3.11985	0.2209	14.1234	2.72672e-45	7.33649e-44
PHYPA_009287	313.612	1.71575	0.121561	14.1143	3.10009e-45	8.31101e-44
PHYPA_020780	210.443	-2.3249	0.164733	-14.1132	3.15029e-45	8.43545e-44
PHYPA_016924	196.936	2.33044	0.165178	14.1086	3.361e-45	8.98885e-44
PHYPA_012424	138.713	-2.69094	0.190839	-14.1005	3.76879e-45	1.00674e-43
PHYPA_003981	423.726	-1.65513	0.117449	-14.0923	4.23639e-45	1.13029e-43
PHYPA_024151	408.999	-2.59199	0.183947	-14.0909	4.31875e-45	1.15089e-43
PHYPA_006284	725.532	1.32876	0.094308	14.0896	4.40358e-45	1.1721e-43
PHYPA_016490	988.392	-1.39965	0.0994302	-14.0767	5.27877e-45	1.40337e-43
PHYPA_024687	566.179	1.68044	0.119392	14.075	5.41114e-45	1.43685e-43
PHYPA_023354	349.225	1.57141	0.111676	14.0712	5.70751e-45	1.51375e-43
PHYPA_011883	249.353	-2.92624	0.20821	-14.0543	7.25363e-45	1.91697e-43
PHYPA_010739	1523.58	-1.02648	0.0731614	-14.0303	1.0168e-44	2.6745e-43
PHYPA_016873	514.77	-1.3095	0.0933712	-14.0247	1.10147e-44	2.89379e-43
PHYPA_021926	103.323	3.98564	0.284196	14.0243	1.1077e-44	2.90332e-43
PHYPA_013428	802.065	-1.89054	0.134931	-14.0111	1.33257e-44	3.48084e-43
PHYPA_015586	1733.22	-1.06807	0.07623	-14.0111	1.33272e-44	3.48084e-43
PHYPA_026966	482.839	2.04298	0.145889	14.0036	1.48166e-44	3.85629e-43
PHYPA_024732	737.478	1.26704	0.0905956	13.9857	1.90675e-44	4.95112e-43
PHYPA_016160	1637.24	-1.00808	0.0720919	-13.9833	1.97211e-44	5.11486e-43
PHYPA_030422	796.701	-1.93871	0.138828	-13.9648	2.55609e-44	6.61411e-43
PHYPA_005700	576.207	-2.41064	0.172871	-13.9447	3.38758e-44	8.73525e-43
PHYPA_008339	559.625	-1.74762	0.125373	-13.9394	3.65083e-44	9.4032e-43
PHYPA_007580	213.974	-2.13574	0.153268	-13.9347	3.89676e-44	1.00135e-42
PHYPA_026805	877.514	-1.44205	0.103737	-13.901	6.248e-44	1.6037e-42
PHYPA_022931	1657.26	1.4705	0.105798	13.8991	6.41849e-44	1.64557e-42
PHYPA_027196	123.922	-3.43667	0.247428	-13.8896	7.32796e-44	1.87658e-42
PHYPA_023412	1054.79	1.00006	0.072063	13.8775	8.6699e-44	2.21769e-42
PHYPA_002925	1415.61	1.07708	0.0776497	13.871	9.49001e-44	2.42468e-42
PHYPA_000325	6914.02	-1.2649	0.0912457	-13.8626	1.06726e-43	2.7237e-42
PHYPA_014651	170.406	-2.31436	0.166982	-13.8599	1.10836e-43	2.82538e-42
PHYPA_022900	1335.94	1.01622	0.0733721	13.8502	1.2682e-43	3.22913e-42
PHYPA_010630	1021.29	1.16757	0.0843433	13.8431	1.40064e-43	3.56229e-42
PHYPA_008378	15392.7	1.12546	0.0813116	13.8413	1.43595e-43	3.64795e-42
PHYPA_020247	196.766	-2.56947	0.18593	-13.8196	1.94215e-43	4.92268e-42
PHYPA_029338	1000.73	1.18567	0.0857982	13.8192	1.95092e-43	4.93931e-42
PHYPA_022948	1049	1.01444	0.0734326	13.8145	2.08337e-43	5.26269e-42
PHYPA_022305	3575.44	-1.49359	0.108147	-13.8108	2.19522e-43	5.53896e-42
PHYPA_028202	410.003	-1.50127	0.108709	-13.81	2.21977e-43	5.59457e-42
PHYPA_002859	175.232	-3.03382	0.219692	-13.8094	2.23636e-43	5.63001e-42
PHYPA_019979	174.383	2.3648	0.171255	13.8086	2.26157e-43	5.68706e-42
PHYPA_023205	734.348	1.21917	0.0883956	13.7922	2.83954e-43	7.10841e-42
PHYPA_002807	1100.39	1.0166	0.0737432	13.7857	3.10759e-43	7.77072e-42
PHYPA_011119	611.117	-2.22868	0.161671	-13.7853	3.12522e-43	7.80606e-42
PHYPA_008667	258.787	-1.77358	0.128683	-13.7826	3.24344e-43	8.09227e-42
PHYPA_027272	207.572	-2.17132	0.1576	-13.7774	3.48554e-43	8.68658e-42
PHYPA_016478	7503.17	-1.05818	0.0768709	-13.7657	4.09765e-43	1.02007e-41
PHYPA_016234	520.019	-1.53503	0.111652	-13.7484	5.21008e-43	1.29555e-41
PHYPA_005316	288.49	-2.09818	0.152634	-13.7464	5.34994e-43	1.32737e-41
PHYPA_004739	778.141	-1.6205	0.117895	-13.7452	5.44103e-43	1.34847e-41
PHYPA_016225	605.362	-1.51342	0.110178	-13.7361	6.16865e-43	1.52372e-41
PHYPA_004386	87.823	-5.20477	0.379196	-13.7258	7.11555e-43	1.75567e-41
PHYPA_006990	2384.16	-1.21232	0.0883248	-13.7257	7.12685e-43	1.75651e-41
PHYPA_022786	1813.02	1.36792	0.0996826	13.7227	7.42027e-43	1.82681e-41
PHYPA_030934	1053.37	1.10951	0.0808831	13.7174	7.98339e-43	1.96328e-41
PHYPA_028958	694.089	-1.3141	0.0957987	-13.7173	7.99728e-43	1.96453e-41
PHYPA_003527	1440.22	1.27846	0.0933299	13.6983	1.03903e-42	2.54119e-41
PHYPA_011807	188.569	-2.95551	0.215787	-13.6964	1.06684e-42	2.60634e-41
PHYPA_020712	452.354	-2.40708	0.17593	-13.682	1.30016e-42	3.17288e-41
PHYPA_013256	143.501	-2.65568	0.19453	-13.6518	1.97009e-42	4.77639e-41
PHYPA_030794	2559.19	-1.04455	0.0765211	-13.6505	2.00422e-42	4.85386e-41
PHYPA_024581	306.713	-2.22853	0.163282	-13.6483	2.06507e-42	4.99039e-41
PHYPA_000759	1358.66	1.20187	0.0880648	13.6475	2.08815e-42	5.04072e-41
PHYPA_024251	367.42	1.58767	0.116385	13.6415	2.26707e-42	5.4667e-41
PHYPA_028880	834.162	-1.13324	0.0832447	-13.6134	3.33395e-42	8.02199e-41
PHYPA_017151	5058.82	1.01601	0.0746984	13.6015	3.92394e-42	9.41113e-41
PHYPA_002263	906.375	1.07946	0.0794016	13.5949	4.29461e-42	1.0278e-40
PHYPA_001472	2765.48	-1.06625	0.0785126	-13.5806	5.22156e-42	1.24697e-40
PHYPA_007714	1155.89	1.40161	0.103233	13.5772	5.47078e-42	1.30509e-40
PHYPA_022318	467.645	-1.68943	0.124433	-13.5771	5.47842e-42	1.30551e-40
PHYPA_030006	553.34	1.35825	0.100093	13.5698	6.04645e-42	1.4378e-40
PHYPA_014500	3500.2	-1.05901	0.0780652	-13.5657	6.39547e-42	1.51756e-40
PHYPA_007336	828.384	1.0538	0.0776915	13.5639	6.55457e-42	1.55366e-40
PHYPA_023558	199.765	2.94651	0.217316	13.5586	7.04542e-42	1.66647e-40
PHYPA_022849	1017.46	1.1166	0.0823756	13.555	7.39669e-42	1.74585e-40
PHYPA_019123	253.788	-2.47814	0.182943	-13.546	8.36866e-42	1.97318e-40
PHYPA_013553	1187.24	-1.08084	0.0797987	-13.5445	8.53524e-42	2.01033e-40
PHYPA_022843	639.918	1.18814	0.087732	13.5429	8.72924e-42	2.05386e-40
PHYPA_000816	128.556	3.87579	0.286316	13.5368	9.48673e-42	2.22973e-40
PHYPA_028924	456.566	1.45402	0.107491	13.5269	1.08559e-41	2.54617e-40
PHYPA_004324	477.127	-1.32943	0.0983304	-13.52	1.19098e-41	2.7875e-40
PHYPA_030863	635.183	-1.15271	0.0852819	-13.5164	1.25118e-41	2.92226e-40
PHYPA_030623	1373.41	-1.43122	0.105899	-13.515	1.27615e-41	2.97747e-40
PHYPA_005234	1648.01	1.19834	0.0887416	13.5037	1.48677e-41	3.46164e-40
PHYPA_000525	177.512	-2.99581	0.22193	-13.4989	1.58682e-41	3.69072e-40
PHYPA_008617	1160.9	-2.04716	0.151727	-13.4924	1.73339e-41	4.02741e-40
PHYPA_022954	1150.36	1.0362	0.0768052	13.4913	1.7593e-41	4.08337e-40
PHYPA_011088	590.124	1.2947	0.095975	13.49	1.79165e-41	4.15412e-40
PHYPA_023287	401.856	1.49099	0.110555	13.4864	1.8801e-41	4.35469e-40
PHYPA_009703	839.505	-1.91485	0.142286	-13.4578	2.77142e-41	6.40585e-40
PHYPA_025270	286.194	-2.72509	0.202498	-13.4574	2.78516e-41	6.43095e-40
PHYPA_000288	2693.83	-1.02787	0.0764125	-13.4515	3.01544e-41	6.95546e-40
PHYPA_029998	187.441	-2.0417	0.151787	-13.4511	3.03255e-41	6.98771e-40
PHYPA_006374	189.082	-2.14929	0.159827	-13.4476	3.17972e-41	7.31926e-40
PHYPA_024719	156.749	-2.41402	0.179576	-13.4429	3.39064e-41	7.78869e-40
PHYPA_008361	1252.35	-1.19361	0.0888753	-13.4302	4.02486e-41	9.23607e-40
PHYPA_001313	2332.06	-1.12206	0.0836379	-13.4157	4.8897e-41	1.11976e-39
PHYPA_016980	474.979	-1.49542	0.111477	-13.4146	4.96793e-41	1.13651e-39
PHYPA_003153	108.099	-3.1334	0.233638	-13.4113	5.18858e-41	1.18577e-39
PHYPA_002320	1046.78	1.40905	0.10507	13.4106	5.24315e-41	1.19702e-39
PHYPA_023474	875.823	1.00147	0.0746855	13.4092	5.34155e-41	1.21823e-39
PHYPA_001149	1588.51	-1.45505	0.108636	-13.3938	6.57491e-41	1.49646e-39
PHYPA_012205	753.506	-1.40003	0.104627	-13.3811	7.79433e-41	1.77091e-39
PHYPA_011910	882.224	-1.31431	0.0982537	-13.3767	8.27428e-41	1.8775e-39
PHYPA_012462	328.502	1.88744	0.141136	13.3732	8.67058e-41	1.96542e-39
PHYPA_023473	488.458	1.29114	0.0965547	13.3721	8.80118e-41	1.993e-39
PHYPA_003512	1354.48	1.04494	0.078249	13.354	1.12283e-40	2.54003e-39
PHYPA_002115	290.361	2.00677	0.150299	13.3519	1.15532e-40	2.61089e-39
PHYPA_023878	549.215	1.52024	0.114008	13.3345	1.45795e-40	3.28814e-39
PHYPA_017467	153.858	-2.47628	0.185748	-13.3314	1.5196e-40	3.4237e-39
PHYPA_025129	224.601	-2.17889	0.163474	-13.3286	1.57771e-40	3.55104e-39
PHYPA_006773	192.942	-2.37687	0.178383	-13.3246	1.66625e-40	3.74653e-39
PHYPA_013353	1364.91	1.55016	0.116359	13.3222	1.72075e-40	3.86131e-39
PHYPA_002005	3753.2	1.01549	0.0762416	13.3193	1.78764e-40	4.00738e-39
PHYPA_017764	613.568	-2.07399	0.15577	-13.3144	1.90786e-40	4.27257e-39
PHYPA_030667	234.895	1.91207	0.1438	13.2968	2.41738e-40	5.40819e-39
PHYPA_005259	141.104	2.51815	0.189452	13.2918	2.58449e-40	5.77626e-39
PHYPA_003996	376.038	1.93095	0.145302	13.2892	2.67323e-40	5.9686e-39
PHYPA_023241	1600.47	1.00658	0.0757795	13.283	2.90413e-40	6.47766e-39
PHYPA_016217	7227.73	-2.80384	0.211111	-13.2813	2.97082e-40	6.6198e-39
PHYPA_022727	683.597	1.16546	0.0878006	13.274	3.27735e-40	7.29554e-39
PHYPA_023268	873.966	1.08111	0.0814507	13.2732	3.31295e-40	7.36744e-39
PHYPA_022609	475.128	1.25757	0.0951604	13.2153	7.16351e-40	1.582e-38
PHYPA_023370	735.716	1.31078	0.0991998	13.2135	7.33155e-40	1.61751e-38
PHYPA_030524	788.615	1.19379	0.0903571	13.2119	7.48755e-40	1.65029e-38
PHYPA_017096	401.187	-2.09472	0.158591	-13.2083	7.85561e-40	1.728e-38
PHYPA_016003	174.652	2.4262	0.183872	13.195	9.3701e-40	2.05911e-38
PHYPA_005081	793.617	1.58472	0.120388	13.1635	1.42382e-39	3.10442e-38
PHYPA_011032	234.035	-2.07658	0.15782	-13.1579	1.53252e-39	3.33817e-38
PHYPA_000262	361.956	-2.20596	0.167681	-13.1557	1.57811e-39	3.43412e-38
PHYPA_016079	717.884	-1.16126	0.0883717	-13.1406	1.92656e-39	4.18422e-38
PHYPA_027602	397.388	-1.58031	0.1203	-13.1364	2.03785e-39	4.42161e-38
PHYPA_023269	1094.54	1.05506	0.0803297	13.1341	2.09986e-39	4.55173e-38
PHYPA_009221	440.025	-1.54881	0.117967	-13.1292	2.24006e-39	4.85093e-38
PHYPA_029679	217.715	-1.84292	0.140376	-13.1284	2.26311e-39	4.89609e-38
PHYPA_002477	789.272	1.17954	0.0899179	13.118	2.5963e-39	5.61148e-38
PHYPA_013451	411.131	-1.68941	0.128881	-13.1083	2.95226e-39	6.35619e-38
PHYPA_011747	443.368	-2.26557	0.172879	-13.105	3.08407e-39	6.63358e-38
PHYPA_023676	422.673	-1.82539	0.13938	-13.0966	3.44513e-39	7.40305e-38
PHYPA_014952	335.605	-1.78325	0.136195	-13.0934	3.59328e-39	7.71396e-38
PHYPA_002001	926.931	1.03963	0.0794212	13.0901	3.75006e-39	8.04279e-38
PHYPA_023361	907.84	1.02316	0.0781713	13.0887	3.82095e-39	8.18696e-38
PHYPA_023209	952.893	1.07245	0.0819746	13.0827	4.13429e-39	8.84137e-38
PHYPA_027556	183.681	-2.50564	0.191551	-13.0808	4.24027e-39	9.05931e-38
PHYPA_022730	709.481	1.09154	0.0834484	13.0804	4.26004e-39	9.09284e-38
PHYPA_020617	215.715	2.04902	0.156665	13.079	4.34234e-39	9.25964e-38
PHYPA_019689	14720	1.65312	0.126417	13.0767	4.47356e-39	9.53034e-38
PHYPA_016760	129.934	-3.00164	0.229544	-13.0765	4.48483e-39	9.54524e-38
PHYPA_026301	463.473	-2.17022	0.165988	-13.0746	4.60224e-39	9.78579e-38
PHYPA_004747	392.923	1.70705	0.130663	13.0645	5.25249e-39	1.11366e-37
PHYPA_002243	1104.51	-1.07193	0.0820594	-13.0628	5.37036e-39	1.13757e-37
PHYPA_007540	762.941	-1.14736	0.0878478	-13.0607	5.51881e-39	1.1679e-37
PHYPA_007948	142.683	-3.09619	0.237214	-13.0523	6.16694e-39	1.30136e-37
PHYPA_002380	820.166	1.10759	0.0848701	13.0504	6.31734e-39	1.33184e-37
PHYPA_023335	927.062	1.02075	0.0782534	13.0441	6.86308e-39	1.44552e-37
PHYPA_024942	249.324	-1.93938	0.148686	-13.0435	6.92396e-39	1.45697e-37
PHYPA_012079	328.292	-2.00575	0.153779	-13.0431	6.9596e-39	1.46309e-37
PHYPA_022964	809.987	1.02053	0.0782513	13.0417	7.08423e-39	1.48649e-37
PHYPA_010506	1045.06	-1.0766	0.0825687	-13.0388	7.36131e-39	1.54318e-37
PHYPA_023415	1077.94	1.05644	0.0810378	13.0363	7.60128e-39	1.59049e-37
PHYPA_017299	661.93	-1.41044	0.10855	-12.9935	1.33176e-38	2.77876e-37
PHYPA_008175	1414.36	1.39473	0.107363	12.9908	1.37925e-38	2.87516e-37
PHYPA_030200	673.951	1.30325	0.100397	12.981	1.56788e-38	3.26531e-37
PHYPA_027326	1191.51	-1.5602	0.120291	-12.9703	1.80356e-38	3.75266e-37
PHYPA_017406	670.74	-1.46599	0.113193	-12.9513	2.30975e-38	4.79246e-37
PHYPA_021886	809.97	1.27098	0.0981643	12.9475	2.42692e-38	5.02812e-37
PHYPA_021208	121.032	-2.64023	0.203961	-12.9448	2.51527e-38	5.20438e-37
PHYPA_002582	2755.98	1.07485	0.0830362	12.9444	2.52848e-38	5.22686e-37
PHYPA_025793	2108.49	1.05317	0.0813704	12.9429	2.57553e-38	5.31918e-37
PHYPA_005067	393.975	-1.85159	0.143092	-12.9399	2.67912e-38	5.528e-37
PHYPA_010490	106.541	-3.08366	0.238356	-12.9372	2.77677e-38	5.72419e-37
PHYPA_022514	411.223	-1.574	0.121671	-12.9365	2.80135e-38	5.76954e-37
PHYPA_027142	150.571	-2.76613	0.214478	-12.8971	4.67598e-38	9.62156e-37
PHYPA_012244	414.5	-1.52062	0.117921	-12.8953	4.78525e-38	9.82826e-37
PHYPA_013407	4107.28	1.3275	0.102995	12.889	5.19135e-38	1.06427e-36
PHYPA_024552	1612.51	-1.09466	0.0849902	-12.8798	5.84638e-38	1.19746e-36
PHYPA_017550	261.114	1.87664	0.145715	12.8788	5.9216e-38	1.21064e-36
PHYPA_013609	363.373	-2.09373	0.162634	-12.8739	6.31727e-38	1.28917e-36
PHYPA_023706	678.082	-1.06574	0.0827849	-12.8736	6.33609e-38	1.29183e-36
PHYPA_011220	99.4058	3.00918	0.233779	12.8719	6.47588e-38	1.31913e-36
PHYPA_025938	102.001	-2.95132	0.229467	-12.8616	7.40036e-38	1.5047e-36
PHYPA_001083	192.226	-2.38697	0.185706	-12.8535	8.22157e-38	1.67015e-36
PHYPA_007258	114.295	-3.22447	0.250908	-12.8512	8.4668e-38	1.7184e-36
PHYPA_018948	116.32	-3.02512	0.235618	-12.8391	9.90555e-38	2.00311e-36
PHYPA_011911	188.26	-2.36293	0.184214	-12.8271	1.15657e-37	2.33672e-36
PHYPA_010052	172.194	-2.35209	0.183437	-12.8223	1.22956e-37	2.47968e-36
PHYPA_008209	96.8479	3.96976	0.309846	12.8121	1.40358e-37	2.82297e-36
PHYPA_004660	143.658	-2.69629	0.210552	-12.8058	1.52143e-37	3.05724e-36
PHYPA_016877	3531.38	-1.05963	0.0828014	-12.7973	1.69787e-37	3.40566e-36
PHYPA_003029	3139.44	1.19625	0.0935085	12.7929	1.79603e-37	3.59609e-36
PHYPA_024304	675.626	1.82021	0.14255	12.7689	2.44549e-37	4.8877e-36
PHYPA_027909	728.62	1.43173	0.11224	12.756	2.88627e-37	5.7532e-36
PHYPA_029450	500.024	-1.29629	0.101625	-12.7557	2.89915e-37	5.7737e-36
PHYPA_026090	701.877	1.16677	0.0914996	12.7517	3.052e-37	6.07269e-36
PHYPA_008529	2917.58	1.17689	0.092314	12.7488	3.16505e-37	6.29202e-36
PHYPA_031024	1099.48	1.05014	0.0823951	12.7451	3.31863e-37	6.5856e-36
PHYPA_007559	121.43	-2.68431	0.210622	-12.7447	3.33795e-37	6.61803e-36
PHYPA_013111	142.495	-2.26303	0.177709	-12.7345	3.80348e-37	7.53434e-36
PHYPA_022697	678.556	1.37502	0.107991	12.7327	3.88905e-37	7.69017e-36
PHYPA_020128	137.287	2.58974	0.203433	12.7302	4.01736e-37	7.92984e-36
PHYPA_028157	2015.73	1.01237	0.0795803	12.7214	4.50016e-37	8.85932e-36
PHYPA_027655	186.313	1.99556	0.156887	12.7197	4.59524e-37	9.03852e-36
PHYPA_002315	186.129	2.07986	0.163531	12.7184	4.67134e-37	9.18011e-36
PHYPA_013525	1178.54	-1.41614	0.111401	-12.712	5.06916e-37	9.94438e-36
PHYPA_020828	188.03	-2.35792	0.185567	-12.7066	5.43622e-37	1.06457e-35
PHYPA_015902	422.243	1.907	0.150124	12.7028	5.70534e-37	1.11629e-35
PHYPA_013090	481.481	-1.58554	0.124855	-12.699	5.98556e-37	1.1701e-35
PHYPA_011076	385.814	-1.77308	0.139783	-12.6845	7.20829e-37	1.40666e-35
PHYPA_024122	509.275	-1.25887	0.0993593	-12.6699	8.68295e-37	1.69295e-35
PHYPA_008442	401.643	-1.36776	0.10796	-12.6691	8.77207e-37	1.70883e-35
PHYPA_030647	68.5172	-5.08323	0.401383	-12.6643	9.32666e-37	1.8137e-35
PHYPA_027478	687.635	1.07749	0.0851354	12.6562	1.03341e-36	2.00611e-35
PHYPA_011240	809.36	1.09715	0.0867043	12.6539	1.06451e-36	2.06469e-35
PHYPA_026035	896.241	-1.7545	0.13871	-12.6487	1.1376e-36	2.20263e-35
PHYPA_011879	643.359	1.59147	0.125896	12.6412	1.25155e-36	2.41695e-35
PHYPA_010638	848.223	-1.54289	0.122102	-12.636	1.33644e-36	2.57865e-35
PHYPA_023137	829.067	1.09839	0.0869334	12.6348	1.35745e-36	2.61468e-35
PHYPA_029560	129.74	-2.71624	0.215181	-12.6231	1.5759e-36	3.03282e-35
PHYPA_005262	681.684	1.11774	0.0885532	12.6223	1.59142e-36	3.05741e-35
PHYPA_005378	3060.21	1.19327	0.0945388	12.622	1.59622e-36	3.06399e-35
PHYPA_019866	717.852	-1.59254	0.126178	-12.6214	1.60882e-36	3.08552e-35
PHYPA_029109	329.537	-2.0806	0.165119	-12.6006	2.09467e-36	4.01044e-35
PHYPA_023196	833.642	1.06575	0.0845992	12.5976	2.17599e-36	4.15899e-35
PHYPA_028506	568.006	1.97883	0.157108	12.5953	2.2416e-36	4.28073e-35
PHYPA_022441	175.694	2.23952	0.17784	12.5929	2.30979e-36	4.40718e-35
PHYPA_024089	105.646	3.61824	0.287746	12.5744	2.91872e-36	5.55953e-35
PHYPA_025070	472.646	1.53324	0.121937	12.574	2.93325e-36	5.58243e-35
PHYPA_013628	186.843	-2.29591	0.182701	-12.5665	3.22537e-36	6.13314e-35
PHYPA_030993	474.764	-1.66527	0.132538	-12.5645	3.30995e-36	6.28863e-35
PHYPA_010358	278.392	-2.05913	0.163895	-12.5637	3.34392e-36	6.34776e-35
PHYPA_026420	869.632	-1.0701	0.085348	-12.5381	4.61942e-36	8.7467e-35
PHYPA_012256	1291.43	1.26535	0.10098	12.5307	5.07053e-36	9.58458e-35
PHYPA_017887	759.961	1.20438	0.0961995	12.5196	5.83356e-36	1.10083e-34
PHYPA_011250	1069.7	-1.0998	0.0878498	-12.5191	5.87282e-36	1.1073e-34
PHYPA_004368	352.616	-1.94267	0.15526	-12.5123	6.39086e-36	1.20294e-34
PHYPA_000169	819.491	-1.08067	0.08637	-12.5121	6.4143e-36	1.20633e-34
PHYPA_012751	2084.7	-1.20812	0.0967295	-12.4897	8.50108e-36	1.59208e-34
PHYPA_000247	110.606	-2.9032	0.232463	-12.4889	8.58702e-36	1.60683e-34
PHYPA_014059	2914.61	-1.10376	0.0884285	-12.4819	9.3666e-36	1.7483e-34
PHYPA_018883	490.087	-1.4429	0.115608	-12.4809	9.48991e-36	1.76984e-34
PHYPA_024768	433.728	-1.39185	0.111546	-12.4778	9.86571e-36	1.83838e-34
PHYPA_012505	907.285	1.45004	0.116302	12.4679	1.11726e-35	2.07671e-34
PHYPA_017582	368.9	-2.39517	0.192181	-12.4631	1.18617e-35	2.20295e-34
PHYPA_008608	131.601	-2.45149	0.196708	-12.4626	1.19415e-35	2.21592e-34
PHYPA_005268	234.321	-1.99101	0.159826	-12.4574	1.27515e-35	2.36231e-34
PHYPA_023156	3749.77	1.07829	0.08659	12.4528	1.35075e-35	2.49407e-34
PHYPA_022671	267.763	1.53247	0.12312	12.4469	1.45362e-35	2.67737e-34
PHYPA_023119	538.651	1.19019	0.0956667	12.441	1.56605e-35	2.8797e-34
PHYPA_007883	157.42	2.29809	0.184752	12.4388	1.60906e-35	2.95635e-34
PHYPA_025166	196.223	-2.43667	0.195974	-12.4337	1.7158e-35	3.14987e-34
PHYPA_030382	302.926	-1.73805	0.139818	-12.4308	1.77839e-35	3.26208e-34
PHYPA_018726	785.072	1.09644	0.0882339	12.4266	1.8751e-35	3.43666e-34
PHYPA_030846	245.481	-1.96378	0.158178	-12.415	2.16674e-35	3.96466e-34
PHYPA_009643	96.4675	-2.84421	0.229173	-12.4107	2.28595e-35	4.17594e-34
PHYPA_029562	237.787	1.92355	0.155063	12.405	2.45515e-35	4.48136e-34
PHYPA_003797	1125.22	1.39716	0.112681	12.3992	2.63856e-35	4.80826e-34
PHYPA_023236	1112.67	1.07966	0.0870758	12.3991	2.64301e-35	4.81244e-34
PHYPA_027405	149.387	-2.57528	0.207762	-12.3953	2.77088e-35	5.04115e-34
PHYPA_027760	165.415	-2.12274	0.171277	-12.3936	2.82918e-35	5.14303e-34
PHYPA_007785	185.466	1.91555	0.154568	12.3929	2.85485e-35	5.18545e-34
PHYPA_003542	107.589	3.12388	0.252116	12.3906	2.93696e-35	5.33026e-34
PHYPA_018504	313.529	-1.50959	0.122019	-12.3717	3.71773e-35	6.72539e-34
PHYPA_017877	312.345	-1.91503	0.15506	-12.3503	4.85294e-35	8.7506e-34
PHYPA_022604	641.973	1.14357	0.0926082	12.3485	4.9625e-35	8.9337e-34
PHYPA_015453	195.529	-2.08225	0.168671	-12.3451	5.18003e-35	9.2953e-34
PHYPA_016975	255.326	-2.17591	0.176268	-12.3444	5.22526e-35	9.36893e-34
PHYPA_003236	341.623	2.17059	0.175917	12.3387	5.60616e-35	1.00357e-33
PHYPA_010026	644.438	1.06707	0.0864968	12.3365	5.76112e-35	1.02966e-33
PHYPA_002252	1351.43	1.01239	0.0820953	12.3318	6.10303e-35	1.08903e-33
PHYPA_021852	113.223	-2.82956	0.229454	-12.3317	6.11428e-35	1.09016e-33
PHYPA_023360	329.053	1.6978	0.137824	12.3186	7.19291e-35	1.28145e-33
PHYPA_012907	1047.43	1.13542	0.0922702	12.3054	8.47385e-35	1.50246e-33
PHYPA_009167	316.175	-1.60499	0.130475	-12.3011	8.93423e-35	1.58283e-33
PHYPA_009354	3474.36	-1.31567	0.107093	-12.2853	1.08634e-34	1.92156e-33
PHYPA_023170	56.3841	-4.80855	0.391432	-12.2845	1.09729e-34	1.93938e-33
PHYPA_000819	1022.93	-1.11167	0.0906399	-12.2647	1.40134e-34	2.47285e-33
PHYPA_012546	860.873	1.15048	0.0938409	12.2599	1.48698e-34	2.6219e-33
PHYPA_000373	83.9716	3.40053	0.277632	12.2483	1.71532e-34	3.01737e-33
PHYPA_002191	79.7149	3.41482	0.278853	12.2459	1.76666e-34	3.10522e-33
PHYPA_003567	420.171	-2.03337	0.166085	-12.243	1.83162e-34	3.21687e-33
PHYPA_002323	808.611	1.049	0.0856981	12.2406	1.88571e-34	3.30927e-33
PHYPA_027924	1076.2	1.34352	0.109767	12.2398	1.90567e-34	3.34167e-33
PHYPA_029298	380.077	-1.2717	0.103913	-12.2382	1.94381e-34	3.40587e-33
PHYPA_028158	772.419	-1.12202	0.0916867	-12.2376	1.95803e-34	3.42539e-33
PHYPA_024319	608.829	-1.56541	0.127951	-12.2345	2.03297e-34	3.55371e-33
PHYPA_019014	395.834	-1.50264	0.122869	-12.2297	2.15846e-34	3.76718e-33
PHYPA_022164	5528	1.41671	0.115848	12.229	2.17564e-34	3.79419e-33
PHYPA_008233	203.473	-1.81394	0.148344	-12.2279	2.20543e-34	3.84314e-33
PHYPA_008184	327.836	1.44376	0.11811	12.2238	2.32063e-34	4.04072e-33
PHYPA_005085	883.169	-1.69422	0.138701	-12.2149	2.58711e-34	4.50121e-33
PHYPA_028220	1257.44	-1.13299	0.0927832	-12.2111	2.71201e-34	4.71484e-33
PHYPA_004372	358.313	1.95515	0.160166	12.207	2.85153e-34	4.94967e-33
PHYPA_018443	201.06	2.59043	0.212252	12.2045	2.94144e-34	5.10177e-33
PHYPA_014135	129.158	2.26882	0.185924	12.203	2.9976e-34	5.19111e-33
PHYPA_013880	1654.8	-3.21629	0.263731	-12.1954	3.29084e-34	5.6945e-33
PHYPA_029348	110.3	-2.44596	0.20064	-12.1908	3.47984e-34	6.01223e-33
PHYPA_001207	5411.87	-1.04084	0.0853889	-12.1895	3.5378e-34	6.10764e-33
PHYPA_018188	360.962	1.38706	0.113869	12.1811	3.91758e-34	6.74762e-33
PHYPA_030437	61.4148	-4.0124	0.329595	-12.1737	4.29061e-34	7.3617e-33
PHYPA_014325	150.555	-2.00542	0.164747	-12.1727	4.34497e-34	7.44924e-33
PHYPA_012266	2218.44	-1.02369	0.0841682	-12.1625	4.92468e-34	8.4108e-33
PHYPA_008888	733.241	1.17542	0.0967412	12.1501	5.72856e-34	9.76876e-33
PHYPA_028780	269.53	-1.85368	0.152691	-12.1401	6.47348e-34	1.10054e-32
PHYPA_018295	67.8724	3.82709	0.315301	12.1379	6.65234e-34	1.13009e-32
PHYPA_027738	3631.79	1.09354	0.090102	12.1366	6.75353e-34	1.1464e-32
PHYPA_017894	11500.8	1.42418	0.117443	12.1265	7.64422e-34	1.29562e-32
PHYPA_010891	1307.77	1.00245	0.0826809	12.1243	7.8505e-34	1.32958e-32
PHYPA_008210	347.54	1.51889	0.125366	12.1156	8.72711e-34	1.47692e-32
PHYPA_016059	374.27	1.95162	0.16112	12.1129	9.02435e-34	1.52607e-32
PHYPA_023020	761.533	1.04017	0.0858876	12.1109	9.25014e-34	1.56188e-32
PHYPA_000843	750.672	-1.22594	0.101227	-12.1107	9.26656e-34	1.56347e-32
PHYPA_022983	571.585	1.39647	0.115424	12.0986	1.07459e-33	1.8076e-32
PHYPA_010383	829.386	1.29612	0.107149	12.0964	1.10335e-33	1.85457e-32
PHYPA_016616	387.492	-1.71263	0.141614	-12.0936	1.14177e-33	1.9177e-32
PHYPA_022747	294.367	1.81876	0.150399	12.0929	1.15124e-33	1.93216e-32
PHYPA_008823	79.0456	-3.33801	0.276389	-12.0772	1.3937e-33	2.33382e-32
PHYPA_002162	563.593	1.17045	0.0969649	12.0709	1.50514e-33	2.51853e-32
PHYPA_008225	605.643	1.72148	0.14269	12.0645	1.62651e-33	2.71755e-32
PHYPA_001759	344.304	-2.05573	0.170405	-12.0638	1.64096e-33	2.73964e-32
PHYPA_023405	792.655	1.09004	0.0904535	12.0509	1.91863e-33	3.19604e-32
PHYPA_015951	210.169	1.71071	0.142137	12.0357	2.30788e-33	3.83872e-32
PHYPA_007340	244.24	1.63698	0.136061	12.0312	2.4354e-33	4.0478e-32
PHYPA_017239	332.708	1.57154	0.130645	12.0291	2.4988e-33	4.1501e-32
PHYPA_023062	693.71	1.18383	0.0985069	12.0177	2.86809e-33	4.75987e-32
PHYPA_018698	212.956	-1.79249	0.149418	-11.9965	3.7052e-33	6.12635e-32
PHYPA_022808	557.896	1.05857	0.0882857	11.9903	3.99549e-33	6.60143e-32
PHYPA_011224	103.688	-2.65609	0.221532	-11.9897	4.02574e-33	6.64649e-32
PHYPA_012311	125.724	-2.51189	0.209534	-11.988	4.10624e-33	6.77438e-32
PHYPA_029422	29576.8	1.15094	0.0961225	11.9737	4.88319e-33	8.03242e-32
PHYPA_006332	384.275	-1.82745	0.152736	-11.9647	5.4389e-33	8.92676e-32
PHYPA_016208	519.621	1.21772	0.101795	11.9625	5.58359e-33	9.14405e-32
PHYPA_001292	2436.84	1.00024	0.0837016	11.9501	6.48298e-33	1.05859e-31
PHYPA_020439	501.507	-1.42698	0.119501	-11.9411	7.22407e-33	1.17787e-31
PHYPA_011818	215.45	2.62264	0.21999	11.9216	9.13217e-33	1.48573e-31
PHYPA_008496	741.604	-1.01189	0.0848915	-11.9198	9.33723e-33	1.51798e-31
PHYPA_015979	210.091	-2.01535	0.169111	-11.9173	9.61886e-33	1.56035e-31
PHYPA_030400	547.407	1.29541	0.108796	11.9068	1.09072e-32	1.76421e-31
PHYPA_008868	1017.13	-1.41913	0.119247	-11.9008	1.17262e-32	1.89532e-31
PHYPA_012489	1336.08	-1.0942	0.0919602	-11.8987	1.20253e-32	1.94225e-31
PHYPA_022560	417.1	-1.33823	0.112497	-11.8958	1.24514e-32	2.00961e-31
PHYPA_012815	310.83	-1.52763	0.128421	-11.8955	1.24923e-32	2.01476e-31
PHYPA_000755	1959.67	1.23324	0.10368	11.8946	1.26183e-32	2.0336e-31
PHYPA_002375	666.561	1.28764	0.108272	11.8927	1.2917e-32	2.08024e-31
PHYPA_005916	393.258	-1.38427	0.116523	-11.8798	1.50756e-32	2.42088e-31
PHYPA_006213	228.986	1.75199	0.147493	11.8785	1.53116e-32	2.45701e-31
PHYPA_029802	3512.82	1.16628	0.0982139	11.8749	1.59861e-32	2.5634e-31
PHYPA_006652	82.4566	-3.55849	0.299753	-11.8714	1.66659e-32	2.67049e-31
PHYPA_005756	401.309	-2.31507	0.195118	-11.865	1.79954e-32	2.88146e-31
PHYPA_023520	791.633	-3.12716	0.263969	-11.8467	2.23791e-32	3.57312e-31
PHYPA_009368	585.668	-1.25596	0.106021	-11.8464	2.24687e-32	3.58487e-31
PHYPA_009637	260.136	-1.65828	0.14019	-11.8288	2.77058e-32	4.41413e-31
PHYPA_017915	692.128	-1.20186	0.101728	-11.8145	3.28546e-32	5.2307e-31
PHYPA_005512	183.662	-1.82818	0.154832	-11.8075	3.57177e-32	5.67843e-31
PHYPA_005097	285.271	-2.07345	0.175675	-11.8028	3.7769e-32	6.00027e-31
PHYPA_008657	809.94	1.02993	0.0874461	11.7779	5.0768e-32	8.03676e-31
PHYPA_026371	982.795	1.17044	0.0994468	11.7695	5.60807e-32	8.85893e-31
PHYPA_023411	819.869	1.07937	0.0917164	11.7686	5.66762e-32	8.94665e-31
PHYPA_000342	851.346	-1.22161	0.103866	-11.7614	6.16891e-32	9.71733e-31
PHYPA_002987	211.356	-2.10325	0.178829	-11.7612	6.18124e-32	9.72989e-31
PHYPA_025026	633.495	-1.23855	0.105368	-11.7546	6.68932e-32	1.05074e-30
PHYPA_002267	644.396	1.1135	0.0947908	11.747	7.32063e-32	1.1491e-30
PHYPA_027434	210.348	1.81778	0.154748	11.7467	7.34301e-32	1.1518e-30
PHYPA_027622	504.578	-1.29667	0.110422	-11.7429	7.68483e-32	1.20452e-30
PHYPA_005579	365.918	-1.49344	0.127206	-11.7404	7.91482e-32	1.23888e-30
PHYPA_019665	144.406	-1.95852	0.16691	-11.734	8.53665e-32	1.33434e-30
PHYPA_000658	835.874	1.19114	0.101646	11.7186	1.02372e-31	1.59567e-30
PHYPA_004870	327.088	-1.33685	0.114158	-11.7105	1.12588e-31	1.75245e-30
PHYPA_023127	583.78	-1.14383	0.0977118	-11.7062	1.18491e-31	1.84305e-30
PHYPA_005524	79.7581	-2.92157	0.249784	-11.6964	1.33034e-31	2.06495e-30
PHYPA_019964	1686.36	-1.17231	0.100255	-11.6932	1.38067e-31	2.14157e-30
PHYPA_015073	290.876	1.43816	0.123016	11.6908	1.41973e-31	2.20063e-30
PHYPA_009499	1421.79	-1.31619	0.112608	-11.6883	1.4637e-31	2.26564e-30
PHYPA_021740	198.622	-1.9929	0.170557	-11.6847	1.52707e-31	2.36045e-30
PHYPA_011761	96.8564	-2.90592	0.248813	-11.6791	1.62922e-31	2.51486e-30
PHYPA_025617	336.915	-1.99523	0.171101	-11.6611	2.01386e-31	3.10001e-30
PHYPA_013036	567.268	-1.5159	0.130049	-11.6564	2.1283e-31	3.27165e-30
PHYPA_012560	360.237	1.73838	0.149149	11.6553	2.15524e-31	3.31078e-30
PHYPA_029863	181.653	-2.13947	0.183598	-11.653	2.2142e-31	3.39901e-30
PHYPA_003444	1383.55	1.30154	0.111741	11.6478	2.35336e-31	3.60768e-30
PHYPA_030426	566.353	1.40354	0.120528	11.6449	2.4362e-31	3.72699e-30
PHYPA_019686	24937.4	1.02487	0.0880905	11.6343	2.75868e-31	4.21455e-30
PHYPA_022399	108.351	2.88516	0.248493	11.6106	3.6398e-31	5.55307e-30
PHYPA_005821	337.528	2.18668	0.188537	11.5982	4.20914e-31	6.41201e-30
PHYPA_013028	144.415	-2.871	0.24754	-11.5981	4.21143e-31	6.41201e-30
PHYPA_020034	561.525	-1.46201	0.126062	-11.5975	4.24101e-31	6.45265e-30
PHYPA_024226	5603.63	1.21043	0.104426	11.5913	4.55976e-31	6.92817e-30
PHYPA_029939	647.044	1.04667	0.0904096	11.5769	5.39411e-31	8.19031e-30
PHYPA_030740	1405.92	-1.73803	0.150173	-11.5735	5.61364e-31	8.51785e-30
PHYPA_014820	717.418	-1.12134	0.0969038	-11.5717	5.73254e-31	8.69234e-30
PHYPA_001717	985.266	-1.07526	0.0929949	-11.5625	6.38074e-31	9.65552e-30
PHYPA_025798	325.599	-1.84566	0.159646	-11.561	6.49792e-31	9.82617e-30
PHYPA_022777	368.651	1.32663	0.114774	11.5586	6.67541e-31	1.00877e-29
PHYPA_016542	699.427	1.5192	0.13144	11.5581	6.71446e-31	1.01399e-29
PHYPA_030613	295.18	-1.78249	0.154252	-11.5557	6.90926e-31	1.0427e-29
PHYPA_007303	386.716	-2.16354	0.187311	-11.5505	7.34112e-31	1.10712e-29
PHYPA_025911	263.602	2.13904	0.18529	11.5443	7.89197e-31	1.1894e-29
PHYPA_002228	106.857	2.63049	0.227883	11.5432	7.9905e-31	1.20343e-29
PHYPA_023452	536.647	1.04502	0.0905677	11.5386	8.43142e-31	1.26812e-29
PHYPA_017014	755.029	-1.35185	0.117196	-11.5349	8.79968e-31	1.32262e-29
PHYPA_016631	828.489	-1.18361	0.102639	-11.5318	9.12099e-31	1.36907e-29
PHYPA_028348	427.033	1.22612	0.106362	11.5278	9.55866e-31	1.43187e-29
PHYPA_025660	338.432	2.31533	0.201477	11.4918	1.4513e-30	2.15664e-29
PHYPA_030609	543.354	1.48989	0.129707	11.4866	1.54104e-30	2.28695e-29
PHYPA_024413	726.173	-1.1014	0.0958866	-11.4865	1.54248e-30	2.28756e-29
PHYPA_028031	1475.55	1.01924	0.0887525	11.4841	1.58613e-30	2.35074e-29
PHYPA_020944	1919.72	-1.0459	0.0910782	-11.4835	1.59675e-30	2.36491e-29
PHYPA_023014	2097.65	1.00787	0.08777	11.483	1.60556e-30	2.37638e-29
PHYPA_029730	284.936	-1.89379	0.165245	-11.4604	2.0843e-30	3.07476e-29
PHYPA_010512	277.438	1.37678	0.120156	11.4582	2.13809e-30	3.15202e-29
PHYPA_019330	732.18	-1.39268	0.121603	-11.4527	2.28023e-30	3.35934e-29
PHYPA_026874	491.093	1.93666	0.169199	11.446	2.46174e-30	3.62437e-29
PHYPA_003987	1401.61	-1.4134	0.123526	-11.4422	2.57326e-30	3.78355e-29
PHYPA_021719	272.627	-1.5418	0.134812	-11.4367	2.74258e-30	4.02986e-29
PHYPA_021448	522.029	-1.66805	0.145872	-11.435	2.79506e-30	4.10157e-29
PHYPA_009218	129.512	-2.38994	0.209018	-11.4342	2.82244e-30	4.13902e-29
PHYPA_031143	9070.47	-1.04701	0.0915775	-11.433	2.86037e-30	4.19189e-29
PHYPA_003435	635.537	1.44578	0.126477	11.4311	2.92308e-30	4.27536e-29
PHYPA_010896	918.6	-1.02	0.0892439	-11.4294	2.98228e-30	4.3591e-29
PHYPA_022500	701.578	-1.09181	0.0955905	-11.4218	3.25606e-30	4.74682e-29
PHYPA_024178	532.962	-1.44619	0.12665	-11.4188	3.36727e-30	4.90254e-29
PHYPA_025164	398.206	1.36743	0.11981	11.4133	3.58829e-30	5.21074e-29
PHYPA_003769	947.9	1.11019	0.0973131	11.4084	3.79461e-30	5.50318e-29
PHYPA_007397	2857.97	1.06331	0.0932433	11.4036	4.01107e-30	5.81331e-29
PHYPA_011027	878.803	-1.27559	0.111878	-11.4016	4.10403e-30	5.94033e-29
PHYPA_030471	442.838	-1.51736	0.133181	-11.3932	4.52296e-30	6.53398e-29
PHYPA_029469	255.092	-1.59112	0.139741	-11.3862	4.90034e-30	7.06086e-29
PHYPA_005878	1872.87	-1.09027	0.0958139	-11.3791	5.31687e-30	7.65114e-29
PHYPA_006318	198.767	1.7416	0.153081	11.377	5.4422e-30	7.82646e-29
PHYPA_002434	361.831	1.41509	0.124404	11.3749	5.57515e-30	8.01248e-29
PHYPA_021220	1056.13	-1.1197	0.0986764	-11.3472	7.65712e-30	1.09693e-28
PHYPA_023172	201	1.82874	0.161279	11.339	8.41041e-30	1.2033e-28
PHYPA_009183	857.568	-1.39086	0.122684	-11.3369	8.6134e-30	1.23155e-28
PHYPA_009360	437.176	-1.44684	0.127718	-11.3284	9.49439e-30	1.35491e-28
PHYPA_001355	111.601	-2.15857	0.190705	-11.3189	1.05782e-29	1.50764e-28
PHYPA_004106	1235.88	-1.0905	0.0963746	-11.3152	1.10356e-29	1.57183e-28
PHYPA_005075	1141.08	1.39195	0.12305	11.312	1.144e-29	1.6284e-28
PHYPA_006615	90.6423	-2.70842	0.239496	-11.3088	1.18693e-29	1.68843e-28
PHYPA_001795	263.28	-1.57407	0.139298	-11.3001	1.31123e-29	1.86168e-28
PHYPA_010243	243.319	-2.03786	0.180366	-11.2985	1.33546e-29	1.89368e-28
PHYPA_023283	798.939	1.22116	0.108177	11.2886	1.49384e-29	2.11556e-28
PHYPA_027860	319.835	-1.57899	0.139902	-11.2865	1.53089e-29	2.16529e-28
PHYPA_029485	300.599	1.37995	0.122523	11.2628	2.00244e-29	2.81972e-28
PHYPA_009511	1005.18	1.01984	0.0907181	11.2419	2.53937e-29	3.55113e-28
PHYPA_000402	186.679	-2.20207	0.195932	-11.2389	2.62563e-29	3.66717e-28
PHYPA_028069	156.125	1.9271	0.171574	11.2319	2.84343e-29	3.96889e-28
PHYPA_009165	244.726	1.6944	0.150968	11.2235	3.12509e-29	4.35929e-28
PHYPA_016005	413.303	1.15849	0.103248	11.2204	3.23643e-29	4.50615e-28
PHYPA_027159	348.095	-1.45641	0.129884	-11.2132	3.51416e-29	4.88674e-28
PHYPA_021889	146.5	-2.1621	0.192914	-11.2076	3.74341e-29	5.20229e-28
PHYPA_003285	299.094	1.37806	0.122989	11.2048	3.86416e-29	5.36675e-28
PHYPA_011588	57.6802	-3.42064	0.305478	-11.1977	4.18683e-29	5.80767e-28
PHYPA_018468	152.647	-2.03272	0.181764	-11.1833	4.92159e-29	6.80571e-28
PHYPA_028358	194.585	-1.65409	0.148203	-11.161	6.32954e-29	8.73642e-28
PHYPA_000907	531.739	-1.27159	0.113978	-11.1564	6.66218e-29	9.18417e-28
PHYPA_026472	353.44	-1.44915	0.12997	-11.1499	7.1653e-29	9.86555e-28
PHYPA_024111	901.857	-1.29541	0.116187	-11.1494	7.21094e-29	9.92227e-28
PHYPA_017453	2359.5	-1.02168	0.0916852	-11.1433	7.71813e-29	1.06071e-27
PHYPA_005071	5835.59	-1.0041	0.0902168	-11.1298	8.9816e-29	1.23131e-27
PHYPA_000347	179.677	2.03264	0.182806	11.1191	1.01276e-28	1.38671e-27
PHYPA_025196	134.899	3.17518	0.28558	11.1184	1.02119e-28	1.39741e-27
PHYPA_009059	178.399	-2.00176	0.180049	-11.1178	1.02739e-28	1.40502e-27
PHYPA_013978	808.837	-1.00194	0.0901285	-11.1168	1.039e-28	1.42003e-27
PHYPA_003588	573.838	1.95709	0.176106	11.1131	1.08298e-28	1.47833e-27
PHYPA_000559	610.245	-1.29888	0.116985	-11.103	1.21327e-28	1.65314e-27
PHYPA_014569	1335.6	-1.13646	0.102405	-11.0978	1.28622e-28	1.75041e-27
PHYPA_024730	308.296	1.58216	0.142592	11.0957	1.3167e-28	1.79079e-27
PHYPA_003988	2763.42	-1.4561	0.131251	-11.094	1.34186e-28	1.82389e-27
PHYPA_004682	97.5815	-3.0992	0.279493	-11.0886	1.4244e-28	1.93491e-27
PHYPA_019035	422.97	-1.76073	0.158842	-11.0848	1.48753e-28	2.01944e-27
PHYPA_000051	492.672	-1.09425	0.0987963	-11.0758	1.64357e-28	2.22856e-27
PHYPA_004714	104.886	-2.51143	0.226757	-11.0754	1.65098e-28	2.23725e-27
PHYPA_003414	329.476	1.30709	0.118068	11.0706	1.74155e-28	2.35711e-27
PHYPA_005608	123.027	-2.58947	0.23391	-11.0704	1.74706e-28	2.36313e-27
PHYPA_005363	520.176	-1.23282	0.111403	-11.0663	1.82879e-28	2.47219e-27
PHYPA_026254	740.6	1.03703	0.0938442	11.0506	2.17778e-28	2.93506e-27
PHYPA_022793	436.755	1.14454	0.103726	11.0342	2.61369e-28	3.51407e-27
PHYPA_017560	107.264	-2.70566	0.245287	-11.0306	2.72153e-28	3.65465e-27
PHYPA_024068	704.005	1.02434	0.0928641	11.0305	2.72362e-28	3.65526e-27
PHYPA_001756	134.842	-1.90106	0.172431	-11.0251	2.89315e-28	3.88044e-27
PHYPA_002657	224.028	1.82551	0.1656	11.0236	2.9407e-28	3.93711e-27
PHYPA_023290	950.869	1.46034	0.132556	11.0168	3.17199e-28	4.24423e-27
PHYPA_019447	424.793	-1.59082	0.14456	-11.0046	3.63213e-28	4.85409e-27
PHYPA_009561	638.676	-1.02763	0.0933926	-11.0033	3.68346e-28	4.91974e-27
PHYPA_002971	85.3258	-2.83994	0.25816	-11.0007	3.79222e-28	5.05894e-27
PHYPA_021861	515.204	-1.1958	0.108766	-10.9942	4.07443e-28	5.42893e-27
PHYPA_028078	151.342	-2.33195	0.212114	-10.9939	4.0892e-28	5.44535e-27
PHYPA_009352	524.369	-1.20982	0.110249	-10.9736	5.11927e-28	6.80079e-27
PHYPA_020606	276.183	1.42226	0.129613	10.9731	5.14595e-28	6.83217e-27
PHYPA_027348	944.587	1.09352	0.0997866	10.9586	6.04078e-28	8.01545e-27
PHYPA_016838	234.445	-2.01561	0.183982	-10.9555	6.25192e-28	8.29067e-27
PHYPA_006757	733.18	1.67457	0.152888	10.953	6.42947e-28	8.52106e-27
PHYPA_001338	229.727	1.48516	0.135621	10.9508	6.58457e-28	8.72143e-27
PHYPA_023052	545.124	1.09597	0.100085	10.9504	6.6151e-28	8.75148e-27
PHYPA_026115	150.148	1.94064	0.177377	10.9407	7.35905e-28	9.72415e-27
PHYPA_018650	546.599	1.63624	0.149654	10.9335	7.97049e-28	1.05134e-26
PHYPA_030251	5336.23	-1.09291	0.0999984	-10.9292	8.35444e-28	1.10003e-26
PHYPA_011915	206.005	-1.73276	0.158572	-10.9273	8.53696e-28	1.1234e-26
PHYPA_023708	540.264	-1.08153	0.0990435	-10.9197	9.27566e-28	1.21989e-26
PHYPA_000791	205.74	-1.50389	0.137733	-10.9189	9.36056e-28	1.23033e-26
PHYPA_023647	34656.3	1.08943	0.0998041	10.9157	9.70259e-28	1.27454e-26
PHYPA_022825	330.667	-1.78886	0.163882	-10.9156	9.71256e-28	1.27509e-26
PHYPA_004064	109.113	-2.14688	0.196751	-10.9117	1.01361e-27	1.32835e-26
PHYPA_007287	746.149	1.11302	0.102032	10.9086	1.04858e-27	1.37337e-26
PHYPA_018277	265.651	-1.94297	0.178215	-10.9024	1.12249e-27	1.46846e-26
PHYPA_007323	55.7387	3.75103	0.344191	10.8981	1.17661e-27	1.53386e-26
PHYPA_006635	346.09	1.36762	0.125505	10.897	1.19124e-27	1.55202e-26
PHYPA_022894	2000.5	1.22877	0.112764	10.8969	1.19272e-27	1.55304e-26
PHYPA_004617	446.365	-1.23267	0.113137	-10.8953	1.21345e-27	1.57912e-26
PHYPA_022673	517.031	1.42511	0.130846	10.8915	1.26565e-27	1.64609e-26
PHYPA_004156	749.6	1.24104	0.113978	10.8884	1.30939e-27	1.7e-26
PHYPA_011994	66.5736	3.42598	0.314757	10.8845	1.36594e-27	1.77135e-26
PHYPA_022586	2558.27	1.09303	0.100439	10.8825	1.3964e-27	1.8098e-26
PHYPA_013675	686.784	-1.15878	0.106501	-10.8805	1.42754e-27	1.84909e-26
PHYPA_001371	518.733	2.04943	0.188425	10.8766	1.49026e-27	1.92801e-26
PHYPA_003951	612.757	1.06854	0.098243	10.8765	1.49106e-27	1.92801e-26
PHYPA_002845	1266.15	1.01984	0.0937821	10.8746	1.524e-27	1.96946e-26
PHYPA_006116	96.6488	-2.2847	0.210593	-10.8489	2.01939e-27	2.60211e-26
PHYPA_024881	633.146	-1.2397	0.114343	-10.8419	2.17824e-27	2.80517e-26
PHYPA_012240	566.126	1.17119	0.108031	10.8412	2.19541e-27	2.82566e-26
PHYPA_002499	369.904	1.27874	0.118074	10.83	2.48126e-27	3.19172e-26
PHYPA_022945	1101.04	1.02555	0.0947504	10.8237	2.65768e-27	3.40884e-26
PHYPA_014495	69.6717	-3.06782	0.283461	-10.8227	2.68606e-27	3.44325e-26
PHYPA_029532	191.904	-1.90752	0.176275	-10.8213	2.72947e-27	3.49689e-26
PHYPA_002989	761.218	1.0084	0.0932234	10.817	2.85927e-27	3.65688e-26
PHYPA_029642	600.549	-1.04663	0.0968254	-10.8095	3.10354e-27	3.96248e-26
PHYPA_029823	688.195	-1.33816	0.12382	-10.8073	3.17809e-27	4.05533e-26
PHYPA_002517	541.246	1.02521	0.0949386	10.7987	3.4916e-27	4.44014e-26
PHYPA_025950	1354.15	1.00193	0.0927826	10.7987	3.49097e-27	4.44014e-26
PHYPA_005974	199.835	-1.54808	0.143377	-10.7973	3.54539e-27	4.50597e-26
PHYPA_027872	94.533	-2.22398	0.206373	-10.7765	4.44414e-27	5.629e-26
PHYPA_023182	332.797	1.24894	0.116092	10.7582	5.42186e-27	6.85181e-26
PHYPA_011111	120.923	-2.13924	0.199201	-10.7391	6.66767e-27	8.40715e-26
PHYPA_016845	425.351	-1.51624	0.14137	-10.7253	7.74282e-27	9.73526e-26
PHYPA_030369	475.141	-1.19549	0.111538	-10.7182	8.35904e-27	1.04982e-25
PHYPA_022749	4790.13	1.27688	0.119147	10.7169	8.48311e-27	1.06421e-25
PHYPA_004221	365.887	-1.64382	0.153525	-10.7072	9.42019e-27	1.17845e-25
PHYPA_015093	409.546	1.67966	0.15702	10.6971	1.04985e-26	1.31113e-25
PHYPA_014315	815.951	1.17459	0.109917	10.6862	1.1811e-26	1.47176e-25
PHYPA_022223	433.4	-2.0652	0.193402	-10.6783	1.28628e-26	1.60014e-25
PHYPA_027086	550.791	1.35105	0.126543	10.6766	1.3101e-26	1.62886e-25
PHYPA_005232	1128.83	1.14903	0.107746	10.6643	1.49551e-26	1.85422e-25
PHYPA_026333	143.515	-1.94464	0.182377	-10.6628	1.5203e-26	1.8839e-25
PHYPA_006655	99.9119	-2.48563	0.233203	-10.6587	1.58866e-26	1.96643e-25
PHYPA_010364	385.922	-1.15091	0.10801	-10.6556	1.64192e-26	2.0301e-25
PHYPA_018419	167.4	-1.82566	0.171406	-10.6511	1.72337e-26	2.12879e-25
PHYPA_001351	285.566	-1.29273	0.121494	-10.6403	1.93506e-26	2.38593e-25
PHYPA_005092	1116.97	1.39396	0.131041	10.6375	1.9931e-26	2.45343e-25
PHYPA_009513	61.1122	3.12988	0.294241	10.6371	2.00227e-26	2.46336e-25
PHYPA_005336	908.201	-1.05467	0.0991722	-10.6347	2.05429e-26	2.52596e-25
PHYPA_007216	1442.82	-1.06181	0.0998489	-10.6341	2.06726e-26	2.5405e-25
PHYPA_014287	5771.92	1.00208	0.0942518	10.632	2.11619e-26	2.59778e-25
PHYPA_028373	1082.78	-1.44563	0.136008	-10.629	2.18382e-26	2.67932e-25
PHYPA_013989	507.55	-1.10501	0.103987	-10.6264	2.24615e-26	2.75277e-25
PHYPA_025155	251.115	1.56772	0.147801	10.6069	2.76642e-26	3.38481e-25
PHYPA_015505	201.841	-1.72879	0.163049	-10.6029	2.88959e-26	3.53357e-25
PHYPA_015893	129.659	2.22881	0.210262	10.6002	2.97436e-26	3.63324e-25
PHYPA_004783	580.452	-1.01651	0.0960113	-10.5873	3.41126e-26	4.15329e-25
PHYPA_012538	52.5649	-3.25129	0.307155	-10.5852	3.49101e-26	4.24806e-25
PHYPA_030656	380.444	1.31826	0.124594	10.5804	3.67398e-26	4.46583e-25
PHYPA_026889	409.005	-2.0172	0.190716	-10.577	3.81017e-26	4.62382e-25
PHYPA_004534	1718.98	1.30306	0.123242	10.5732	3.96635e-26	4.81073e-25
PHYPA_028053	91.7124	-2.40128	0.22752	-10.5542	4.85993e-26	5.86266e-25
PHYPA_015434	426.366	1.03297	0.0978944	10.5519	4.97852e-26	6.00248e-25
PHYPA_023345	156.652	-1.95485	0.185422	-10.5427	5.48813e-26	6.59907e-25
PHYPA_005387	1096.11	-1.03948	0.0985992	-10.5425	5.50125e-26	6.61128e-25
PHYPA_007171	166.294	-1.96684	0.186624	-10.5391	5.70614e-26	6.85013e-25
PHYPA_023221	6870.52	1.26874	0.120578	10.5222	6.82748e-26	8.17868e-25
PHYPA_022201	707.456	-1.24067	0.117953	-10.5183	7.11305e-26	8.51619e-25
PHYPA_016943	927.454	1.18068	0.112272	10.5162	7.27135e-26	8.70104e-25
PHYPA_012683	1718.49	1.15766	0.110085	10.516	7.28938e-26	8.71794e-25
PHYPA_005351	37.2813	-4.58235	0.436071	-10.5083	7.91378e-26	9.45964e-25
PHYPA_012787	88.651	-2.42006	0.23054	-10.4974	8.8817e-26	1.05939e-24
PHYPA_025455	992.063	1.70961	0.163089	10.4826	1.03806e-25	1.23554e-24
PHYPA_013585	579.352	-1.29519	0.123608	-10.4782	1.08771e-25	1.29394e-24
PHYPA_006849	68.9982	-2.98432	0.28492	-10.4742	1.13452e-25	1.34891e-24
PHYPA_000177	64.0889	-3.29552	0.314721	-10.4713	1.17081e-25	1.39131e-24
PHYPA_014398	477.119	1.28519	0.122759	10.4693	1.19565e-25	1.42008e-24
PHYPA_018485	115.472	-2.30629	0.220307	-10.4685	1.20514e-25	1.43058e-24
PHYPA_013984	193.531	-1.67274	0.159873	-10.4629	1.27834e-25	1.51425e-24
PHYPA_003001	401.808	1.12573	0.107606	10.4616	1.29637e-25	1.53398e-24
PHYPA_024180	317.879	-1.28263	0.122737	-10.4503	1.46102e-25	1.72698e-24
PHYPA_023086	407.803	1.13179	0.108308	10.4497	1.46955e-25	1.73614e-24
PHYPA_016558	236.296	1.59452	0.152667	10.4444	1.55433e-25	1.83532e-24
PHYPA_021946	242.452	-1.4147	0.135585	-10.434	1.73384e-25	2.04512e-24
PHYPA_001820	602.203	-1.2449	0.119619	-10.4072	2.29902e-25	2.69892e-24
PHYPA_012319	1439.85	-1.27619	0.122633	-10.4066	2.3127e-25	2.71356e-24
PHYPA_010407	118.734	-1.87641	0.180439	-10.3992	2.50137e-25	2.93185e-24
PHYPA_001532	308.472	-1.41766	0.136405	-10.3931	2.66651e-25	3.11885e-24
PHYPA_002311	251.829	1.46169	0.140671	10.3908	2.7301e-25	3.19156e-24
PHYPA_002070	609.994	-1.03487	0.0996765	-10.3823	2.98586e-25	3.48689e-24
PHYPA_015878	82.7512	-2.55318	0.245947	-10.381	3.0249e-25	3.53063e-24
PHYPA_016549	297.278	1.33949	0.129102	10.3754	3.20863e-25	3.73921e-24
PHYPA_030997	89.4891	-2.46429	0.237575	-10.3727	3.30138e-25	3.84328e-24
PHYPA_017441	566.772	1.20832	0.116501	10.3717	3.33373e-25	3.87892e-24
PHYPA_015010	313.086	1.21105	0.117031	10.3481	4.27075e-25	4.9511e-24
PHYPA_019738	334.8	-1.95035	0.188497	-10.3469	4.32402e-25	5.00505e-24
PHYPA_003426	174.233	1.56913	0.151799	10.3369	4.79824e-25	5.5482e-24
PHYPA_000230	300.953	1.28934	0.124749	10.3355	4.8697e-25	5.62791e-24
PHYPA_020620	606.228	-1.29028	0.124879	-10.3322	5.0367e-25	5.81789e-24
PHYPA_018892	82.4557	-2.82091	0.273177	-10.3263	5.35868e-25	6.17702e-24
PHYPA_014906	80.7236	-2.6104	0.252993	-10.3181	5.83953e-25	6.72435e-24
PHYPA_004582	366.964	1.62826	0.158009	10.3049	6.69766e-25	7.70456e-24
PHYPA_020894	440.716	-1.15926	0.112634	-10.2922	7.63886e-25	8.76914e-24
PHYPA_015523	597.457	1.16792	0.113615	10.2797	8.7025e-25	9.97991e-24
PHYPA_030727	541.26	-1.14699	0.111599	-10.2778	8.87435e-25	1.01665e-23
PHYPA_007079	551.743	-1.15696	0.112574	-10.2773	8.92229e-25	1.0211e-23
PHYPA_026989	131.198	-2.08649	0.203083	-10.274	9.22528e-25	1.05523e-23
PHYPA_023107	452.099	1.02942	0.100203	10.2734	9.28733e-25	1.06178e-23
PHYPA_029113	106.68	-2.19018	0.213241	-10.2709	9.53266e-25	1.08816e-23
PHYPA_030579	297.98	-1.73842	0.169297	-10.2684	9.77698e-25	1.11548e-23
PHYPA_008793	55.2401	3.20118	0.312463	10.245	1.24638e-24	1.41407e-23
PHYPA_009750	1096.59	-1.53135	0.149486	-10.2441	1.25776e-24	1.42625e-23
PHYPA_000730	122.995	-2.16582	0.211493	-10.2406	1.30378e-24	1.47769e-23
PHYPA_023246	106.086	2.25386	0.220258	10.2328	1.41354e-24	1.60046e-23
PHYPA_009623	1848.54	-1.13121	0.110722	-10.2167	1.66944e-24	1.88446e-23
PHYPA_030672	458.479	1.27452	0.124822	10.2107	1.77532e-24	2.00093e-23
PHYPA_005176	68.9557	-2.76412	0.27078	-10.208	1.82593e-24	2.05486e-23
PHYPA_023815	278.127	2.00001	0.195975	10.2055	1.87421e-24	2.10813e-23
PHYPA_023369	157.294	1.67831	0.164478	10.2038	1.90573e-24	2.14142e-23
PHYPA_016777	116.258	1.93879	0.190092	10.1992	1.99924e-24	2.24312e-23
PHYPA_022658	355.071	1.13662	0.11145	10.1985	2.01255e-24	2.25691e-23
PHYPA_009473	373.313	1.20615	0.118326	10.1934	2.12109e-24	2.37385e-23
PHYPA_015362	621.787	1.0983	0.107896	10.1792	2.45454e-24	2.74017e-23
PHYPA_008455	210.63	-1.44486	0.142002	-10.1749	2.56652e-24	2.86374e-23
PHYPA_016164	369.189	-1.18175	0.116148	-10.1744	2.57869e-24	2.87589e-23
PHYPA_002892	118.08	2.57741	0.253376	10.1723	2.63717e-24	2.93964e-23
PHYPA_007893	818.333	1.03743	0.102004	10.1705	2.68515e-24	2.98864e-23
PHYPA_019218	337.399	1.52855	0.150312	10.1692	2.72127e-24	3.02733e-23
PHYPA_000566	155.624	1.98009	0.194965	10.1562	3.11105e-24	3.45405e-23
PHYPA_015140	461.184	-1.02058	0.100519	-10.1531	3.20967e-24	3.56001e-23
PHYPA_025198	811.701	-1.45693	0.143501	-10.1527	3.222e-24	3.57191e-23
PHYPA_024317	803.936	-1.57772	0.155503	-10.1459	3.45546e-24	3.82122e-23
PHYPA_006267	50.7767	3.27931	0.32339	10.1404	3.65505e-24	4.03993e-23
PHYPA_001585	103.461	-2.23113	0.220026	-10.1403	3.66094e-24	4.04244e-23
PHYPA_005935	448.991	-1.01479	0.100075	-10.1403	3.65987e-24	4.04244e-23
PHYPA_021778	199.883	-1.53022	0.15102	-10.1326	3.95962e-24	4.36361e-23
PHYPA_004450	583.307	1.08284	0.106986	10.1213	4.44391e-24	4.89006e-23
PHYPA_027073	600.512	-1.06316	0.105066	-10.1189	4.55386e-24	5.00857e-23
PHYPA_008062	358.693	1.26978	0.125542	10.1144	4.76846e-24	5.23944e-23
PHYPA_023762	449.567	-1.03641	0.102572	-10.1042	5.29345e-24	5.80484e-23
PHYPA_031148	292.663	1.42954	0.141599	10.0957	5.77078e-24	6.31896e-23
PHYPA_007468	309.081	1.1791	0.116886	10.0876	6.2694e-24	6.85821e-23
PHYPA_023045	516.182	1.08899	0.107971	10.0859	6.38004e-24	6.97583e-23
PHYPA_030162	1471.85	2.56294	0.254255	10.0802	6.75845e-24	7.38233e-23
PHYPA_024223	296.01	-1.29563	0.128632	-10.0724	7.31885e-24	7.99056e-23
PHYPA_004760	491.508	-1.64396	0.163235	-10.0711	7.41201e-24	8.08831e-23
PHYPA_002341	63.6218	2.68891	0.26701	10.0704	7.46473e-24	8.13787e-23
PHYPA_023060	456.356	1.04382	0.103662	10.0694	7.54149e-24	8.21754e-23
PHYPA_030234	316.977	1.14876	0.114189	10.0602	8.28391e-24	9.0089e-23
PHYPA_024308	245.509	-1.85236	0.184256	-10.0532	8.8959e-24	9.64789e-23
PHYPA_005056	2160.57	1.01	0.100512	10.0485	9.32763e-24	1.01046e-22
PHYPA_015169	519.256	-1.06756	0.10627	-10.0458	9.58799e-24	1.03816e-22
PHYPA_029852	66.6598	-2.63362	0.262365	-10.038	1.03741e-23	1.1211e-22
PHYPA_023255	433.617	1.12701	0.11262	10.0071	1.41798e-23	1.52498e-22
PHYPA_022985	232.864	1.71285	0.171444	9.99071	1.67373e-23	1.79483e-22
PHYPA_009455	226.774	1.62184	0.162408	9.98616	1.75237e-23	1.87826e-22
PHYPA_009802	143.676	1.91713	0.192059	9.98201	1.82728e-23	1.95667e-22
PHYPA_019627	265.809	-1.50005	0.150475	-9.96877	2.08805e-23	2.23162e-22
PHYPA_018575	1116.73	3.19929	0.321048	9.96516	2.16529e-23	2.31307e-22
PHYPA_005361	3439.77	-2.91044	0.292089	-9.96422	2.18583e-23	2.33389e-22
PHYPA_010623	1259.04	-1.07035	0.107536	-9.95346	2.43556e-23	2.59433e-22
PHYPA_017796	395.6	-1.20283	0.120984	-9.94206	2.73122e-23	2.90371e-22
PHYPA_011093	83.1943	2.86967	0.288708	9.93969	2.79702e-23	2.97084e-22
PHYPA_021772	424.645	1.14045	0.114768	9.93704	2.87239e-23	3.04944e-22
PHYPA_008449	318.948	-1.55333	0.156469	-9.92737	3.16497e-23	3.35048e-22
PHYPA_004387	31.0484	-4.37716	0.441064	-9.9241	3.27046e-23	3.46051e-22
PHYPA_022016	421.912	-1.27084	0.128223	-9.91113	3.72425e-23	3.92392e-22
PHYPA_004422	251.589	-1.51072	0.152592	-9.90042	4.14528e-23	4.36135e-22
PHYPA_030578	170.071	-1.49869	0.151485	-9.89335	4.44876e-23	4.66963e-22
PHYPA_011806	57.4008	-3.32816	0.336464	-9.89159	4.52799e-23	4.75056e-22
PHYPA_014640	957.437	-1.13402	0.114798	-9.87843	5.16335e-23	5.40698e-22
PHYPA_009095	86.1151	-2.96255	0.300053	-9.87339	5.42953e-23	5.67772e-22
PHYPA_017948	210.673	1.72975	0.175199	9.87304	5.44882e-23	5.69521e-22
PHYPA_027826	483.393	-1.00289	0.101822	-9.84945	6.89204e-23	7.1835e-22
PHYPA_016674	94.6037	-2.01239	0.204375	-9.84654	7.09422e-23	7.39077e-22
PHYPA_011843	381.683	1.16059	0.117912	9.84288	7.35771e-23	7.66171e-22
PHYPA_024956	95.1894	2.40047	0.243959	9.83963	7.59907e-23	7.90197e-22
PHYPA_010157	348.01	-1.1106	0.11288	-9.8388	7.66155e-23	7.96323e-22
PHYPA_013268	57.7128	2.95028	0.299874	9.83843	7.69025e-23	7.98934e-22
PHYPA_010259	457.237	1.40821	0.143349	9.82364	8.90708e-23	9.24058e-22
PHYPA_026406	332.64	-1.11085	0.113175	-9.81528	9.67701e-23	1.00207e-21
PHYPA_007072	64.72	-2.8633	0.291989	-9.80617	1.05914e-22	1.09473e-21
PHYPA_029410	175.07	1.58462	0.161663	9.80199	1.10384e-22	1.13987e-21
PHYPA_017095	599.458	-1.23347	0.125852	-9.80097	1.11507e-22	1.15093e-21
PHYPA_000620	3335.82	1.01629	0.103735	9.79703	1.15941e-22	1.19615e-21
PHYPA_003190	51.5644	-3.09846	0.316316	-9.79545	1.17769e-22	1.21388e-21
PHYPA_027596	268.762	-1.35883	0.138899	-9.78285	1.33399e-22	1.37118e-21
PHYPA_029346	122.496	-2.35294	0.240663	-9.77693	1.41438e-22	1.45247e-21
PHYPA_029844	204.573	-2.22733	0.227835	-9.77607	1.42635e-22	1.4641e-21
PHYPA_002140	369.376	1.05233	0.107686	9.77218	1.48227e-22	1.5201e-21
PHYPA_016585	207.715	-1.36247	0.139487	-9.76777	1.54828e-22	1.58685e-21
PHYPA_023075	383.281	1.01329	0.103739	9.76773	1.54879e-22	1.58685e-21
PHYPA_021848	146.019	-2.30307	0.235843	-9.76523	1.58746e-22	1.62498e-21
PHYPA_008947	773.56	-1.33899	0.137209	-9.75873	1.69267e-22	1.73109e-21
PHYPA_002786	41.8625	-3.32515	0.341213	-9.7451	1.93591e-22	1.97623e-21
PHYPA_023248	241.426	1.77182	0.181832	9.74426	1.95199e-22	1.99082e-21
PHYPA_026484	460.333	-1.10433	0.113345	-9.74314	1.97358e-22	2.01008e-21
PHYPA_012177	271.447	-1.69487	0.173971	-9.74224	1.99106e-22	2.02696e-21
PHYPA_007040	398.358	-1.2017	0.123422	-9.73655	2.10588e-22	2.14287e-21
PHYPA_012595	289.848	-1.27282	0.130747	-9.73497	2.13886e-22	2.17543e-21
PHYPA_026046	42.0798	-3.50829	0.360655	-9.72757	2.30019e-22	2.33845e-21
PHYPA_028447	135.753	-2.88416	0.296779	-9.71819	2.52219e-22	2.56181e-21
PHYPA_026038	174.205	-1.93563	0.199381	-9.70817	2.78284e-22	2.82014e-21
PHYPA_015365	315.455	1.09257	0.11257	9.70569	2.85151e-22	2.8871e-21
PHYPA_023300	712.25	1.06126	0.109375	9.70291	2.93029e-22	2.9648e-21
PHYPA_024695	123.017	1.80687	0.186371	9.69499	3.16681e-22	3.20053e-21
PHYPA_027645	57.2366	-2.77489	0.286235	-9.69444	3.18367e-22	3.21466e-21
PHYPA_011899	138.936	-1.7159	0.177128	-9.68735	3.41276e-22	3.44286e-21
PHYPA_007999	255.871	-1.52374	0.157359	-9.68325	3.55253e-22	3.58224e-21
PHYPA_019001	60.1859	-2.5388	0.262325	-9.67807	3.73713e-22	3.76498e-21
PHYPA_022635	363.16	1.10173	0.113847	9.67731	3.76505e-22	3.7914e-21
PHYPA_010583	514.279	-1.10608	0.11445	-9.66424	4.27777e-22	4.30187e-21
PHYPA_000628	475.832	-1.14054	0.118034	-9.66277	4.33963e-22	4.36016e-21
PHYPA_019223	222.879	-1.4686	0.152051	-9.6586	4.51978e-22	4.53707e-21
PHYPA_013047	117.505	2.50581	0.259466	9.65758	4.56512e-22	4.58053e-21
PHYPA_024895	125.929	2.10963	0.218655	9.64822	5.00177e-22	5.00738e-21
PHYPA_022997	429.253	1.11405	0.115671	9.63119	5.90399e-22	5.90002e-21
PHYPA_008412	42.5663	-3.33447	0.346639	-9.61945	6.6183e-22	6.60793e-21
PHYPA_005493	299.607	-1.44121	0.149874	-9.61618	6.83237e-22	6.81556e-21
PHYPA_008045	73.6633	-2.35607	0.245204	-9.60861	7.35366e-22	7.32901e-21
PHYPA_002131	313.562	1.2269	0.127719	9.60621	7.52671e-22	7.49814e-21
PHYPA_024972	543.496	1.59882	0.166451	9.60533	7.59108e-22	7.55888e-21
PHYPA_028734	113.372	1.88481	0.196331	9.60016	7.9823e-22	7.93428e-21
PHYPA_020207	570.304	-1.05663	0.110137	-9.59373	8.49552e-22	8.42938e-21
PHYPA_000632	113	-1.98085	0.206515	-9.5918	8.65613e-22	8.5773e-21
PHYPA_002571	245.598	1.37592	0.143474	9.59004	8.80467e-22	8.71674e-21
PHYPA_003059	126.378	-2.02651	0.211381	-9.58701	9.0675e-22	8.97155e-21
PHYPA_009532	51.4418	-3.19976	0.333761	-9.58698	9.0701e-22	8.97155e-21
PHYPA_002988	237.643	1.39145	0.145171	9.58491	9.25365e-22	9.14906e-21
PHYPA_018184	233.225	-1.26799	0.132482	-9.57105	1.05828e-21	1.044e-20
PHYPA_012521	80.1999	-2.56528	0.268136	-9.56709	1.0996e-21	1.08285e-20
PHYPA_014781	154.602	1.62035	0.169528	9.55799	1.20066e-21	1.18081e-20
PHYPA_016863	100.995	2.08182	0.217927	9.55284	1.26192e-21	1.23996e-20
PHYPA_024291	105.156	-2.77653	0.290846	-9.54636	1.34329e-21	1.31818e-20
PHYPA_017256	81.5066	-2.35952	0.247299	-9.54117	1.41229e-21	1.38528e-20
PHYPA_005099	173.201	1.5105	0.158332	9.54005	1.42759e-21	1.39905e-20
PHYPA_012573	462.776	-1.93079	0.202445	-9.53736	1.4652e-21	1.43402e-20
PHYPA_023323	679.284	1.09779	0.115109	9.53691	1.47146e-21	1.43952e-20
PHYPA_017530	129.904	-1.65092	0.173131	-9.53571	1.4887e-21	1.4551e-20
PHYPA_020947	1135.3	-1.25531	0.13174	-9.52868	1.59294e-21	1.55631e-20
PHYPA_018559	108.32	-1.99717	0.209598	-9.52857	1.59461e-21	1.55725e-20
PHYPA_030419	493.791	-1.35234	0.141941	-9.52753	1.61076e-21	1.57234e-20
PHYPA_028855	412.253	-1.12944	0.118831	-9.50462	2.00772e-21	1.94875e-20
PHYPA_016956	7429.7	1.02792	0.108196	9.50052	2.08839e-21	2.02265e-20
PHYPA_023795	2209.61	1.20382	0.126768	9.49624	2.17614e-21	2.10672e-20
PHYPA_022904	45.9032	3.41972	0.360265	9.49223	2.26141e-21	2.18737e-20
PHYPA_006311	564.579	1.15889	0.122165	9.4863	2.39369e-21	2.31231e-20
PHYPA_022107	432.728	-1.53233	0.161578	-9.48352	2.45837e-21	2.37376e-20
PHYPA_007524	55.1933	-3.52829	0.372319	-9.47652	2.62911e-21	2.53205e-20
PHYPA_026170	354.307	1.04765	0.110569	9.47503	2.66687e-21	2.5673e-20
PHYPA_002727	152.485	1.49651	0.157968	9.4735	2.7061e-21	2.60395e-20
PHYPA_008876	127.497	-1.93934	0.204733	-9.47252	2.73175e-21	2.62636e-20
PHYPA_023288	419.745	1.06895	0.112859	9.4715	2.7586e-21	2.65103e-20
PHYPA_028878	110.042	-1.90625	0.201568	-9.45713	3.16504e-21	3.03509e-20
PHYPA_002617	791.039	-1.00305	0.106065	-9.45694	3.17083e-21	3.03934e-20
PHYPA_014759	615.475	-2.60982	0.276174	-9.44991	3.39122e-21	3.2464e-20
PHYPA_009304	225.535	-1.50039	0.158782	-9.44934	3.40975e-21	3.26274e-20
PHYPA_001199	63.3506	-2.76768	0.293057	-9.44415	3.58294e-21	3.42406e-20
PHYPA_013236	789.771	-1.00894	0.106841	-9.44336	3.61017e-21	3.4486e-20
PHYPA_013261	269.459	-1.43667	0.152143	-9.44288	3.62656e-21	3.46278e-20
PHYPA_021550	595.352	-1.05521	0.111797	-9.43868	3.77491e-21	3.60289e-20
PHYPA_003433	174.303	1.49346	0.158249	9.43737	3.8227e-21	3.64693e-20
PHYPA_027985	201.404	-1.45186	0.153849	-9.43692	3.83915e-21	3.66106e-20
PHYPA_019220	138.809	1.63316	0.173067	9.43658	3.8516e-21	3.67137e-20
PHYPA_029015	58.2721	3.06365	0.324707	9.43512	3.90529e-21	3.72095e-20
PHYPA_004675	453.121	1.09656	0.116416	9.41928	4.54213e-21	4.31299e-20
PHYPA_001243	189.485	-1.586	0.168499	-9.41252	4.84403e-21	4.59575e-20
PHYPA_018631	472.689	-1.2871	0.136831	-9.4065	5.12922e-21	4.86219e-20
PHYPA_002398	599.258	-1.24295	0.13223	-9.39991	5.4608e-21	5.16992e-20
PHYPA_012504	96.4711	-2.10628	0.224196	-9.39485	5.73009e-21	5.41796e-20
PHYPA_002433	406.205	-1.47107	0.156622	-9.39248	5.86046e-21	5.53654e-20
PHYPA_012307	56.7215	-2.88416	0.307088	-9.39197	5.88864e-21	5.5608e-20
PHYPA_016919	443.732	1.66704	0.177528	9.39033	5.98152e-21	5.64135e-20
PHYPA_014553	148.96	-1.61024	0.171577	-9.38496	6.29377e-21	5.92581e-20
PHYPA_024298	59.1157	-3.00089	0.319973	-9.37857	6.68709e-21	6.28818e-20
PHYPA_011243	392.189	-1.13244	0.120795	-9.3749	6.92397e-21	6.50818e-20
PHYPA_016345	176.116	-1.49014	0.158995	-9.37224	7.10117e-21	6.66912e-20
PHYPA_022949	326.483	1.03276	0.110334	9.36024	7.95572e-21	7.45912e-20
PHYPA_007279	176.063	-1.56402	0.167147	-9.35716	8.191e-21	7.67003e-20
PHYPA_018535	395.74	1.29347	0.138267	9.35489	8.36904e-21	7.83346e-20
PHYPA_010760	254.898	-1.35822	0.145381	-9.34249	9.40966e-21	8.79641e-20
PHYPA_010746	482.344	-1.38266	0.148171	-9.33145	1.04428e-20	9.74584e-20
PHYPA_007181	44.2579	-2.96017	0.317236	-9.33115	1.04727e-20	9.76973e-20
PHYPA_019248	104.473	-2.39085	0.256432	-9.32353	1.12532e-20	1.0489e-19
PHYPA_011638	508.462	-1.03913	0.111538	-9.31645	1.20298e-20	1.11989e-19
PHYPA_007281	864.497	-1.13257	0.121619	-9.31247	1.24894e-20	1.16122e-19
PHYPA_027910	158.403	1.51367	0.162594	9.30953	1.28397e-20	1.19279e-19
PHYPA_014349	104.393	-1.99232	0.214025	-9.30881	1.29268e-20	1.19989e-19
PHYPA_004821	4254.43	2.76371	0.297027	9.30459	1.34508e-20	1.24697e-19
PHYPA_019723	254.918	-1.21493	0.130676	-9.29727	1.44103e-20	1.3348e-19
PHYPA_025417	164.208	-1.502	0.161776	-9.28446	1.62534e-20	1.50303e-19
PHYPA_015613	61.0786	-2.47858	0.266983	-9.28365	1.63763e-20	1.51377e-19
PHYPA_022330	900.61	1.54511	0.166874	9.25914	2.06078e-20	1.89784e-19
PHYPA_000908	95.3919	1.91074	0.206462	9.25472	2.148e-20	1.97735e-19
PHYPA_014736	151.728	-1.68598	0.182243	-9.25125	2.21875e-20	2.04163e-19
PHYPA_006939	74.2312	2.32742	0.251593	9.25074	2.22949e-20	2.05067e-19
PHYPA_024011	561.22	-1.20968	0.13078	-9.24977	2.24973e-20	2.06844e-19
PHYPA_001297	545.113	-1.026	0.110978	-9.24505	2.35142e-20	2.15926e-19
PHYPA_010706	3669.48	-1.11663	0.120808	-9.24302	2.39628e-20	2.19774e-19
PHYPA_025841	32.9999	3.91678	0.424056	9.23647	2.54752e-20	2.33549e-19
PHYPA_020407	92.5726	-2.22627	0.241134	-9.23253	2.64318e-20	2.4212e-19
PHYPA_014299	38.2777	3.33666	0.361405	9.23246	2.64478e-20	2.42166e-19
PHYPA_021666	131.887	2.22329	0.240847	9.23111	2.67845e-20	2.45149e-19
PHYPA_000917	1083.83	-1.01764	0.11025	-9.2303	2.69866e-20	2.46897e-19
PHYPA_011210	217.481	-1.32223	0.143269	-9.22902	2.73124e-20	2.49674e-19
PHYPA_003921	543.973	-1.16829	0.126594	-9.2286	2.74195e-20	2.50549e-19
PHYPA_003205	173.865	1.36593	0.148262	9.21297	3.17227e-20	2.8916e-19
PHYPA_025478	307.574	-1.70962	0.185766	-9.20308	3.47826e-20	3.16535e-19
PHYPA_021662	575.647	-1.30387	0.141775	-9.19673	3.69011e-20	3.35403e-19
PHYPA_000646	45.3619	3.42709	0.372822	9.19231	3.84507e-20	3.49203e-19
PHYPA_012899	342.881	-1.45871	0.158841	-9.18345	4.175e-20	3.78397e-19
PHYPA_027032	310.516	-1.44551	0.15742	-9.18249	4.21243e-20	3.81479e-19
PHYPA_029552	967.317	-2.34784	0.25578	-9.17914	4.34538e-20	3.9304e-19
PHYPA_017077	442.761	1.01808	0.110921	9.17844	4.37361e-20	3.95434e-19
PHYPA_012024	120.23	-1.62143	0.176695	-9.17642	4.45675e-20	4.0246e-19
PHYPA_006031	115.97	-2.28606	0.249295	-9.17013	4.72465e-20	4.25791e-19
PHYPA_020014	256.702	-1.76539	0.19265	-9.16372	5.01406e-20	4.51144e-19
PHYPA_023150	301.641	1.15813	0.126421	9.16094	5.14449e-20	4.62693e-19
PHYPA_027682	498.231	1.19648	0.130684	9.1555	5.4106e-20	4.8643e-19
PHYPA_025358	151.736	1.61349	0.176234	9.15541	5.41519e-20	4.86647e-19
PHYPA_028429	396.137	-1.32065	0.144278	-9.15356	5.509e-20	4.94878e-19
PHYPA_003033	369.361	1.06172	0.116032	9.15027	5.67909e-20	5.09747e-19
PHYPA_007103	200.591	1.40797	0.154069	9.13856	6.3288e-20	5.67151e-19
PHYPA_028135	218.111	-1.41206	0.154653	-9.1305	6.81808e-20	6.10507e-19
PHYPA_006013	312.544	-1.09789	0.120271	-9.12846	6.94789e-20	6.21881e-19
PHYPA_020664	175.873	-1.7699	0.194055	-9.12061	7.47042e-20	6.67579e-19
PHYPA_023130	201.42	1.37159	0.150406	9.11921	7.56716e-20	6.75683e-19
PHYPA_019032	161.866	-1.92722	0.211506	-9.11189	8.0962e-20	7.22632e-19
PHYPA_022215	206.949	-1.26589	0.139064	-9.10298	8.7888e-20	7.83197e-19
PHYPA_020746	121.237	-1.64032	0.180251	-9.10021	9.01611e-20	8.02812e-19
PHYPA_022081	46.6924	-2.90894	0.319737	-9.09792	9.20818e-20	8.19259e-19
PHYPA_006833	194.815	-1.27533	0.140203	-9.09625	9.35018e-20	8.3123e-19
PHYPA_009412	110.413	1.78047	0.195741	9.09605	9.36786e-20	8.3247e-19
PHYPA_027119	1213.72	1.03397	0.11372	9.09231	9.69544e-20	8.60895e-19
PHYPA_025908	4687.84	1.25078	0.137669	9.08537	1.03344e-19	9.15809e-19
PHYPA_021741	4915.02	1.09054	0.120178	9.07441	1.14291e-19	1.01121e-18
PHYPA_022605	330.741	1.05908	0.116763	9.07028	1.1871e-19	1.04906e-18
PHYPA_020421	82.8175	-2.00647	0.221319	-9.06598	1.23486e-19	1.08997e-18
PHYPA_007969	224.506	1.24644	0.1376	9.05846	1.32305e-19	1.16643e-18
PHYPA_000709	279.321	-1.07878	0.119099	-9.05779	1.3312e-19	1.17315e-18
PHYPA_019109	140.897	-1.49437	0.165049	-9.05412	1.3767e-19	1.21181e-18
PHYPA_001745	226.039	1.25347	0.138452	9.0535	1.38464e-19	1.21832e-18
PHYPA_027908	26.4511	-3.90983	0.432479	-9.04052	1.55928e-19	1.36767e-18
PHYPA_005125	89.9692	-3.12098	0.345239	-9.04005	1.56596e-19	1.37298e-18
PHYPA_004074	348.744	-1.16568	0.129019	-9.03497	1.64043e-19	1.43771e-18
PHYPA_028565	47.7165	2.73316	0.302616	9.03178	1.68908e-19	1.47977e-18
PHYPA_020155	564.151	-1.43229	0.158601	-9.03077	1.70464e-19	1.49223e-18
PHYPA_018494	320.273	-1.06906	0.118522	-9.01996	1.88162e-19	1.64264e-18
PHYPA_027347	178.057	1.65538	0.183679	9.01233	2.01725e-19	1.7583e-18
PHYPA_012152	185.369	-1.34829	0.149663	-9.0089	2.08141e-19	1.8128e-18
PHYPA_026319	96.7638	2.03021	0.225509	9.00282	2.19999e-19	1.91309e-18
PHYPA_017755	44.5364	-3.08001	0.342132	-9.00241	2.20823e-19	1.91951e-18
PHYPA_022614	54.3367	2.79021	0.310012	9.00034	2.25018e-19	1.95445e-18
PHYPA_023749	469.158	-1.10701	0.123011	-8.99929	2.2718e-19	1.97246e-18
PHYPA_000029	1584.83	-1.10066	0.122414	-8.99132	2.44288e-19	2.11938e-18
PHYPA_014767	135.603	-1.89138	0.210356	-8.99131	2.44292e-19	2.11938e-18
PHYPA_024024	161.734	1.4511	0.161417	8.98975	2.47804e-19	2.14901e-18
PHYPA_000779	113.482	-1.9069	0.212389	-8.97835	2.74852e-19	2.37896e-18
PHYPA_003130	119.914	2.44175	0.272241	8.96909	2.98963e-19	2.58364e-18
PHYPA_024198	89.3753	-1.91114	0.213437	-8.95411	3.4248e-19	2.95615e-18
PHYPA_014769	37.1107	-3.23662	0.361618	-8.9504	3.54205e-19	3.05512e-18
PHYPA_019572	57.5656	-2.81967	0.315246	-8.94433	3.74199e-19	3.22383e-18
PHYPA_007379	195.808	-1.33398	0.149238	-8.93865	3.93944e-19	3.39132e-18
PHYPA_014149	851.63	1.03953	0.116338	8.93539	4.05754e-19	3.4903e-18
PHYPA_003859	66.9662	-2.43939	0.273127	-8.93134	4.20867e-19	3.61751e-18
PHYPA_028499	8124.13	-1.83057	0.205083	-8.92599	4.4174e-19	3.79254e-18
PHYPA_028923	175.953	-1.764	0.197684	-8.92336	4.52358e-19	3.88221e-18
PHYPA_030224	1536.2	2.34893	0.263373	8.91864	4.7204e-19	4.04801e-18
PHYPA_025158	95.939	2.10538	0.236145	8.91562	4.85095e-19	4.15676e-18
PHYPA_019281	133.978	1.51733	0.170341	8.90761	5.21429e-19	4.46296e-18
PHYPA_001093	384.852	-1.18065	0.132622	-8.90236	5.46711e-19	4.67039e-18
PHYPA_010837	109.507	-1.70056	0.191055	-8.90089	5.54002e-19	4.73087e-18
PHYPA_016570	302.941	-1.32286	0.14864	-8.89974	5.59768e-19	4.77827e-18
PHYPA_017123	559.383	-1.17426	0.131984	-8.89702	5.73666e-19	4.89316e-18
PHYPA_009488	233.317	-1.26038	0.142046	-8.87302	7.11895e-19	6.06062e-18
PHYPA_009893	439.494	-1.20674	0.136208	-8.85956	8.03297e-19	6.81793e-18
PHYPA_027371	276.356	-1.42159	0.160515	-8.85644	8.2614e-19	7.00116e-18
PHYPA_014702	69.1395	-2.27209	0.256765	-8.84893	8.83657e-19	7.47156e-18
PHYPA_030298	34.9489	-3.48273	0.393626	-8.84782	8.92427e-19	7.53999e-18
PHYPA_002728	123.789	1.65948	0.187686	8.84177	9.42115e-19	7.95378e-18
PHYPA_006836	95.4432	-1.78794	0.202301	-8.83799	9.74569e-19	8.21533e-18
PHYPA_023794	33.9423	3.69559	0.418148	8.838	9.74464e-19	8.21533e-18
PHYPA_011285	65.3009	-2.202	0.249461	-8.82703	1.07492e-18	9.04759e-18
PHYPA_023375	130.972	1.68083	0.190421	8.8269	1.07616e-18	9.05459e-18
PHYPA_029754	230.286	-1.22627	0.138944	-8.82563	1.08843e-18	9.15442e-18
PHYPA_004284	271.053	1.30273	0.147667	8.82208	1.1235e-18	9.44223e-18
PHYPA_000600	126.211	-1.51384	0.171721	-8.81571	1.18925e-18	9.97977e-18
PHYPA_011296	108.167	-1.79307	0.203481	-8.81201	1.22919e-18	1.03033e-17
PHYPA_007296	291.96	-1.12764	0.12801	-8.80899	1.26281e-18	1.05812e-17
PHYPA_015182	176.459	-1.36821	0.15546	-8.80102	1.35577e-18	1.1343e-17
PHYPA_027592	117.503	1.91418	0.217655	8.79455	1.43617e-18	1.20112e-17
PHYPA_024786	627.19	-1.18329	0.134678	-8.78605	1.54907e-18	1.29263e-17
PHYPA_012494	139.156	1.57227	0.178984	8.78441	1.57182e-18	1.31015e-17
PHYPA_003662	3421.87	2.54451	0.289796	8.78034	1.62978e-18	1.35795e-17
PHYPA_011109	478.24	-1.03254	0.117608	-8.77953	1.64161e-18	1.36729e-17
PHYPA_029363	1330.98	1.1395	0.129884	8.77326	1.73565e-18	1.44454e-17
PHYPA_024773	398.811	-1.19017	0.135774	-8.76577	1.85504e-18	1.54275e-17
PHYPA_010980	302.381	-1.17651	0.134326	-8.75864	1.97617e-18	1.64227e-17
PHYPA_015856	353.379	1.03496	0.118315	8.74752	2.18094e-18	1.80772e-17
PHYPA_019471	262.915	-1.23865	0.141616	-8.74654	2.19989e-18	1.82276e-17
PHYPA_023275	288.972	1.0136	0.115936	8.7427	2.27597e-18	1.88299e-17
PHYPA_027862	424.767	1.27519	0.145915	8.73929	2.34579e-18	1.93932e-17
PHYPA_012018	231.335	-1.34861	0.154322	-8.73889	2.35415e-18	1.94479e-17
PHYPA_021727	178.948	-1.74534	0.199788	-8.73599	2.4154e-18	1.99465e-17
PHYPA_019213	112.221	-2.09256	0.239654	-8.73157	2.51172e-18	2.07189e-17
PHYPA_028603	170.74	-1.34969	0.154628	-8.72862	2.57805e-18	2.12503e-17
PHYPA_010477	160.824	1.64394	0.188353	8.728	2.59218e-18	2.13589e-17
PHYPA_000923	342.961	-1.16849	0.13407	-8.7155	2.89466e-18	2.37548e-17
PHYPA_029303	385.381	-1.02114	0.117227	-8.71083	3.01668e-18	2.4747e-17
PHYPA_000291	48.0462	-2.60059	0.299077	-8.69537	3.45706e-18	2.83284e-17
PHYPA_016810	259.437	1.16	0.1335	8.68911	3.65295e-18	2.99116e-17
PHYPA_002376	52.2548	2.50883	0.288976	8.68178	3.89616e-18	3.18679e-17
PHYPA_020975	418.712	-1.05868	0.122095	-8.67097	4.28449e-18	3.50185e-17
PHYPA_000410	254.073	-1.42709	0.164657	-8.66706	4.4344e-18	3.62172e-17
PHYPA_025051	72.0224	-2.23051	0.257416	-8.665	4.51521e-18	3.68368e-17
PHYPA_011379	527.421	1.05287	0.121586	8.65949	4.73865e-18	3.86032e-17
PHYPA_003864	480.878	-1.5191	0.175475	-8.65707	4.84044e-18	3.9418e-17
PHYPA_003518	233.543	-1.71845	0.19885	-8.64193	5.52689e-18	4.48444e-17
PHYPA_021068	370.21	1.69613	0.196656	8.62483	6.41889e-18	5.1912e-17
PHYPA_028884	37.928	-2.83562	0.328833	-8.62329	6.506e-18	5.25974e-17
PHYPA_020865	130.795	1.70244	0.197693	8.61155	7.20773e-18	5.81862e-17
PHYPA_024366	110.54	1.92826	0.224046	8.60654	7.53018e-18	6.07013e-17
PHYPA_006017	89.1664	1.90051	0.221461	8.58166	9.35138e-18	7.51107e-17
PHYPA_029191	326.868	-1.19552	0.139313	-8.5816	9.35655e-18	7.51252e-17
PHYPA_029012	199.276	-1.26282	0.147206	-8.57862	9.6021e-18	7.70413e-17
PHYPA_005353	297.843	-1.006	0.117359	-8.57199	1.01708e-17	8.15163e-17
PHYPA_030064	1224.53	-1.19872	0.139901	-8.56836	1.04968e-17	8.40682e-17
PHYPA_022687	27.3973	3.58925	0.419352	8.55904	1.13811e-17	9.0857e-17
PHYPA_028912	203.25	-1.33778	0.156402	-8.55349	1.19417e-17	9.51966e-17
PHYPA_010341	2116.54	1.0568	0.123695	8.5436	1.30107e-17	1.03644e-16
PHYPA_017153	490.874	-1.04102	0.121939	-8.53724	1.37466e-17	1.09272e-16
PHYPA_020447	94.6727	1.76515	0.206836	8.53405	1.41307e-17	1.12285e-16
PHYPA_002789	149.166	1.36756	0.160266	8.53305	1.42536e-17	1.13181e-16
PHYPA_011652	149.432	-1.63553	0.191805	-8.52707	1.50099e-17	1.18975e-16
PHYPA_011581	78.4083	-1.99445	0.23396	-8.52474	1.53156e-17	1.21355e-16
PHYPA_005934	244.118	-1.14212	0.134019	-8.52212	1.56653e-17	1.24037e-16
PHYPA_004047	238.349	-1.34084	0.157501	-8.51322	1.69166e-17	1.33708e-16
PHYPA_029664	142.017	1.8984	0.223018	8.51235	1.70439e-17	1.34667e-16
PHYPA_000040	129.553	1.52146	0.178754	8.51147	1.71735e-17	1.35643e-16
PHYPA_001444	266.346	1.53001	0.179847	8.50731	1.78019e-17	1.40556e-16
PHYPA_014945	1344.56	1.03704	0.121914	8.50635	1.79488e-17	1.41666e-16
PHYPA_014974	149.756	1.49753	0.176123	8.50273	1.85178e-17	1.46054e-16
PHYPA_024645	292.534	-1.21312	0.142743	-8.49864	1.91825e-17	1.51189e-16
PHYPA_028305	341.049	-1.31066	0.154221	-8.49859	1.91907e-17	1.51201e-16
PHYPA_009326	37.6152	-2.97511	0.350187	-8.49578	1.966e-17	1.54788e-16
PHYPA_014237	66.9533	-2.73505	0.32221	-8.48843	2.09454e-17	1.64619e-16
PHYPA_030260	76.9075	-2.25054	0.265306	-8.48283	2.19781e-17	1.72613e-16
PHYPA_027665	464.413	-1.22653	0.144625	-8.4808	2.2366e-17	1.75536e-16
PHYPA_027376	29.0872	-3.22698	0.380902	-8.47193	2.41354e-17	1.89024e-16
PHYPA_019135	4729.53	1.84271	0.217541	8.47065	2.44037e-17	1.90963e-16
PHYPA_004465	235.476	-1.16	0.137019	-8.46596	2.5405e-17	1.98619e-16
PHYPA_000529	44.9409	-2.5325	0.299415	-8.45816	2.71626e-17	2.12063e-16
PHYPA_022852	84.6879	1.90514	0.225442	8.4507	2.89559e-17	2.25668e-16
PHYPA_002918	196.025	1.30834	0.154844	8.44936	2.929e-17	2.28032e-16
PHYPA_027981	713.897	1.06389	0.126111	8.43614	3.2798e-17	2.54721e-16
PHYPA_019274	167.06	-1.38791	0.16454	-8.43509	3.30952e-17	2.5685e-16
PHYPA_003956	78.2668	2.06448	0.245083	8.42362	3.65032e-17	2.82808e-16
PHYPA_026518	308.16	1.39361	0.165454	8.42297	3.67054e-17	2.84177e-16
PHYPA_022816	63.8429	2.25308	0.267566	8.42063	3.74463e-17	2.89712e-16
PHYPA_003246	257.538	-1.40963	0.167591	-8.41113	4.0609e-17	3.13637e-16
PHYPA_007170	92.5881	-1.80313	0.21456	-8.40387	4.31999e-17	3.33301e-16
PHYPA_007020	45.0825	-2.55108	0.303685	-8.40043	4.44858e-17	3.42748e-16
PHYPA_014250	124.253	-1.56886	0.18734	-8.37439	5.55101e-17	4.25774e-16
PHYPA_005538	147.892	-1.5487	0.184993	-8.3717	5.67912e-17	4.35452e-16
PHYPA_017852	948.907	2.16699	0.259124	8.36272	6.12883e-17	4.68966e-16
PHYPA_024876	253.95	1.09544	0.131042	8.35946	6.30058e-17	4.81943e-16
PHYPA_008785	93.7036	-2.66119	0.318553	-8.354	6.59885e-17	5.04412e-16
PHYPA_022811	150.788	1.81022	0.216887	8.34637	7.03941e-17	5.37904e-16
PHYPA_026023	74.9766	2.57057	0.308286	8.33825	7.53964e-17	5.75339e-16
PHYPA_005988	291.933	-1.17568	0.14103	-8.33638	7.66001e-17	5.84324e-16
PHYPA_008049	49975.2	-2.39813	0.287714	-8.33511	7.74286e-17	5.90442e-16
PHYPA_002117	198.701	1.13644	0.136362	8.33399	7.81635e-17	5.95436e-16
PHYPA_026617	103.409	-1.96508	0.235934	-8.32895	8.15654e-17	6.20503e-16
PHYPA_016737	50.3805	-2.83078	0.34012	-8.32288	8.58499e-17	6.52208e-16
PHYPA_005855	163.887	1.76498	0.212217	8.31686	9.03272e-17	6.85522e-16
PHYPA_027271	208.56	-1.30042	0.156456	-8.31171	9.43301e-17	7.14928e-16
PHYPA_030117	168.461	1.46323	0.176195	8.30461	1.00151e-16	7.58271e-16
PHYPA_008219	255.821	-1.18232	0.142377	-8.30421	1.00487e-16	7.60557e-16
PHYPA_007429	99.9964	-1.83663	0.221294	-8.29948	1.04568e-16	7.91173e-16
PHYPA_019392	53.7184	-2.27573	0.274206	-8.29932	1.04713e-16	7.92006e-16
PHYPA_025891	68.3685	-2.00765	0.241924	-8.29867	1.05287e-16	7.96081e-16
PHYPA_015792	70.2763	-2.57175	0.309945	-8.29744	1.06383e-16	8.0409e-16
PHYPA_027396	22.2052	-3.64459	0.43955	-8.29165	1.1169e-16	8.43921e-16
PHYPA_028949	82.6068	-1.98479	0.239389	-8.29108	1.12226e-16	8.47683e-16
PHYPA_015258	104.365	-1.83264	0.221149	-8.28691	1.1623e-16	8.77627e-16
PHYPA_005318	234.656	1.13493	0.13709	8.27867	1.24554e-16	9.38888e-16
PHYPA_009443	134.738	1.58723	0.191826	8.27434	1.29173e-16	9.72395e-16
PHYPA_026299	75.3001	-1.87363	0.226674	-8.26574	1.38834e-16	1.04336e-15
PHYPA_021816	303.054	-1.52148	0.184255	-8.25748	1.48777e-16	1.11696e-15
PHYPA_018844	908.826	1.01084	0.122519	8.25046	1.57786e-16	1.18339e-15
PHYPA_012092	222.026	-1.16408	0.141132	-8.24819	1.60814e-16	1.2057e-15
PHYPA_014689	372.925	-1.11538	0.135239	-8.24748	1.61773e-16	1.21207e-15
PHYPA_023039	204.329	1.2232	0.148488	8.2377	1.75546e-16	1.31218e-15
PHYPA_009454	134.833	1.53953	0.187016	8.23212	1.83934e-16	1.37304e-15
PHYPA_019909	199.324	-1.2789	0.15537	-8.23133	1.85145e-16	1.38162e-15
PHYPA_007372	325.72	-1.59889	0.194363	-8.22634	1.93021e-16	1.43895e-15
PHYPA_009130	36.3475	2.97521	0.361748	8.22456	1.95916e-16	1.46004e-15
PHYPA_001966	441.915	-1.07175	0.130363	-8.22127	2.01357e-16	1.50009e-15
PHYPA_020363	264.104	1.06157	0.129183	8.21753	2.07732e-16	1.54603e-15
PHYPA_014165	46.8074	-2.34448	0.28532	-8.217	2.08654e-16	1.55186e-15
PHYPA_028986	181.52	-1.47797	0.179889	-8.216	2.10396e-16	1.5643e-15
PHYPA_006462	48.6842	-2.40964	0.293585	-8.20763	2.25601e-16	1.67455e-15
PHYPA_011904	56.27	-2.398	0.292308	-8.20368	2.33143e-16	1.72774e-15
PHYPA_007343	443.033	-1.01143	0.123415	-8.19536	2.49836e-16	1.84829e-15
PHYPA_008214	69.088	2.03199	0.248105	8.19002	2.61173e-16	1.9296e-15
PHYPA_016633	1788.67	-1.05598	0.128953	-8.18893	2.63557e-16	1.94593e-15
PHYPA_022962	651.555	1.04071	0.127293	8.17571	2.94123e-16	2.16802e-15
PHYPA_012025	140.05	-1.36872	0.167488	-8.17203	3.03237e-16	2.23446e-15
PHYPA_006276	337.42	-1.52775	0.186962	-8.17145	3.04716e-16	2.24461e-15
PHYPA_022370	80.6495	-2.38381	0.291772	-8.17009	3.0817e-16	2.26856e-15
PHYPA_017351	45.2452	-2.53153	0.310009	-8.16599	3.18799e-16	2.34525e-15
PHYPA_004212	2230.47	-1.07436	0.131765	-8.15362	3.532e-16	2.5949e-15
PHYPA_022651	278.134	1.07987	0.13246	8.15246	3.56609e-16	2.61909e-15
PHYPA_005553	129.514	-1.49485	0.183421	-8.14984	3.64405e-16	2.67458e-15
PHYPA_029559	92.7736	1.75756	0.215721	8.14737	3.71909e-16	2.72787e-15
PHYPA_026749	1121.87	-1.0622	0.130575	-8.1348	4.12614e-16	3.02046e-15
PHYPA_018662	264.087	-1.18426	0.145594	-8.134	4.15368e-16	3.03763e-15
PHYPA_029688	214.706	-1.19812	0.147353	-8.13097	4.25866e-16	3.11339e-15
PHYPA_018697	235.74	-1.01716	0.125122	-8.12936	4.31546e-16	3.15388e-15
PHYPA_000348	659.821	1.0451	0.128602	8.12661	4.4147e-16	3.22113e-15
PHYPA_005371	109.114	-2.23582	0.27523	-8.12347	4.53053e-16	3.30138e-15
PHYPA_018484	199.886	-1.3889	0.170979	-8.12326	4.53836e-16	3.30595e-15
PHYPA_025620	173.72	1.77683	0.218814	8.12028	4.65119e-16	3.38592e-15
PHYPA_030755	12475.9	-2.04042	0.251418	-8.11564	4.8323e-16	3.51318e-15
PHYPA_018227	504.749	1.41921	0.175297	8.09601	5.67928e-16	4.1142e-15
PHYPA_023461	95.8161	1.78069	0.219954	8.09574	5.6918e-16	4.12193e-15
PHYPA_003695	207.785	1.15663	0.142911	8.0934	5.8024e-16	4.20067e-15
PHYPA_003305	373.365	1.08326	0.133994	8.08434	6.25016e-16	4.52336e-15
PHYPA_003390	46.0554	-2.3538	0.291514	-8.07437	6.78233e-16	4.90214e-15
PHYPA_019555	54.9477	2.2563	0.279786	8.06438	7.36092e-16	5.31344e-15
PHYPA_017823	145.153	-1.32712	0.164568	-8.06428	7.36694e-16	5.31607e-15
PHYPA_013522	68.976	-2.18342	0.270762	-8.06397	7.38588e-16	5.32801e-15
PHYPA_015939	203.049	-1.16195	0.144129	-8.06191	7.51095e-16	5.41298e-15
PHYPA_012423	281.504	-1.16355	0.144407	-8.0574	7.79331e-16	5.61285e-15
PHYPA_001527	224.151	-1.02829	0.127671	-8.05424	7.99748e-16	5.75061e-15
PHYPA_025329	174.474	-1.30734	0.162402	-8.05002	8.27836e-16	5.94874e-15
PHYPA_002233	261.845	1.00962	0.125497	8.04499	8.62514e-16	6.19394e-15
PHYPA_002977	76.3049	1.77164	0.220343	8.04037	8.95681e-16	6.42591e-15
PHYPA_020456	69.9543	-2.41427	0.300416	-8.03642	9.25029e-16	6.62794e-15
PHYPA_010606	115.504	-1.57851	0.196782	-8.02163	1.04351e-15	7.45056e-15
PHYPA_019409	194.821	1.25909	0.156961	8.02165	1.04335e-15	7.45056e-15
PHYPA_009815	110.497	-1.47986	0.184576	-8.01761	1.07823e-15	7.69594e-15
PHYPA_030988	42.2548	-2.62006	0.327164	-8.00838	1.16227e-15	8.28785e-15
PHYPA_023273	47.9198	-2.56679	0.320715	-8.00333	1.21101e-15	8.62988e-15
PHYPA_005180	49.1343	2.2806	0.28503	8.00129	1.23125e-15	8.76852e-15
PHYPA_019614	100.028	1.62019	0.202741	7.99143	1.33377e-15	9.4805e-15
PHYPA_027239	69.1183	1.94944	0.243983	7.99009	1.34842e-15	9.58156e-15
PHYPA_030137	213.835	-1.33527	0.167203	-7.98592	1.39476e-15	9.9045e-15
PHYPA_016560	109.617	1.50164	0.188053	7.98522	1.40276e-15	9.95498e-15
PHYPA_017059	106.298	-1.53047	0.19186	-7.977	1.4993e-15	1.063e-14
PHYPA_011506	140.719	-1.50271	0.188537	-7.97038	1.58193e-15	1.12015e-14
PHYPA_020737	39.7093	-2.45603	0.308299	-7.96637	1.63398e-15	1.15628e-14
PHYPA_013719	159.945	-1.75244	0.220123	-7.96119	1.70387e-15	1.20383e-14
PHYPA_027080	39.9581	2.57153	0.323173	7.95714	1.76063e-15	1.24314e-14
PHYPA_003047	786.066	-1.3779	0.173207	-7.95519	1.78854e-15	1.26205e-14
PHYPA_014369	133.483	1.68999	0.212646	7.94744	1.90402e-15	1.34142e-14
PHYPA_003632	237.651	1.07381	0.135155	7.94505	1.94109e-15	1.3658e-14
PHYPA_009115	612.288	-1.00842	0.127024	-7.93883	2.04103e-15	1.43342e-14
PHYPA_006818	474.72	-1.14112	0.143986	-7.92522	2.2774e-15	1.5954e-14
PHYPA_004456	760.981	-1.15961	0.146324	-7.92495	2.28243e-15	1.59841e-14
PHYPA_018819	31.1878	-2.96597	0.374409	-7.92176	2.34176e-15	1.63894e-14
PHYPA_001810	98.0248	-1.8474	0.234144	-7.89004	3.02101e-15	2.1064e-14
PHYPA_023618	173.384	-1.39909	0.177472	-7.88347	3.18418e-15	2.21947e-14
PHYPA_015896	112.794	-2.34841	0.298399	-7.87005	3.54505e-15	2.46178e-14
PHYPA_013965	145.855	1.4945	0.19	7.86578	3.66811e-15	2.54406e-14
PHYPA_007459	312.214	-1.04344	0.132659	-7.86558	3.67388e-15	2.54728e-14
PHYPA_010991	134.955	-1.44065	0.183173	-7.86499	3.69126e-15	2.55853e-14
PHYPA_029979	334.043	-1.00866	0.128389	-7.85626	3.95766e-15	2.74148e-14
PHYPA_016512	456.349	1.06797	0.135955	7.85532	3.98763e-15	2.76052e-14
PHYPA_001908	333.365	-1.16633	0.148551	-7.85139	4.11444e-15	2.84566e-14
PHYPA_013066	122.586	1.52983	0.194873	7.85042	4.14646e-15	2.86692e-14
PHYPA_011773	187.587	1.16605	0.14871	7.8411	4.46624e-15	3.08133e-14
PHYPA_005681	57.9279	-2.07371	0.264675	-7.83493	4.69099e-15	3.23439e-14
PHYPA_002156	37.1308	-2.59879	0.332356	-7.8193	5.31184e-15	3.6478e-14
PHYPA_018784	339.911	-1.13166	0.144738	-7.81866	5.33899e-15	3.66419e-14
PHYPA_003964	465.417	-1.22569	0.156804	-7.81671	5.42239e-15	3.71914e-14
PHYPA_021746	29.3986	2.88767	0.36968	7.81126	5.66207e-15	3.88114e-14
PHYPA_014755	153.346	-1.29615	0.166125	-7.80229	6.07959e-15	4.16095e-14
PHYPA_014087	44721.6	1.78099	0.228276	7.80193	6.09674e-15	4.17141e-14
PHYPA_009498	35.8145	-2.57576	0.330257	-7.79925	6.2276e-15	4.25833e-14
PHYPA_014978	32.2366	2.87691	0.368903	7.79856	6.26189e-15	4.28046e-14
PHYPA_017457	35.7625	-2.74566	0.3522	-7.79576	6.40242e-15	4.37519e-14
PHYPA_013578	301.826	1.04972	0.134709	7.7925	6.56962e-15	4.48258e-14
PHYPA_023476	103.73	1.49648	0.192264	7.78346	7.05665e-15	4.8046e-14
PHYPA_007371	19.9664	-3.47826	0.447186	-7.77811	7.36186e-15	5.00172e-14
PHYPA_015307	147.703	-1.6938	0.217912	-7.77287	7.67291e-15	5.20464e-14
PHYPA_028376	206.797	1.70255	0.219186	7.7676	7.99889e-15	5.41327e-14
PHYPA_006565	673.749	2.09734	0.270987	7.73965	9.96925e-15	6.7058e-14
PHYPA_028342	111.774	1.8692	0.241631	7.73577	1.02779e-14	6.90921e-14
PHYPA_016320	147.622	-1.23738	0.160067	-7.73042	1.07195e-14	7.19959e-14
PHYPA_019983	391.052	-1.00046	0.129516	-7.72466	1.12151e-14	7.52114e-14
PHYPA_016172	444.807	-1.54763	0.200428	-7.72163	1.14853e-14	7.70002e-14
PHYPA_006819	417.686	-1.0411	0.13497	-7.7136	1.2232e-14	8.18589e-14
PHYPA_006322	102.863	-2.07106	0.268654	-7.70902	1.26791e-14	8.47741e-14
PHYPA_026680	75.8294	-1.76566	0.229045	-7.7088	1.27009e-14	8.48946e-14
PHYPA_020018	17.9175	-3.60065	0.467254	-7.70599	1.29833e-14	8.67563e-14
PHYPA_022159	136.866	-1.49226	0.193658	-7.70567	1.30159e-14	8.69483e-14
PHYPA_022672	212.676	1.08026	0.140368	7.69594	1.40459e-14	9.36321e-14
PHYPA_017295	36.7341	-2.45465	0.318966	-7.69565	1.40778e-14	9.3817e-14
PHYPA_022649	49.7992	2.39097	0.311023	7.68745	1.50096e-14	9.9818e-14
PHYPA_003510	65.6129	1.92637	0.250893	7.67806	1.61513e-14	1.07251e-13
PHYPA_006541	24.9228	3.36043	0.437836	7.6751	1.65287e-14	1.09659e-13
PHYPA_010018	210.836	-1.06454	0.138737	-7.67307	1.67925e-14	1.11343e-13
PHYPA_011315	451.257	-1.05505	0.137518	-7.67208	1.69227e-14	1.12173e-13
PHYPA_020740	113.326	-1.46062	0.190624	-7.6623	1.8264e-14	1.20919e-13
PHYPA_024649	182.008	-1.12826	0.147561	-7.64605	2.07246e-14	1.36845e-13
PHYPA_015397	331.471	-1.10748	0.144859	-7.64523	2.08568e-14	1.37677e-13
PHYPA_012368	455.033	-2.3663	0.309784	-7.63855	2.19683e-14	1.44886e-13
PHYPA_024526	136.297	1.29624	0.169768	7.63536	2.2519e-14	1.4843e-13
PHYPA_005781	68.9241	-2.36088	0.309224	-7.63487	2.26051e-14	1.48953e-13
PHYPA_014090	159.614	1.16581	0.152811	7.62907	2.36461e-14	1.55675e-13
PHYPA_030065	346.143	-1.10371	0.144671	-7.6291	2.36393e-14	1.55675e-13
PHYPA_029956	196.827	-1.29616	0.170296	-7.61124	2.71488e-14	1.78209e-13
PHYPA_010028	135.535	1.31477	0.172775	7.60974	2.74653e-14	1.80233e-13
PHYPA_022627	242.078	1.06695	0.14022	7.60912	2.75971e-14	1.80992e-13
PHYPA_022728	149.346	1.32518	0.17424	7.60552	2.83751e-14	1.85876e-13
PHYPA_006230	20.2167	-3.28238	0.431615	-7.60488	2.8517e-14	1.86751e-13
PHYPA_013658	52.7207	-2.22055	0.292069	-7.60281	2.8977e-14	1.89651e-13
PHYPA_003538	19.7844	3.41096	0.449087	7.59532	3.07033e-14	2.00597e-13
PHYPA_010433	252.37	-1.39938	0.184303	-7.5928	3.13068e-14	2.0448e-13
PHYPA_013995	190.987	-1.27666	0.168274	-7.58678	3.27943e-14	2.13882e-13
PHYPA_022436	181.216	-1.26419	0.166735	-7.58204	3.40163e-14	2.21722e-13
PHYPA_014074	385.683	-1.11349	0.146907	-7.57954	3.46795e-14	2.25847e-13
PHYPA_001390	67.5577	-1.84545	0.24354	-7.5776	3.51996e-14	2.29167e-13
PHYPA_026938	236.97	1.33315	0.176051	7.57255	3.65964e-14	2.37914e-13
PHYPA_028326	171.063	-1.2741	0.168272	-7.57164	3.68538e-14	2.39378e-13
PHYPA_012138	32.1727	2.63353	0.34801	7.5674	3.80765e-14	2.47104e-13
PHYPA_007161	223.632	-1.14202	0.150948	-7.56565	3.8593e-14	2.5031e-13
PHYPA_006441	144.351	-1.1999	0.158634	-7.56393	3.91056e-14	2.53488e-13
PHYPA_028415	150.914	1.21422	0.160653	7.55806	4.09114e-14	2.64885e-13
PHYPA_008843	238.65	1.30457	0.17272	7.55309	4.25039e-14	2.74877e-13
PHYPA_003843	108.077	-1.83351	0.242862	-7.54959	4.36636e-14	2.82049e-13
PHYPA_010140	573.564	-1.13601	0.150653	-7.54059	4.6785e-14	3.01514e-13
PHYPA_001812	164.075	-1.25232	0.166294	-7.53079	5.04341e-14	3.24562e-13
PHYPA_022694	248.722	1.02619	0.136299	7.52896	5.11446e-14	3.2904e-13
PHYPA_015679	108.848	-1.6415	0.218101	-7.52632	5.21916e-14	3.35485e-13
PHYPA_011951	121.667	-1.5097	0.200906	-7.51445	5.71495e-14	3.66615e-13
PHYPA_030142	207.975	-1.01394	0.134979	-7.51184	5.83012e-14	3.73681e-13
PHYPA_023775	23.763	3.0093	0.401067	7.50324	6.22599e-14	3.98367e-13
PHYPA_018993	208.089	-1.02865	0.137112	-7.50222	6.27456e-14	4.01245e-13
PHYPA_029081	328.041	1.0548	0.140617	7.50124	6.32192e-14	4.04041e-13
PHYPA_003430	104.007	1.40736	0.187843	7.49225	6.77039e-14	4.32208e-13
PHYPA_016691	82.7468	1.75358	0.234058	7.49207	6.77939e-14	4.32659e-13
PHYPA_013841	84.3841	-1.8042	0.240855	-7.49082	6.84459e-14	4.36508e-13
PHYPA_016753	27.9731	-2.86763	0.382861	-7.49001	6.88696e-14	4.38896e-13
PHYPA_028062	50.9492	2.37896	0.317749	7.48691	7.05151e-14	4.48927e-13
PHYPA_031187	215.474	1.09584	0.146537	7.47819	7.53516e-14	4.78973e-13
PHYPA_003744	86.1708	1.62177	0.217006	7.47342	7.81357e-14	4.96529e-13
PHYPA_000729	26.2699	-2.84848	0.381171	-7.47298	7.84009e-14	4.98073e-13
PHYPA_021610	221.746	-1.02236	0.136868	-7.46967	8.0397e-14	5.10317e-13
PHYPA_022277	177.185	-1.14316	0.153196	-7.46208	8.51655e-14	5.39817e-13
PHYPA_025195	6793.79	2.05808	0.275823	7.4616	8.54788e-14	5.41649e-13
PHYPA_004150	146.563	-1.23751	0.165943	-7.45742	8.82339e-14	5.5879e-13
PHYPA_014768	82.8881	-1.83935	0.247034	-7.44573	9.64083e-14	6.08313e-13
PHYPA_027752	37.7967	-2.33929	0.314303	-7.44278	9.8587e-14	6.21533e-13
PHYPA_004511	215.924	-1.24393	0.167291	-7.43572	1.04004e-13	6.55496e-13
PHYPA_023471	153.747	1.22062	0.164179	7.43466	1.0484e-13	6.60582e-13
PHYPA_007153	108.527	-1.38853	0.186809	-7.4329	1.06245e-13	6.69059e-13
PHYPA_000796	220.269	1.08463	0.145942	7.43193	1.07025e-13	6.73778e-13
PHYPA_020598	315.845	-1.12041	0.150878	-7.42596	1.11969e-13	7.03906e-13
PHYPA_028640	371.979	-1.22314	0.164761	-7.4237	1.13895e-13	7.15813e-13
PHYPA_003386	187.644	1.10039	0.148244	7.42284	1.14639e-13	7.19881e-13
PHYPA_029799	25.316	2.98004	0.401515	7.422	1.15364e-13	7.24229e-13
PHYPA_009331	29.3569	-2.85269	0.384503	-7.41915	1.17878e-13	7.39387e-13
PHYPA_017158	86.1725	-1.81565	0.245082	-7.40835	1.27881e-13	8.0078e-13
PHYPA_006552	207.786	3.08892	0.417021	7.40711	1.29086e-13	8.07871e-13
PHYPA_017400	152.699	-1.52499	0.205983	-7.40347	1.32666e-13	8.29815e-13
PHYPA_012652	128.238	-1.34352	0.181525	-7.40126	1.34899e-13	8.43547e-13
PHYPA_000370	215.602	1.61777	0.218583	7.40115	1.35006e-13	8.43975e-13
PHYPA_021365	58.9947	-2.69097	0.36365	-7.39991	1.36279e-13	8.51459e-13
PHYPA_030193	304.119	-1.06986	0.144582	-7.39973	1.36461e-13	8.52356e-13
PHYPA_015063	137.99	-1.19704	0.161772	-7.39957	1.36629e-13	8.53167e-13
PHYPA_019911	185.106	1.21523	0.164263	7.39809	1.38153e-13	8.61959e-13
PHYPA_023376	51.2957	1.98582	0.26847	7.39681	1.39497e-13	8.70103e-13
PHYPA_018516	104.662	-1.66796	0.225512	-7.39633	1.39996e-13	8.72969e-13
PHYPA_018451	350.653	-1.03638	0.140206	-7.39186	1.4479e-13	9.01605e-13
PHYPA_013460	1159.84	1.0203	0.138106	7.3878	1.49281e-13	9.28813e-13
PHYPA_000318	59.1194	-1.87749	0.254493	-7.37736	1.61461e-13	1.00373e-12
PHYPA_012040	131.805	-1.46047	0.197988	-7.37655	1.62448e-13	1.00959e-12
PHYPA_004036	1108.59	-1.03127	0.139816	-7.37595	1.63175e-13	1.01382e-12
PHYPA_000828	21.6207	3.24033	0.439319	7.3758	1.63357e-13	1.01467e-12
PHYPA_001045	265.42	-1.57538	0.213769	-7.36958	1.71167e-13	1.06288e-12
PHYPA_024241	223.049	1.56173	0.212258	7.3577	1.87111e-13	1.15995e-12
PHYPA_008169	89.9424	-1.55173	0.211026	-7.35328	1.93406e-13	1.19798e-12
PHYPA_015339	53.158	2.02049	0.274995	7.34738	2.02137e-13	1.25102e-12
PHYPA_013361	106.404	1.54874	0.210793	7.34721	2.02384e-13	1.2522e-12
PHYPA_023185	199.509	1.04101	0.142007	7.33068	2.28984e-13	1.41325e-12
PHYPA_022280	84.0866	-1.76288	0.240578	-7.32771	2.34112e-13	1.4441e-12
PHYPA_006687	20.6837	-3.21393	0.438906	-7.3226	2.43219e-13	1.49944e-12
PHYPA_007257	28.5703	-2.80924	0.383767	-7.32017	2.47661e-13	1.52557e-12
PHYPA_010879	339.971	1.06493	0.145511	7.3186	2.50566e-13	1.54236e-12
PHYPA_015727	54.1929	-1.88903	0.258371	-7.31129	2.64588e-13	1.62714e-12
PHYPA_009706	162.545	1.21972	0.166852	7.31019	2.66765e-13	1.63963e-12
PHYPA_002127	494.298	1.0986	0.15045	7.30207	2.83365e-13	1.73735e-12
PHYPA_011008	20.427	-3.07984	0.421801	-7.30165	2.84266e-13	1.74239e-12
PHYPA_031295	57.6935	1.8734	0.256798	7.29525	2.98101e-13	1.82418e-12
PHYPA_030996	56.3912	-1.91589	0.26299	-7.28503	3.21592e-13	1.9647e-12
PHYPA_006622	78.5693	-1.56028	0.214705	-7.26712	3.67229e-13	2.2325e-12
PHYPA_013073	40.7775	-2.40014	0.331094	-7.24912	4.19494e-13	2.54469e-12
PHYPA_026628	45.5276	-2.14668	0.296328	-7.24429	4.34714e-13	2.63486e-12
PHYPA_001152	83.017	-1.7069	0.235722	-7.24117	4.44821e-13	2.69539e-12
PHYPA_002068	22.2421	3.042	0.420263	7.23832	4.54286e-13	2.75125e-12
PHYPA_030269	1558.97	-2.18139	0.301414	-7.2372	4.58042e-13	2.77324e-12
PHYPA_025480	75.4838	-1.98644	0.274617	-7.23351	4.70664e-13	2.84734e-12
PHYPA_006943	38.4915	-2.28675	0.316674	-7.22116	5.15462e-13	3.11245e-12
PHYPA_000306	79.7153	1.83318	0.254022	7.21663	5.32916e-13	3.21436e-12
PHYPA_026888	185.252	-1.4784	0.205037	-7.21042	5.57777e-13	3.36158e-12
PHYPA_014600	138.458	1.78746	0.248029	7.20666	5.73397e-13	3.45199e-12
PHYPA_007244	448.595	-1.03001	0.142937	-7.20603	5.76046e-13	3.467e-12
PHYPA_002906	116.282	1.5874	0.220519	7.19848	6.08874e-13	3.6626e-12
PHYPA_013800	91.2168	-1.75148	0.243399	-7.19592	6.20403e-13	3.72995e-12
PHYPA_024861	185.206	1.05578	0.146979	7.1832	6.80976e-13	4.08641e-12
PHYPA_005650	79.4483	-1.55991	0.21734	-7.1773	7.10994e-13	4.25852e-12
PHYPA_020766	5849.03	-1.62009	0.225743	-7.17669	7.14176e-13	4.27643e-12
PHYPA_022206	208.812	1.06352	0.148209	7.17582	7.18735e-13	4.30257e-12
PHYPA_028869	258.335	-1.13945	0.158961	-7.16809	7.6049e-13	4.54765e-12
PHYPA_008574	106.567	-2.05665	0.287579	-7.1516	8.57736e-13	5.11546e-12
PHYPA_004576	77.719	-1.64436	0.230033	-7.14837	8.78117e-13	5.23421e-12
PHYPA_013346	47.3157	-1.9972	0.279407	-7.14799	8.80585e-13	5.24752e-12
PHYPA_023141	120.275	1.51506	0.212008	7.14625	8.91811e-13	5.31299e-12
PHYPA_027204	19.6645	-3.03471	0.424982	-7.14079	9.27982e-13	5.51522e-12
PHYPA_019013	608.906	-1.0343	0.144986	-7.1338	9.76362e-13	5.79658e-12
PHYPA_019161	107.227	-1.55386	0.218125	-7.1237	1.05069e-12	6.22957e-12
PHYPA_021170	70.4344	-1.98022	0.278023	-7.12251	1.05983e-12	6.2804e-12
PHYPA_014241	13.1552	-3.43636	0.483256	-7.11085	1.15331e-12	6.82168e-12
PHYPA_012913	34.7176	-2.39757	0.337242	-7.10935	1.16595e-12	6.89462e-12
PHYPA_025446	66.217	-1.64347	0.231338	-7.1042	1.21018e-12	7.1486e-12
PHYPA_017663	70.9951	-1.82105	0.2565	-7.09962	1.25102e-12	7.38592e-12
PHYPA_007589	136.289	-1.17832	0.166055	-7.09598	1.28435e-12	7.58067e-12
PHYPA_009057	57.9666	-2.28522	0.32206	-7.09563	1.28761e-12	7.59792e-12
PHYPA_005055	112.511	-1.70792	0.241387	-7.07543	1.48987e-12	8.76823e-12
PHYPA_003811	41.758	-2.34143	0.331093	-7.07183	1.52908e-12	8.99658e-12
PHYPA_013131	53.7872	-1.83706	0.259949	-7.067	1.58315e-12	9.30248e-12
PHYPA_000101	265.898	1.01191	0.143204	7.06622	1.59211e-12	9.35265e-12
PHYPA_009962	63.4201	-1.85123	0.262001	-7.06572	1.59781e-12	9.38368e-12
PHYPA_008920	119.64	-1.22589	0.173575	-7.06262	1.63397e-12	9.59348e-12
PHYPA_029459	182.456	1.06354	0.150748	7.05511	1.72463e-12	1.01072e-11
PHYPA_002357	27.3973	-2.51126	0.356041	-7.05329	1.74733e-12	1.02241e-11
PHYPA_000780	74.5912	-1.58674	0.225143	-7.04772	1.81869e-12	1.0636e-11
PHYPA_027677	175.154	-1.02265	0.14512	-7.04692	1.82921e-12	1.06948e-11
PHYPA_001885	38.2887	2.15655	0.306052	7.04635	1.83677e-12	1.07333e-11
PHYPA_007775	13.5049	-3.41425	0.48455	-7.04624	1.83822e-12	1.0739e-11
PHYPA_023865	153.125	1.14212	0.162324	7.03602	1.97809e-12	1.15199e-11
PHYPA_022568	92.5766	-1.41555	0.201212	-7.0351	1.99116e-12	1.159e-11
PHYPA_008600	7013.4	1.37733	0.195882	7.03144	2.04413e-12	1.18952e-11
PHYPA_015704	28.3542	-2.52781	0.359623	-7.02904	2.07955e-12	1.2095e-11
PHYPA_019047	32.9431	-2.40933	0.342879	-7.02678	2.11349e-12	1.2286e-11
PHYPA_014965	184.866	-1.08297	0.154277	-7.01965	2.22433e-12	1.29236e-11
PHYPA_020321	167.308	1.41861	0.202129	7.01835	2.2451e-12	1.30375e-11
PHYPA_005223	60.0483	-1.89762	0.270555	-7.01381	2.31909e-12	1.34567e-11
PHYPA_031219	13.0826	-3.40031	0.484866	-7.01289	2.33449e-12	1.35389e-11
PHYPA_013096	133.131	-1.48758	0.212236	-7.00912	2.39825e-12	1.38979e-11
PHYPA_016861	183.574	-1.36546	0.194871	-7.00703	2.43428e-12	1.4103e-11
PHYPA_011337	168.641	-1.17528	0.167778	-7.00498	2.47017e-12	1.43035e-11
PHYPA_010444	178.459	-1.00693	0.143747	-7.00489	2.47183e-12	1.43094e-11
PHYPA_006944	25.8497	-2.60452	0.372102	-6.99949	2.56889e-12	1.4852e-11
PHYPA_016733	65.91	-1.7828	0.254728	-6.99883	2.58104e-12	1.49184e-11
PHYPA_009428	137.395	-1.32605	0.189494	-6.99783	2.59966e-12	1.50182e-11
PHYPA_010308	111.818	1.70935	0.244272	6.99774	2.60129e-12	1.50238e-11
PHYPA_001922	98.9281	-1.38483	0.197933	-6.99644	2.62547e-12	1.51556e-11
PHYPA_014318	882.565	1.07955	0.154308	6.99609	2.63199e-12	1.51893e-11
PHYPA_005982	61.238	-1.8123	0.259053	-6.99584	2.63672e-12	1.52087e-11
PHYPA_008384	232.985	-1.15378	0.165168	-6.98547	2.83895e-12	1.63583e-11
PHYPA_016312	149.347	1.21012	0.173309	6.98244	2.90093e-12	1.67111e-11
PHYPA_001566	125.221	1.54794	0.222152	6.96796	3.21561e-12	1.84714e-11
PHYPA_013108	43.9421	-1.95638	0.281008	-6.962	3.35467e-12	1.92453e-11
PHYPA_020410	64.5253	-1.9209	0.275921	-6.96175	3.36064e-12	1.92697e-11
PHYPA_022610	244.159	-1.00969	0.145083	-6.95936	3.41815e-12	1.95844e-11
PHYPA_011282	161.55	-1.14585	0.164668	-6.95853	3.43841e-12	1.96903e-11
PHYPA_007121	59.7175	-1.73781	0.250136	-6.94745	3.71956e-12	2.12403e-11
PHYPA_006535	183.181	1.08946	0.156939	6.94194	3.86738e-12	2.20732e-11
PHYPA_009682	72.735	-1.6249	0.234451	-6.93067	4.1886e-12	2.38395e-11
PHYPA_008248	37.5664	-2.34921	0.339095	-6.92787	4.27221e-12	2.43029e-11
PHYPA_029026	158.955	-1.94524	0.280789	-6.92776	4.27552e-12	2.43155e-11
PHYPA_027166	33.1679	2.29404	0.331355	6.92322	4.41503e-12	2.50833e-11
PHYPA_023792	6413.65	1.42322	0.205603	6.92217	4.44792e-12	2.52573e-11
PHYPA_002743	200.271	1.03163	0.149105	6.9188	4.55478e-12	2.58181e-11
PHYPA_014504	62.3858	-1.88098	0.271934	-6.91705	4.6114e-12	2.61258e-11
PHYPA_029042	406.777	-1.01553	0.146844	-6.91571	4.65536e-12	2.63682e-11
PHYPA_024847	34.6391	2.31994	0.33558	6.91322	4.73766e-12	2.68071e-11
PHYPA_029518	61.7763	1.88331	0.272449	6.91254	4.76049e-12	2.69226e-11
PHYPA_004735	190.389	1.03794	0.150225	6.90924	4.87259e-12	2.75356e-11
[truncated: 1,367 more rows]

## Sheet: Table S2E
Table S2: Differentially expressed genes between various WT and transgenic PpTPL2-N176H samples, induced with estradiol (+) or mock treated (-)
DESeq2 data [cutoffs: padj < 0.05 and log2FoldChange > 1 (or < -1)]
Mock treated WT samples [-] against estradiol treated PpTPL2-N176H samples [+]
accession (uniprot)	baseMean	log2FoldChange	lfcSE	stat	pvalue	padj
PHYPA_003678	2040.75	3.37404	0.0834069	40.4527	0	0
PHYPA_005246	6059.66	3.11385	0.0613007	50.7963	0	0
PHYPA_023906	1529.09	5.80053	0.179807	32.2597	2.57055e-228	1.86168e-224
PHYPA_024647	1035.92	-2.73859	0.0853853	-32.0733	1.03915e-225	5.64443e-222
PHYPA_011903	1635.44	-2.44223	0.0800447	-30.5108	1.87355e-204	8.14131e-201
PHYPA_023055	3735.83	2.34613	0.0788706	29.7466	1.9205e-194	6.95446e-191
PHYPA_030738	4456.33	-1.9639	0.0684344	-28.6975	4.09909e-181	1.2723e-177
PHYPA_022106	458.436	-5.30561	0.186729	-28.4134	1.37962e-177	3.74689e-174
PHYPA_003662	3144.65	3.11401	0.110628	28.1486	2.49441e-174	6.02178e-171
PHYPA_023221	6377.19	1.37388	0.0499271	27.5178	1.0766e-166	2.33912e-163
PHYPA_025010	2576.85	2.99486	0.108937	27.4917	2.20588e-166	4.35702e-163
PHYPA_006938	22662.3	2.5231	0.0922057	27.3638	7.40313e-165	1.3404e-161
PHYPA_009496	847.413	3.71069	0.135943	27.2959	4.73825e-164	7.91908e-161
PHYPA_004704	507.33	4.38619	0.16243	27.0035	1.34541e-160	2.08798e-157
PHYPA_021189	3896.83	1.84232	0.0695609	26.485	1.44465e-154	2.09253e-151
PHYPA_027188	879.186	4.88617	0.186858	26.1491	1.00814e-150	1.369e-147
PHYPA_016243	1161.1	2.23909	0.0868472	25.782	1.41213e-146	1.80478e-143
PHYPA_000633	768.439	3.64762	0.141795	25.7246	6.1993e-146	7.4829e-143
PHYPA_024345	1744.5	-2.19945	0.0856602	-25.6764	2.14309e-145	2.45068e-142
PHYPA_022916	2221.43	1.91	0.0757115	25.2273	2.01053e-140	2.18414e-137
PHYPA_023038	2581.47	1.58499	0.0629185	25.1912	4.9977e-140	5.17072e-137
PHYPA_029746	952.816	-2.44315	0.0970429	-25.176	7.33732e-140	7.24627e-137
PHYPA_022834	1807.91	1.62325	0.065255	24.8756	1.36786e-136	1.29215e-133
PHYPA_023305	4809.32	1.2493	0.0508893	24.5494	4.39007e-133	3.9743e-130
PHYPA_023053	3291.91	1.38868	0.057141	24.3027	1.83628e-130	1.59588e-127
PHYPA_022893	2366.49	1.42824	0.058819	24.2819	3.04526e-130	2.54478e-127
PHYPA_007331	8411.74	1.29223	0.0533167	24.2368	9.11157e-130	7.33211e-127
PHYPA_009418	6145.06	1.25874	0.0523928	24.0251	1.52158e-127	1.18069e-124
PHYPA_009288	1719.68	-2.2202	0.0925699	-23.984	4.0853e-127	3.06073e-124
PHYPA_000636	10336.7	3.20601	0.134268	23.8777	5.2207e-126	3.781e-123
PHYPA_003825	1275.1	1.99855	0.083728	23.8696	6.34202e-126	4.44494e-123
PHYPA_014147	4123.84	-1.29422	0.0542759	-23.8452	1.1364e-125	7.71583e-123
PHYPA_023307	6871.54	1.91469	0.0804362	23.8039	3.04552e-125	2.00515e-122
PHYPA_023435	5422.87	1.31866	0.0555632	23.7326	1.66231e-124	1.06227e-121
PHYPA_001204	438.045	-2.87496	0.121159	-23.7289	1.8155e-124	1.12701e-121
PHYPA_008615	492.176	3.93056	0.165805	23.7058	3.13883e-124	1.89437e-121
PHYPA_016783	883.123	2.94615	0.124874	23.5929	4.55953e-123	2.67743e-120
PHYPA_012808	433.382	2.83656	0.121156	23.4125	3.18582e-121	1.82154e-118
PHYPA_010659	2805.36	1.44992	0.0622946	23.2752	7.89904e-120	4.40057e-117
PHYPA_017645	1000.32	1.92429	0.0827058	23.2666	9.65127e-120	5.24233e-117
PHYPA_013818	659.842	-2.13426	0.0920634	-23.1825	6.84504e-119	3.62737e-116
PHYPA_007401	4846.26	1.57815	0.0681358	23.1618	1.1065e-118	5.72401e-116
PHYPA_028368	3556.59	2.13407	0.09234	23.111	3.59026e-118	1.81409e-115
PHYPA_023230	3355.5	1.24938	0.0541331	23.0798	7.39108e-118	3.64968e-115
PHYPA_008809	634.9	3.01081	0.130582	23.0569	1.25397e-117	6.05444e-115
PHYPA_020186	1605.65	2.7956	0.12179	22.9543	1.3362e-116	6.31123e-114
PHYPA_023673	605.007	4.47087	0.194968	22.9312	2.26728e-116	1.04811e-113
PHYPA_023012	3506.37	1.5505	0.0676374	22.9237	2.69503e-116	1.21989e-113
PHYPA_022946	5591.45	1.48938	0.0650397	22.8996	4.68539e-116	2.07754e-113
PHYPA_004168	1553.46	1.55712	0.0680157	22.8936	5.38196e-116	2.33868e-113
PHYPA_007569	925.055	-2.25934	0.0988666	-22.8524	1.38202e-115	5.88766e-113
PHYPA_023433	1118.08	1.95951	0.0859899	22.7877	6.07395e-115	2.53786e-112
PHYPA_022856	5140.78	1.40006	0.0614793	22.7729	8.51902e-115	3.49232e-112
PHYPA_008363	329.952	5.39754	0.237158	22.7593	1.16067e-114	4.66998e-112
PHYPA_023270	4179.37	1.14449	0.0506241	22.6077	3.64406e-113	1.43954e-110
PHYPA_002715	558.965	3.45689	0.153267	22.5547	1.20707e-112	4.6832e-110
PHYPA_006333	505.723	-3.17699	0.141081	-22.519	2.70644e-112	1.03163e-109
PHYPA_004546	457.73	3.66259	0.162676	22.5146	2.98466e-112	1.11807e-109
PHYPA_022313	684.33	-2.5083	0.111438	-22.5086	3.42243e-112	1.26032e-109
PHYPA_005651	3105.66	-1.49152	0.0664548	-22.4442	1.45757e-111	5.27812e-109
PHYPA_022578	2612.99	1.26801	0.056516	22.4363	1.74121e-111	6.20185e-109
PHYPA_005148	1243.4	-2.56528	0.114767	-22.352	1.15411e-110	4.04441e-108
PHYPA_003429	508.379	5.27884	0.236336	22.3362	1.64413e-110	5.67016e-108
PHYPA_010786	4508.69	-1.6902	0.0757574	-22.3107	2.9087e-110	9.87457e-108
PHYPA_023430	2078.67	1.43777	0.0645394	22.2775	6.1141e-110	2.04371e-107
PHYPA_016515	320.84	5.40576	0.242815	22.2628	8.46889e-110	2.78793e-107
PHYPA_008472	270.072	-4.53339	0.203827	-22.2414	1.36764e-109	4.43504e-107
PHYPA_022688	304.693	3.45132	0.156039	22.1183	2.1051e-108	6.7261e-106
PHYPA_023271	2062.31	2.6209	0.118626	22.0939	3.6209e-108	1.14016e-105
PHYPA_004448	15793.1	-1.54027	0.0698904	-22.0384	1.23423e-107	3.83088e-105
PHYPA_003259	1885.02	1.58862	0.0724097	21.9394	1.09362e-106	3.34662e-104
PHYPA_023446	1344.29	1.65577	0.0755532	21.9153	1.85804e-106	5.60689e-104
PHYPA_022788	1748.23	1.43031	0.0652857	21.9085	2.15437e-106	6.41204e-104
PHYPA_004936	909.84	2.7075	0.123684	21.8905	3.2019e-106	9.40104e-104
PHYPA_014287	5062.62	1.3592	0.0620991	21.8876	3.40784e-106	9.8723e-104
PHYPA_030157	2589.25	-1.19647	0.054667	-21.8865	3.49208e-106	9.98321e-104
PHYPA_023100	3967.97	1.24158	0.0568881	21.825	1.34285e-105	3.78909e-103
PHYPA_005326	780.97	-2.49255	0.114695	-21.7321	1.02062e-104	2.84296e-102
PHYPA_003268	1682.54	1.542	0.0709792	21.7246	1.20053e-104	3.30177e-102
PHYPA_023013	2074.06	1.50154	0.069154	21.7129	1.54883e-104	4.20642e-102
PHYPA_023458	2111.68	1.35713	0.0625915	21.6823	3.01629e-104	8.09074e-102
PHYPA_021885	1306.4	2.34849	0.108659	21.6135	1.34225e-103	3.55646e-101
PHYPA_001236	3905.09	-1.25671	0.0581634	-21.6065	1.56112e-103	4.08655e-101
PHYPA_001418	949.942	-2.34384	0.108618	-21.5788	2.8425e-103	7.35226e-101
PHYPA_022607	6644.94	1.35861	0.0630362	21.5529	4.97747e-103	1.2723e-100
PHYPA_013880	1662.29	-3.47983	0.161712	-21.5186	1.04215e-102	2.63288e-100
PHYPA_025657	345.154	3.08014	0.144014	21.3878	1.73381e-101	4.32995e-99
PHYPA_009347	981.731	2.77921	0.130092	21.3633	2.93088e-101	7.23627e-99
PHYPA_022976	1357.27	1.4578	0.0682621	21.3559	3.43435e-101	8.38405e-99
PHYPA_002331	669.432	2.93811	0.137613	21.3505	3.85673e-101	9.31057e-99
PHYPA_028579	9305.11	-1.32955	0.0622825	-21.3471	4.15011e-101	9.90873e-99
PHYPA_016217	6948.77	-2.91287	0.136823	-21.2893	1.42509e-100	3.32934e-98
PHYPA_012233	3135.34	-2.20028	0.103487	-21.2615	2.58301e-100	5.97032e-98
PHYPA_022445	473.862	-2.60416	0.122653	-21.2319	4.84469e-100	1.10801e-97
PHYPA_022273	268.199	4.4101	0.207905	21.2121	7.38026e-100	1.67032e-97
PHYPA_011267	1440.66	-1.94045	0.0916013	-21.1837	1.35076e-99	3.02556e-97
PHYPA_013428	867.337	-2.14248	0.101148	-21.1816	1.41206e-99	3.13059e-97
PHYPA_021366	1261.91	-2.37063	0.112129	-21.142	3.26973e-99	7.1759e-97
PHYPA_026340	2683.18	-1.54562	0.0731632	-21.1256	4.62501e-99	1.00488e-96
PHYPA_015410	471.635	-2.57373	0.122151	-21.0701	1.49603e-98	3.21823e-96
PHYPA_023272	2356.2	1.318	0.0628363	20.9752	1.10545e-97	2.35472e-95
PHYPA_030433	1527.21	-1.59349	0.0762118	-20.9087	4.46205e-97	9.41232e-95
PHYPA_001207	5296.8	-1.11857	0.0535381	-20.8929	6.20745e-97	1.29682e-94
PHYPA_022847	2022.56	1.44955	0.0696032	20.8259	2.52355e-96	5.22182e-94
PHYPA_023357	1213.16	2.27665	0.109413	20.8078	3.67851e-96	7.5399e-94
PHYPA_018575	1027.41	4.0501	0.194808	20.7902	5.30636e-96	1.07749e-93
PHYPA_023161	2392.28	2.1582	0.103848	20.7824	6.24803e-96	1.25695e-93
PHYPA_023235	3240.87	1.44612	0.0697083	20.7453	1.3521e-95	2.69514e-93
PHYPA_022867	2162.58	1.29792	0.0626039	20.7322	1.77437e-95	3.5047e-93
PHYPA_023173	1455.05	1.55086	0.0748621	20.7163	2.47053e-95	4.83579e-93
PHYPA_018194	321.094	-3.04228	0.147549	-20.6187	1.86437e-94	3.61671e-92
PHYPA_030224	1378.59	3.06076	0.148536	20.6062	2.41391e-94	4.64132e-92
PHYPA_023249	3081.1	1.31058	0.0640007	20.4776	3.41151e-93	6.50192e-91
PHYPA_023277	2316.27	1.19281	0.0582995	20.46	4.89687e-93	9.25168e-91
PHYPA_015229	505.229	-3.70599	0.182326	-20.3262	7.54627e-92	1.40135e-89
PHYPA_017971	750.501	-2.6319	0.129802	-20.2763	2.08311e-91	3.83556e-89
PHYPA_002193	3247.04	1.33066	0.0657721	20.2314	5.18406e-91	9.46504e-89
PHYPA_003857	513.446	-2.01817	0.100237	-20.134	3.71631e-90	6.72869e-88
PHYPA_022615	5275.05	2.76973	0.137669	20.1187	5.0636e-90	9.09231e-88
PHYPA_022660	316.884	2.98391	0.148369	20.1114	5.86079e-90	1.04375e-87
PHYPA_018097	2149.82	-2.02031	0.100574	-20.0877	9.45908e-90	1.67087e-87
PHYPA_017581	340.96	-4.32619	0.215457	-20.0791	1.12409e-89	1.96961e-87
PHYPA_022765	2915.71	1.12071	0.0561007	19.9768	8.7613e-89	1.52285e-86
PHYPA_011191	1229.71	1.41208	0.0707084	19.9705	9.95014e-89	1.71577e-86
PHYPA_021972	835.048	-2.74959	0.13804	-19.9188	2.79437e-88	4.78057e-86
PHYPA_017051	1026.77	1.99335	0.100219	19.89	4.96365e-88	8.42541e-86
PHYPA_014500	3384.7	-1.10911	0.055776	-19.885	5.48739e-88	9.24221e-86
PHYPA_011710	641.938	1.94701	0.098076	19.8521	1.0573e-87	1.76707e-85
PHYPA_011268	1459.4	-2.08342	0.104982	-19.8455	1.20474e-87	1.99812e-85
PHYPA_021853	307.641	-2.9816	0.150348	-19.8314	1.59585e-87	2.62674e-85
PHYPA_005260	560.985	2.58872	0.1306	19.8218	1.93011e-87	3.15304e-85
PHYPA_022963	2113.61	1.34578	0.0679025	19.8193	2.02895e-87	3.28978e-85
PHYPA_026637	266.557	4.6761	0.236096	19.8059	2.64876e-87	4.26293e-85
PHYPA_008391	2191.07	3.33754	0.168639	19.791	3.55767e-87	5.68364e-85
PHYPA_020435	980.307	-2.09504	0.105902	-19.7829	4.18198e-87	6.63225e-85
PHYPA_023212	1230.47	1.50841	0.0763748	19.7501	8.00614e-87	1.2605e-84
PHYPA_023462	514.098	2.2099	0.112013	19.729	1.21526e-86	1.89957e-84
PHYPA_022645	4275.95	1.19253	0.0605162	19.7059	1.91924e-86	2.95739e-84
PHYPA_027576	1147.25	1.52375	0.0776226	19.6303	8.52174e-86	1.30389e-83
PHYPA_025934	4602.43	1.61466	0.0822777	19.6245	9.54677e-86	1.45051e-83
PHYPA_003568	968.565	1.60686	0.0819382	19.6107	1.25335e-85	1.89108e-83
PHYPA_022715	2275.61	1.56727	0.079989	19.5936	1.75385e-85	2.62799e-83
PHYPA_015433	2811.3	-2.71405	0.13867	-19.572	2.681e-85	3.98973e-83
PHYPA_009849	5287.71	-2.75215	0.140739	-19.555	3.73788e-85	5.52469e-83
PHYPA_013986	1239.88	2.07764	0.106407	19.5254	6.68133e-85	9.80846e-83
PHYPA_022772	2621.27	1.0666	0.0546473	19.518	7.72722e-85	1.12677e-82
PHYPA_019825	1690.07	1.50536	0.0773816	19.4538	2.70712e-84	3.92117e-82
PHYPA_003085	6087.21	-1.46476	0.0753058	-19.4508	2.87034e-84	4.13005e-82
PHYPA_024619	3371.77	-1.08309	0.0558103	-19.4067	6.77783e-84	9.68828e-82
PHYPA_010393	542.318	-1.96049	0.10114	-19.384	1.05432e-83	1.4972e-81
PHYPA_014647	4224.58	-1.0033	0.0518143	-19.3634	1.57115e-83	2.21664e-81
PHYPA_007337	1941.36	1.16692	0.0604049	19.3183	3.7667e-83	5.27994e-81
PHYPA_025455	891.628	2.06299	0.106838	19.3095	4.47304e-83	6.22985e-81
PHYPA_015863	4403.09	-1.34438	0.0697099	-19.2853	7.13586e-83	9.87522e-81
PHYPA_023331	2164.98	1.11062	0.0576896	19.2517	1.36662e-82	1.87927e-80
PHYPA_023456	1880.83	1.33505	0.0694824	19.2142	2.81377e-82	3.84495e-80
PHYPA_022813	3020.18	1.25657	0.0654193	19.208	3.17463e-82	4.31095e-80
PHYPA_017602	3979.8	-1.03053	0.0538505	-19.137	1.24332e-81	1.67787e-79
PHYPA_000825	394.282	4.68296	0.244834	19.1271	1.5019e-81	2.01431e-79
PHYPA_022426	1094.11	2.23866	0.117234	19.0956	2.7473e-81	3.662e-79
PHYPA_001313	2250.11	-1.1659	0.06118	-19.0569	5.75817e-81	7.62852e-79
PHYPA_018730	416.046	-2.64473	0.138861	-19.0459	7.10601e-81	9.35711e-79
PHYPA_010432	759.155	-2.55854	0.134402	-19.0365	8.50033e-81	1.11257e-78
PHYPA_016693	789.93	2.91301	0.153256	19.0075	1.47804e-80	1.92296e-78
PHYPA_021323	7882.71	-1.12946	0.0594284	-19.0054	1.53907e-80	1.99044e-78
PHYPA_002404	4364.12	1.00306	0.0528235	18.9889	2.10668e-80	2.70839e-78
PHYPA_016729	3481.56	-1.44844	0.076286	-18.987	2.18466e-80	2.79212e-78
PHYPA_002457	3946.62	1.09386	0.057764	18.9367	5.68466e-80	7.22284e-78
PHYPA_022558	482.214	-2.81391	0.148766	-18.915	8.5859e-80	1.08457e-77
PHYPA_000830	945.363	2.37588	0.125644	18.9096	9.50763e-80	1.19406e-77
PHYPA_023174	951.169	2.04832	0.108426	18.8915	1.34109e-79	1.67459e-77
PHYPA_023306	2899.71	1.15405	0.0610987	18.8883	1.42249e-79	1.76609e-77
PHYPA_027137	326.013	-2.84759	0.151056	-18.8512	2.87435e-79	3.52831e-77
PHYPA_030225	455.082	2.8239	0.150087	18.8151	5.68455e-79	6.8999e-77
PHYPA_014635	2626.56	-1.20962	0.0644395	-18.7714	1.29432e-78	1.56231e-76
PHYPA_002220	1440.09	1.28295	0.0684367	18.7465	2.06842e-78	2.4829e-76
PHYPA_028921	427.203	4.6759	0.249958	18.7068	4.36011e-78	5.17662e-76
PHYPA_008693	1798.71	-2.94139	0.157706	-18.6511	1.23754e-77	1.46131e-75
PHYPA_023034	2990.45	1.27341	0.0683242	18.6378	1.58773e-77	1.86468e-75
[truncated: 3,177 more rows]

## Sheet: Table S2F
Table S2: Differentially expressed genes between various WT and transgenic PpTPL2-N176H samples, induced with estradiol (+) or mock treated (-)
[truncated: 4 more rows]
