# Supplementary material for: The TOPLESS corepressor regulates developmental switches in the bryophyte Physcomitrium patens that were critical for plant terrestrialisation
Source: Plant J. 2023 Jun 8;115(5):1331–44. doi: 10.1111/tpj.16322 (PMC10953049; doi:10.1111/tpj.16322)
Supplement: Supplementary file 11 — Table S3. Expression of genes involved in 3D growth, the cell cycle, cell wall biogenesis, cytokinin metabolism and flavonoid biosynthesis is altered in P. patens plants with reduced TPL activity. [file TPJ-115-1331-s008.xlsx]

## Sheet: Table S3a
Table S3: Genes involved in 3D growth, cell cycle, cell wall biogenesis, cytokinin metabolism and flavonoid biosynthesis are altered in P. patens plants with reduced TPL activity
Analysis of candidate DEGs
	PpTPL2-N176H [+] v [-]			RNAi[+] v controls					Functional notes
	Identity	UniProt Accession	Log2 FC	log2 FC	Std Err	Wald stats	P-value	P-adj
2D-3D transition	APB1	PHYPA_020207	-1.26	-1.64768	0.104754	-15.729	9.57e-56	1.06e-52	APBs are AP2 transcription factors essential for bud formation (Aoyama et al., 2012; https://doi.org/10.1242/dev.076091)
	APB4	PHYPA_020210	-1.63	-1.3213	0.288711	-4.57654	4.73e-06	7.48e-05
	APB2	PHYPA_013183	-1.02	-
	APB3	PHYPA_013181	-0.88	-
	PpNOG1	PHYPA_000527	-	-					PpNOG1 encodes a ubiquitin-associated protein that acts at the earliest stage of the 2D-3D growth switch (Moody et al., 2018; https://doi.org/10.1016/j.cub.2017.12.052)
	PpNOG2	PHYPA_003356	-2.69	-2.33348	0.279513	-8.3484	6.92e-17	5.79e-15	PpNOG2 encodes o-hydroxycinnamoyltransferase. Loss of PpNOG2 activity disrupts bud formation (Moody et al., 2021; https://doi.org/10.1016/j.cub.2020.10.077)
	PpDEK1	PHYPA_022233	-	-					Buds of Ppdek1 mutants have a normal first cell division. However, subsequent divisions are abberant, disrupting leafy shoot development (Perroud et al., 2014; https://doi.org/10.1111/nph.12844)
	PpCLE1	PHYPA_010246	-	-
	PpCLE2	PHYPA_000626	-	-					CLEs are signalling peptides and are required for bud formation. The first division during bud formation is misorientated in Ppcle mutants (Whitewoods et al., 2018; https://doi.org/10.1016/j.cub.2018.05.068)
	PpCLE3	PHYPA_004205	-1.16	-
	PpCLE4	PHYPA_030520	-3.23	-2.78498	0.259146	-10.7467	6.14e-27	1.32e-24
	PpCLE5	PHYPA_026706	-	-
	PpCLE6	PHYPA_023805	-2.02	-1.96289	0.461768	-4.25081	2.13e-05	0.000288126
	PpCLE7	PHYPA_025766	-	1.21062	0.504885	2.39781	0.0164932	0.0831831
	PpCLE8	PHYPA_015066	1.07	-
	PpCLE9	PHYPA_006983	-	-
	PpRPK2	PHYPA_009980	-	-					RPK2 is a membrane associated receptor kinase that responds to CLE peptides. Later cell divisions during bud formation are defective in the Pprpk2 mutant (Whitewoods et al., 2018; https://doi.org/10.1016/j.cub.2018.05.068)
	PpCLV1a	PHYPA_017315	-3.19	-1.48893	0.531705	-2.8003	0.00510554	0.0324188	CLV1 is another receptor kinase that responds to CLE peptides. Buds of Ppclv1 mutants have a normal first cell division, but subsequent divisions are misplaced (Whitewoods et al., 2018; https://doi.org/10.1016/j.cub.2018.05.068)
	PpCLV1b	PHYPA_009312	-	-
	PpCESA5	PHYPA_002617	-1.58	-1.00669	0.195064	-5.1608	2.46e-07	5.11e-06	Ppcesa5 mutants produce aberrant leafy shoots (Goss et al., 2012; https://doi.org/10.1007/s00425-011-1579-5)
3D marker	PpSCR1	PHYPA_024298	-3.51	-3.35888	0.507285	-6.6213	3.56e-11	1.4e-09
	PpSCR2	PHYPA_027080	-	-					PpSCARECROWs found to be markers of 3D growth. PpSCR1 and PpSCR2 are down-regulated in Ppnog1 mutants, and PpSCR1 is down-regulated in Ppnog2 (Moody et al., 2021; https://doi.org/10.1016/j.cub.2020.10.077)
	PpSCR3	PHYPA_026326	-1.42	-
Caulonema identity	PpRSL1	PHYPA_001800	-	-					Pires et al., 2013 - doi: 10.1073/pnas.1305457110
	PpRSL2	PHYPA_002404	1.01	-
	PpLRL1	PHYPA_022203	-	-					Tam et al., 2015 - doi: 10.1073/pnas.1416324112
	PpLRL2	PHYPA_018587	-	-
Key: - indicates no significant change compared to control, or no expression detected; blank cells indicate that no comparisons made

## Sheet: Table S3b
Table S3: Genes involved in 3D growth, cell cycle, cell wall biogenesis, cytokinin metabolism and flavonoid biosynthesis are altered in P. patens plants with reduced TPL activity
DEGs with largest fold-changes in PpTPL2-N176H [+] plants relative to PpTPL2-N176H [-]
	UniProt accession	Log2 FC	Functional information
up-regulated	PHYPA_003429	6.04943	uncharacterised (unique to moss)
	PHYPA_027188	5.62333	4-coumarate:coA ligase 3 (4CL3)
	PHYPA_007325	5.11643	UPF3 (NMD)
	PHYPA_023906	4.85183	lipase-like
	PHYPA_003543	4.70645	Phenylalanine ammonia-lyase (PAL)
	PHYPA_028921	4.64902	Putative aurone/aureusidin synthase
	PHYPA_016515	4.52603	uncharacterised
	PHYPA_026443	4.48525	Chalcone synthase (CHS)
	PHYPA_017163	4.48026	PAL
	PHYPA_023973	4.45697	uncharacterised
	PHYPA_000825	4.39113	PAL
	PHYPA_008391	4.38786	Lipase GDSL﻿
	PHYPA_023673	4.35598	uncharacterised
	PHYPA_008363	4.27589	NAC-domain transcription factor
	PHYPA_030627	4.10075	NAC transcription factor PpVNS7
	PHYPA_005768	4.06864	uncharacterised
	PHYPA_021883	4.00795	uncharacterised
	PHYPA_021926	3.96416	Oxidoreductase
	PHYPA_006552	3.92724	Glycoside hydrolase
down-regulated	PHYPA_024599	-5.05224	cytokinin oxidase
	PHYPA_012538	-4.66187	tir-nbs-lrr resistance
	PHYPA_025565	-4.56693	uncharacterised
	PHYPA_026046	-4.37672	uncharacterised
	PHYPA_015896	-4.20515	Polygalacturonase non-catalytic subunit AroGP3 precursor
	PHYPA_018778	-4.07577	chalcone synthase
	PHYPA_011761	-3.97672	cytokinin oxidase
	PHYPA_005781	-3.95735	uncharacterised
	PHYPA_011291	-3.9517	uncharacterised
	PHYPA_013793	-3.93974	MDA7.17; myb family
	PHYPA_000606	-3.90618	carbohydrate binding
	PHYPA_008785	-3.87986	PpABCG8, ATP-binding cassette transporter
	PHYPA_015038	-3.85339	uncharacterised
	PHYPA_005351	-3.84404	uncharacterised
	PHYPA_012307	-3.84133	uncharacterised
	PHYPA_018714	-3.8009	uncharacterised
	PHYPA_028510	-3.78334	1,3-beta-D-glucan synthase (callose synthase)
	PHYPA_017581	-3.7638	cytokinin riboside 5'-monophosphate phosphoribohydrolase - converts inactive cytokinin forms to active forms
	PHYPA_008130	-3.75893	uncharacterised
	PHYPA_008327	-3.75006	xyloglucan endotransglucosylase/hydrolase - participation in cell wall construction of growing tissues
Genes involved in flavonoid biosynthesis are highlighted in green
Genes involved in cytokinin metabolism or cell wall biosynthesis/modification are highlighted in red
Genes involved in plant immunity are highlighted in blue

## Sheet: Table S3c
Table S3: Genes involved in 3D growth, cell cycle, cell wall biogenesis, cytokinin metabolism and flavonoid biosynthesis are altered in P. patens plants with reduced TPL activity
Analysis of candidate genes involved in flavonoid biosynthesis
		PpTPL2N176H[+] v PpTPL2N176H[-]	RNAi[+] v controls					aux/iaaΔ v WT*
Flavonoid biosynthesis	UniProt accession	log2 FC	log2 FC	Std Err	Wald stats	P-value	P-adj	log2 FC
4CL3	PHYPA_027188	5.62	3.32349	0.341347	9.7364	2.11e-22	3.08e-20	3.8997	Pp3c22_15350V3.1		Pp1s71_170V6.1
PAL	PHYPA_003543	4.71	3.34742	0.415946	8.04772	8.44e-16	6.23e-14	3.09688	Pp3c2_32410V3.1		Pp1s500_4V6.1
PAL	PHYPA_017163	4.48	3.20767	0.486379	6.595	4.25e-11	1.65e-09	2.61092	Pp3c13_9000V3.1		Pp1s52_44V6.1
PAL	PHYPA_000825	4.39	3.47318	0.275363	12.6131	1.79e-36	7.35e-34	3.54879	Pp3c1_18940V3.1		Pp1s43_88V6.1
CHS	PHYPA_026443	4.48	3.02691	0.317891	9.52188	1.7e-21	2.3e-19	2.91648	Pp3c21_20650V3.1		Pp1s228_25V6.1
AS/AUS	PHYPA_028921	4.65	2.19746	0.494426	4.44447	8.81e-06	0.000130369	2.48958	Pp3c24_11260V3.1		Pp1s16_226V6.1
CHI	PHYPA_006757	1.83	1.75211	0.299251	5.85498	4.77e-09	1.35e-07	1.52448	Pp3c4_25770V3.1		Pp1s110_18V6.1
PpNOG2	PHYPA_003356	-2.69	-2.33348	0.279513	-8.3484	6.92e-17	5.79e-15	-4.51048	Pp3c2_29140V3.1		Pp1s22_138V6.1
								*data from Lavy et al. (2016)
								doi.org/10.7554/eLife.13325
								(>2 fold change)

## Sheet: Table S3d
Table S3: Genes involved in 3D growth, cell cycle, cell wall biogenesis, cytokinin metabolism and flavonoid biosynthesis are altered in P. patens plants with reduced TPL activity
Analysis of CYTOKININ OXIDASE gene expression
				RNAi[+] v controls					aux/iaaΔ v WT*
uniprot	gene identifiers		Log2 FC PpTPL2N176H[+] v PpTPL2N176H[-]	log2 FC	Std Err	Wald stats	P-value	P-adj	log2 FC
A0A2K1ITQ2	PHYPA_024599	Pp1s152_115V6.1	-5.052	-4.99357	0.395792	-12.6166	1.71e-36	7.07e-34	nc	PpCKX1	Pp3c20_2380V3.1
A0A2K1IJR6	PHYPA_028214	Pp1s222_68V6.1	-3.69	-2.71764	0.355604	-7.64232	2.13e-14	1.31e-12	-2.60287	PpCKX4	Pp3c23_17360V3.1
A0A2K1K7W5	PHYPA_011761	Pp1s212_108V6.1	-3.98	-1.60562	0.533111	-3.0118	0.00259703	0.018535	nc	PpCKX2	Pp3c8_18480V3.1
A0A2K1IGQ7	PHYPA_029054	Pp1s403_31V6.1	nc						-3.2052	PpCKX5	Pp3c24_13960V3.1
A0A2K1IJS1	PHYPA_028220	Pp1s222_49V6.1	-2.22	-1.20061	0.278354	-4.31322	1.61e-05	0.000224264	nc	PpCKX3	Pp3c23_17550V3.1
A0A2K1K7X2	PHYPA_011767	Pp1s595_6V6.1	nc						-2.995	PpCKX6	Pp3c8_18580V3.1
			nc = no significant change relative to control						*data from Lavy et al. (2016)
									doi.org/10.7554/eLife.13325
									(>2 fold change)

## Sheet: Table S3e
Table S3: Genes involved in 3D growth, cell cycle, cell wall biogenesis, cytokinin metabolism and flavonoid biosynthesis are altered in P. patens plants with reduced TPL activity
Analysis of DEGs linked to the cell cycle and cytokinesis
Homology	UniProt accession	Log2 FC PpTPL2N176H[+] v PpTPL2N176H[-]							Notes
cyclin-dependent kinase-3	PHYPA_030993	-1.82							Cyclin-dependent kinases (CDKs) are serine/threonine kinases that promote transitions through the cell cycle
	PHYPA_020439	-1.63
cyclin-dependent protein kinase inhibitor SMR3	PHYPA_012018	-1.91
	PHYPA_012024	-1.21
	PHYPA_024645	-1.18
	PHYPA_029347	-2.08						aux/iaaΔ v WT*
	PHYPA_024647	-2.64	RNAi[+] v controls					log2 FC
targeting protein for XKLP2 (TPX2) PpTPX2-1	PHYPA_021920	nc	log2 FC	Std Err	Wald stats	P-value	P-adj	nc
PpTPX2-2	PHYPA_001192	-1.17	-1.15041	0.106777	-10.774	4.57e-27	9.98e-25	nc
PpTPX2-3	PHYPA_028812	-1.84	-1.05373	0.397724	-2.6494	0.00806351	0.0468135	nc	TPX2 is a central regulator of spindle assembly in vertebrate cells. In plants, it maintains proper spindle assembly (Vos et al., 2008; https://doi.org/10.1105/tpc.107.056796)
PpTPX2-4	PHYPA_027622	-1.52	-2.2648	0.533649	-4.24398	2.2e-05	0.000296039	nc	TPX2 is required for normal spindle motility in P. patens, and for setting the division site during gametophore development (Kozgunova et al., 2020; https://doi.org/10.1101/2020.03.03.975557)
PpTPX2-5	PHYPA_007486	-1.02	-1.12445	0.172148	-6.53187	6.5e-11	2.46e-09	nc
	PHYPA_009368	-1.51
	PHYPA_007379	-1.67
AURORA_A	PHYPA_001820	-1.41	-1.89779	0.311184	-6.09862	1.07e-09	3.38e-08	nc	TPX2 localizes the essential mitotic kinase Aurora A to the spindle microtubules. Aurora A is activated by TPX2 binding, and TPX2 is phosphorylated by Aurora A (Vos et al., 2008; https://doi.org/10.1105/tpc.107.056796)
cyclin-A2	PHYPA_001812	-1.41
	PHYPA_018948	-3.11
	PHYPA_001810	-2.01							Cyclins are proteins that control cell cycle progression by activation of cyclin-dependent kinases
	PHYPA_022500	-1.12
	PHYPA_002398	-1.73
	PHYPA_002399	-1.45
	PHYPA_001795	-1.79
cyclin-B1-1	PHYPA_020034	-1.71
	PHYPA_012899	-1.64
cyclin-G	PHYPA_019866	-1.93
PHO85 cyclin-6-related	PHYPA_011361	-1.82
mitotic checkpoint protein BUB3	PHYPA_009805	-1.97
	PHYPA_014106	-1.89
kinesin-like protein	PHYPA_010579	-1.47
(microtubule-based motor proteins)	PHYPA_010140	-1.44
	PHYPA_010638	-2.08
	PHYPA_007281	-1.84
	PHYPA_014689	-1.52
	PHYPA_000494	-1.16
	PHYPA_029042	-1.2
	PHYPA_007216	-1.59
	PHYPA_013609	-2.67
	PHYPA_014736	-2.51
	PHYPA_024773	-1.46
	PHYPA_017871	-1.21
	PHYPA_007079	-1.26
	PHYPA_000342	-1.71
	PHYPA_015169	-1.27
	PHYPA_021662	-1.79
KINID1a	PHYPA_018768	-1.37	-1.72853	0.534028	-3.23678	0.00120887	0.00977556		KINID1a and 1b are indispensable for interdigitation of the
KINID1b	PHYPA_022277	-1.24	-1.00911	0.29364	-3.43657	0.000589138	0.0052634		antiparallel microtubule array in P. patens (Hiwatashi et al., 2008; https://doi.org/10.1105/tpc.108.061705)
trafficking kinesin-binding protein MILT	PHYPA_007459	-1.29
myosin-like	PHYPA_022610	-2.57
myosin-binding protein 2	PHYPA_013936	-1.37
myosin-binding protein 2	PHYPA_029701	-2.16
fascetto-related protein	PHYPA_010432	-2.93
	PHYPA_010433	-1.79
	PHYPA_003129	-2.86
ARM-repeat superfamily protein (tortifolia1)	PHYPA_009080	-1.06
	PHYPA_005055	-2.39
dynein light chain	PHYPA_014820	-1.29
centromere protein E	PHYPA_027371	-1.84
dynamin-related protein 1c	PHYPA_026617	-2.67
stomatal closure-related actin-binding protein 1	PHYPA_029730	-2.46
protein singed/fascin	PHYPA_003567	-2.96
		nc = no significant change relative to control						*data from Lavy et al. (2016)
								doi.org/10.7554/eLife.13325
								(>2 fold change)

## Sheet: Table S3f
Table S3: Genes involved in 3D growth, cell cycle, cell wall biogenesis, cytokinin metabolism and flavonoid biosynthesis are altered in P. patens plants with reduced TPL activity
Analysis of DEGs linked to cell wall biogenesis and modification
Enzyme class	Homology	UniProt accession	Log2 FC PpTPL2N176H[+] v PpTPL2N176H[-]						aux/iaaΔ v WT*
cellulose synthase	-	PHYPA_012585	nc	RNAi[+] v controls					log2 FC
	PpCESA8	PHYPA_005364	nc	log2 FC	Std Err	Wald stats	P-value	P-adj
	PpCESA3	PHYPA_011269	-1.39	-1.26191	0.262134	-4.814	1.48e-06	2.61e-05
	PpCEAS7	PHYPA_019447	-2.39	-1.40146	0.24056	-5.82581	5.68e-09	1.6e-07
	PpCESA10	PHYPA_012181	nc
	PpCESA4	PHYPA_012177	-2.19	-1.73287	0.183644	-9.43603	3.87e-21	5.07e-19
	-	PHYPA_001015	nc
	PpCESA5	PHYPA_002617	-1.58	-1.73287	0.183644	-9.43603	3.87e-21	5.07e-19	nc	Ppceas5 mutants are defective in 3D growth (Goss et al., 2012 - doi.org/10.1007/s00425-011-1579-5)
callose synthase	1,3-beta-D-glucan synthase	PHYPA_028510	-3.78	-6.5684	0.426065	-15.4164	1.27e-53	1.23e-50
		PHYPA_014184	nc						*data from Lavy et al. (2016)
		PHYPA_025373	nc						doi.org/10.7554/eLife.13325
		PHYPA_013973	nc						(>2 fold change)
		PHYPA_029674	nc
		PHYPA_006387	nc
		PHYPA_014107	nc
		PHYPA_012263	nc
		PHYPA_006234	-1.47	-1.58954	0.19232	-8.26508	1.4e-16	1.12e-14
		PHYPA_028061	nc
		PHYPA_020120	nc
		PHYPA_005638	-1.21	-2.34768	0.393532	-5.96567	2.44e-09	7.25e-08
	glucan catabolic process	PHYPA_029318	-3.69072
	glycosidase	PHYPA_018047	-3.64815
expansin	ExpA5 expansin (cell wall organisation)	PHYPA_023345	-3.55188
xyloglucan endotransglucosylase	xyloglucan endotransglucosylase/hydrolase	PHYPA_021298	-3.54341
	xyloglucan endotransglucosylase/hydrolase	PHYPA_008328	-3.49031
	xyloglucan endotransglucosylase/hydrolase	PHYPA_021296	-3.43815
	xyloglucan endotransglucosylase/hydrolase	PHYPA_008327	-3.75006
			nc = no significant change relative to control

## Sheet: Table S3g
Table S3: Genes involved in 3D growth, cell cycle, cell wall biogenesis, cytokinin metabolism and flavonoid biosynthesis are altered in P. patens plants with reduced TPL activity
Auxin or cytokinin (CK) responsive genes
		Log2 FC
	Uniprot accession	PpTPL2-N176H [+]	aux/iaaΔ*
Auxin-responsive
AUX/IAA PpIAA1b	PHYPA_011543	nc	nc	AUX/IAAs are auxin induced, and act in concert with TPL to repress auxin responsive genes
AUX/IAA	PHYPA_028730	nc	nc
ARF	PHYPA_009288	-2.58	1.54943	ARFs are auxin-responsive transcription factors
	PHYPA_007443	-3.21
	PHYPA_001864	nc	2.05355
	PHYPA_022349	nc	2.05826
ASL/LBD	PHYPA_013096	-1.42	1.0749	LBD genes encode lateral organ boundary domain transcription factors
	PHYPA_020109	nc	-1.90648
GH3	PHYPA_029155	nc	nc	GH3 genes encode factors involved in IAA-conjugate synthesis
	PHYPA_014192	nc	nc
SAUR	PHYPA_008498	-3.73	1.12968	small auxin up-regulated RNA genes
	PHYPA_017556	-2.39	1.74682
	PHYPA_016915	-1.21	0
	PHYPA_015902	1.6	3.3
	PHYPA_029873	nc	-3.1
	PHYPA_016917	nc	2.2
PINA	PHYPA_027865	nc	nc	PIN proteins act as auxin efflux carriers
PINB	PHYPA_028555	-2.11	nc
PINC	PHYPA_014341	nc	nc
PIND	PHYPA_018223	nc	nc
CK-responsive
PpCESA5	PHYPA_002617	-1.58	nc
PpNOG2	PHYPA_003356	-2.69	-4.51
PpBOP	PHYPA_021804	nc	nc
	PHYPA_001642	nc	nc
	PHYPA_018345	nc	nc
PpCKX1**	PHYPA_024599	-5.05	nc
PpCKX3**	PHYPA_028220	-2.22	nc
PpRRA1	PHYPA_011373	nc	-1.017
PpRRA2	PHYPA_027691	-1.037	-2.355
PpRRA3	PHYPA_025098	nc	nc
PpRRA4	PHYPA_027676	nc	nc
PpRRA5	PHYPA_025328	nc	nc
PpRRA6	PHYPA_024267	nc	-1.127
PpRRA7	PHYPA_026914	nc	-1.296
nc = no significant change relative to control
*data from Lavy et al. (2016) - doi.org/10.7554/eLife.13325 (>2 fold change)
**data from Nishiyama et al. (2003) - doi.org/10.1073/pnas.0932694100
