# Supplementary material for: The TOPLESS corepressor regulates developmental switches in the bryophyte Physcomitrium patens that were critical for plant terrestrialisation
Source: Plant J. 2023 Jun 8;115(5):1331–44. doi: 10.1111/tpj.16322 (PMC10953049; doi:10.1111/tpj.16322)
Supplement: Supplementary file 12 — Table S4. Gene Ontology terms enriched among genes differentially regulated in PpTPL2 N176H [+] plants relative to controls. [file TPJ-115-1331-s006.xlsx]

## Sheet: Table S4A
Table S4: Gene ontology terms enriched amongst genes differentially regulated in PpTPL2-N176H [+] plants relative to controls
Down-regulated DEGs
Analysis Type: PANTHER Overrepresentation Test (Released 20190711)
Annotation Version and Release Date: GO Ontology database Released 2019-10-08
Analyzed List: upload_1 (Physcomitrella patens)
Reference List: Physcomitrella patens (all genes in database)
Test Type: FISHER
Correction: FDR
GO biological process complete	Physcomitrella patens - REFLIST (30837)	upload_1 (1219)	upload_1 (expected)	upload_1 (over/under)	upload_1 (fold Enrichment)	upload_1 (raw P-value)	upload_1 (FDR)
cytokinin metabolic process (GO:0009690)	13	8	0.51	+	15.57	5.59e-07	6.93e-05
cellular hormone metabolic process (GO:0034754)	13	8	0.51	+	15.57	5.59e-07	6.62e-05
cytokinin biosynthetic process (GO:0009691)	7	4	0.28	+	14.46	0.000554	0.016
regulation of DNA endoreduplication (GO:0032875)	12	5	0.47	+	10.54	0.000333	0.0107
hormone metabolic process (GO:0042445)	20	8	0.79	+	10.12	6.73e-06	0.000531
regulation of hormone levels (GO:0010817)	20	8	0.79	+	10.12	6.73e-06	0.000516
beta-glucan catabolic process (GO:0051275)	13	5	0.51	+	9.73	0.000447	0.0138
regulation of DNA-dependent DNA replication (GO:0090329)	13	5	0.51	+	9.73	0.000447	0.0137
cellulose catabolic process (GO:0030245)	13	5	0.51	+	9.73	0.000447	0.0135
regulation of DNA replication (GO:0006275)	15	5	0.59	+	8.43	0.000758	0.0206
cellular polysaccharide catabolic process (GO:0044247)	15	5	0.59	+	8.43	0.000758	0.0204
glucan catabolic process (GO:0009251)	15	5	0.59	+	8.43	0.000758	0.0202
innate immune response (GO:0045087)	22	7	0.87	+	8.05	8.46e-05	0.00393
systemic acquired resistance (GO:0009627)	22	7	0.87	+	8.05	8.46e-05	0.00386
immune response (GO:0006955)	22	7	0.87	+	8.05	8.46e-05	0.0038
immune system process (GO:0002376)	22	7	0.87	+	8.05	8.46e-05	0.00373
defense response, incompatible interaction (GO:0009814)	22	7	0.87	+	8.05	8.46e-05	0.00367
cellular carbohydrate catabolic process (GO:0044275)	16	5	0.63	+	7.91	0.000964	0.0246
xyloglucan metabolic process (GO:0010411)	26	8	1.03	+	7.78	3.21e-05	0.00167
cell wall polysaccharide metabolic process (GO:0010383)	30	9	1.19	+	7.59	1.22e-05	0.000757
hemicellulose metabolic process (GO:0010410)	30	9	1.19	+	7.59	1.22e-05	0.000739
defense response to other organism (GO:0098542)	24	7	0.95	+	7.38	0.000133	0.00518
response to other organism (GO:0051707)	24	7	0.95	+	7.38	0.000133	0.00511
response to external biotic stimulus (GO:0043207)	24	7	0.95	+	7.38	0.000133	0.00503
cellulose metabolic process (GO:0030243)	38	11	1.5	+	7.32	1.77e-06	0.000171
cell wall macromolecule metabolic process (GO:0044036)	45	11	1.78	+	6.18	7.1e-06	0.000529
beta-glucan metabolic process (GO:0051273)	50	12	1.98	+	6.07	3.22e-06	0.000271
cellulose biosynthetic process (GO:0030244)	25	6	0.99	+	6.07	0.000972	0.0246
plant-type cell wall organization or biogenesis (GO:0071669)	50	12	1.98	+	6.07	3.22e-06	0.000262
cell wall organization (GO:0071555)	150	36	5.93	+	6.07	6.88e-16	8.96e-13
external encapsulating structure organization (GO:0045229)	150	36	5.93	+	6.07	6.88e-16	5.97e-13
pectin catabolic process (GO:0045490)	55	13	2.17	+	5.98	1.46e-06	0.000147
regulation of cell cycle process (GO:0010564)	34	8	1.34	+	5.95	0.000159	0.00585
polysaccharide catabolic process (GO:0000272)	78	18	3.08	+	5.84	2.01e-08	3.28e-06
galacturonan metabolic process (GO:0010393)	63	14	2.49	+	5.62	1.1e-06	0.000119
pectin metabolic process (GO:0045488)	63	14	2.49	+	5.62	1.1e-06	0.000115
cell wall organization or biogenesis (GO:0071554)	190	41	7.51	+	5.46	1.67e-16	4.35e-13
response to biotic stimulus (GO:0009607)	33	7	1.3	+	5.37	0.000702	0.0194
amine metabolic process (GO:0009308)	57	12	2.25	+	5.33	1.03e-05	0.000706
plant-type cell wall organization (GO:0009664)	43	9	1.7	+	5.29	0.000136	0.00506
cell wall biogenesis (GO:0042546)	54	11	2.13	+	5.15	3.12e-05	0.00166
cell wall modification (GO:0042545)	46	9	1.82	+	4.95	0.000212	0.00727
polysaccharide metabolic process (GO:0005976)	190	37	7.51	+	4.93	7.9e-14	5.14e-11
cellular polysaccharide metabolic process (GO:0044264)	119	23	4.7	+	4.89	4.45e-09	1.05e-06
glucan metabolic process (GO:0044042)	115	22	4.55	+	4.84	1.13e-08	2.1e-06
cellular glucan metabolic process (GO:0006073)	115	22	4.55	+	4.84	1.13e-08	1.96e-06
beta-glucan biosynthetic process (GO:0051274)	37	7	1.46	+	4.79	0.00126	0.0291
hydrogen peroxide catabolic process (GO:0042744)	56	10	2.21	+	4.52	0.000185	0.00661
hydrogen peroxide metabolic process (GO:0042743)	56	10	2.21	+	4.52	0.000185	0.00652
multi-organism process (GO:0051704)	59	10	2.33	+	4.29	0.00027	0.009
drug catabolic process (GO:0042737)	154	26	6.09	+	4.27	5.5e-09	1.19e-06
antibiotic catabolic process (GO:0017001)	60	10	2.37	+	4.22	0.000304	0.0099
defense response (GO:0006952)	48	8	1.9	+	4.22	0.0012	0.0281
fatty acid biosynthetic process (GO:0006633)	83	13	3.28	+	3.96	7.04e-05	0.0034
antibiotic metabolic process (GO:0016999)	66	10	2.61	+	3.83	0.000596	0.0169
cofactor catabolic process (GO:0051187)	66	10	2.61	+	3.83	0.000596	0.0167
transmembrane receptor protein serine/threonine kinase signaling pathway (GO:0007178)	94	14	3.72	+	3.77	6.13e-05	0.00307
enzyme linked receptor protein signaling pathway (GO:0007167)	94	14	3.72	+	3.77	6.13e-05	0.00301
cellular polysaccharide biosynthetic process (GO:0033692)	68	10	2.69	+	3.72	0.000733	0.0201
polysaccharide biosynthetic process (GO:0000271)	76	11	3	+	3.66	0.000457	0.0137
fatty acid metabolic process (GO:0006631)	99	14	3.91	+	3.58	0.000101	0.00411
glucan biosynthetic process (GO:0009250)	64	9	2.53	+	3.56	0.00176	0.0396
reactive oxygen species metabolic process (GO:0072593)	73	10	2.89	+	3.47	0.0012	0.0283
cell surface receptor signaling pathway (GO:0007166)	114	15	4.51	+	3.33	0.00012	0.00473
monocarboxylic acid biosynthetic process (GO:0072330)	111	14	4.39	+	3.19	0.000296	0.00976
regulation of cell cycle (GO:0051726)	90	11	3.56	+	3.09	0.0016	0.0363
cellular carbohydrate metabolic process (GO:0044262)	206	25	8.14	+	3.07	2.89e-06	0.000251
cellular carbohydrate biosynthetic process (GO:0034637)	92	11	3.64	+	3.02	0.00188	0.0418
cellular response to chemical stimulus (GO:0070887)	198	23	7.83	+	2.94	1.35e-05	0.000749
response to chemical (GO:0042221)	264	28	10.44	+	2.68	7.95e-06	0.000575
cellular oxidant detoxification (GO:0098869)	142	15	5.61	+	2.67	0.000997	0.025
cellular response to toxic substance (GO:0097237)	144	15	5.69	+	2.64	0.00113	0.0276
cellular detoxification (GO:1990748)	144	15	5.69	+	2.64	0.00113	0.0274
detoxification (GO:0098754)	144	15	5.69	+	2.64	0.00113	0.0271
response to toxic substance (GO:0009636)	145	15	5.73	+	2.62	0.00121	0.0281
carbohydrate catabolic process (GO:0016052)	174	18	6.88	+	2.62	0.000413	0.0131
drug metabolic process (GO:0017144)	314	31	12.41	+	2.5	1.14e-05	0.000763
carbohydrate metabolic process (GO:0005975)	697	64	27.55	+	2.32	3.84e-09	1e-06
lipid biosynthetic process (GO:0008610)	240	22	9.49	+	2.32	0.000511	0.015
protein phosphorylation (GO:0006468)	938	85	37.08	+	2.29	1.87e-11	8.13e-09
cellular catabolic process (GO:0044248)	418	35	16.52	+	2.12	9.18e-05	0.00386
macromolecule catabolic process (GO:0009057)	284	23	11.23	+	2.05	0.00224	0.0485
lipid metabolic process (GO:0006629)	472	37	18.66	+	1.98	0.000234	0.00792
cellular component organization (GO:0016043)	808	59	31.94	+	1.85	1.9e-05	0.00103
phosphorylation (GO:0016310)	1241	88	49.06	+	1.79	4.96e-07	6.46e-05
response to stimulus (GO:0050896)	878	60	34.71	+	1.73	8.86e-05	0.00378
cellular component organization or biogenesis (GO:0071840)	921	61	36.41	+	1.68	0.000179	0.00648
cellular response to stimulus (GO:0051716)	710	47	28.07	+	1.67	0.00102	0.0251
oxidation-reduction process (GO:0055114)	1373	85	54.28	+	1.57	0.000106	0.00426
cellular protein modification process (GO:0006464)	1895	115	74.91	+	1.54	1.31e-05	0.000758
protein modification process (GO:0036211)	1895	115	74.91	+	1.54	1.31e-05	0.000741
phosphate-containing compound metabolic process (GO:0006796)	1794	106	70.92	+	1.49	7.24e-05	0.00343
phosphorus metabolic process (GO:0006793)	1805	106	71.35	+	1.49	9.66e-05	0.00399
macromolecule modification (GO:0043412)	1995	117	78.86	+	1.48	4.54e-05	0.00232
regulation of cellular process (GO:0050794)	1561	89	61.71	+	1.44	0.000922	0.0238
biological regulation (GO:0065007)	1899	106	75.07	+	1.41	0.000573	0.0164
biological_process (GO:0008150)	10768	542	425.66	+	1.27	1.92e-11	6.24e-09
metabolic process (GO:0008152)	7361	349	290.98	+	1.2	0.000193	0.0067
cellular process (GO:0009987)	6780	321	268.02	+	1.2	0.000433	0.0136
organic substance metabolic process (GO:0071704)	5971	282	236.04	+	1.19	0.00134	0.0306
Unclassified (UNCLASSIFIED)	20069	677	793.34	-	0.85	1.92e-11	7.13e-09
heterocycle metabolic process (GO:0046483)	1606	29	63.49	-	0.46	2.07e-06	0.000193
cellular aromatic compound metabolic process (GO:0006725)	1643	29	64.95	-	0.45	7.19e-07	8.14e-05
organonitrogen compound biosynthetic process (GO:1901566)	1290	22	50.99	-	0.43	8.34e-06	0.000587
cellular amide metabolic process (GO:0043603)	768	13	30.36	-	0.43	0.000829	0.0216
aromatic compound biosynthetic process (GO:0019438)	619	10	24.47	-	0.41	0.00206	0.0455
peptide metabolic process (GO:0006518)	707	11	27.95	-	0.39	0.000501	0.0148
cellular nitrogen compound biosynthetic process (GO:0044271)	1291	19	51.03	-	0.37	4.29e-07	5.88e-05
cellular nitrogen compound metabolic process (GO:0034641)	2255	33	89.14	-	0.37	9.11e-12	4.75e-09
organic cyclic compound metabolic process (GO:1901360)	1684	24	66.57	-	0.36	2.4e-09	6.95e-07
nucleobase-containing compound metabolic process (GO:0006139)	1436	19	56.77	-	0.33	9.49e-09	1.9e-06
gene expression (GO:0010467)	1316	17	52.02	-	0.33	2.93e-08	4.49e-06
nucleic acid metabolic process (GO:0090304)	1097	13	43.36	-	0.3	1.46e-07	2.12e-05
amide biosynthetic process (GO:0043604)	722	8	28.54	-	0.28	1.31e-05	0.000773
translation (GO:0006412)	684	7	27.04	-	0.26	1.17e-05	0.000761
peptide biosynthetic process (GO:0043043)	688	7	27.2	-	0.26	1.21e-05	0.000768
RNA metabolic process (GO:0016070)	738	7	29.17	-	0.24	2.34e-06	0.00021
RNA processing (GO:0006396)	361	3	14.27	-	0.21	0.000802	0.0211
cellular protein-containing complex assembly (GO:0034622)	173	0	6.84	-	< 0.01	0.00218	0.0476
protein-containing complex assembly (GO:0065003)	195	0	7.71	-	< 0.01	0.00101	0.025
GO molecular function complete
cytokinin dehydrogenase activity (GO:0019139)	6	4	0.24	+	16.86	0.000364	0.013
cellulase activity (GO:0008810)	13	5	0.51	+	9.73	0.000447	0.0153
fatty acid binding (GO:0005504)	22	7	0.87	+	8.05	8.46e-05	0.00533
monocarboxylic acid binding (GO:0033293)	26	7	1.03	+	6.81	0.000203	0.00997
xyloglucan:xyloglucosyl transferase activity (GO:0016762)	30	8	1.19	+	6.75	7.55e-05	0.00517
carbon-oxygen lyase activity, acting on polysaccharides (GO:0016837)	23	6	0.91	+	6.6	0.000669	0.0211
pectate lyase activity (GO:0030570)	23	6	0.91	+	6.6	0.000669	0.0207
aspartyl esterase activity (GO:0045330)	46	9	1.82	+	4.95	0.000212	0.00955
pectinesterase activity (GO:0030599)	46	9	1.82	+	4.95	0.000212	0.00929
glucosyltransferase activity (GO:0046527)	91	15	3.6	+	4.17	1.17e-05	0.00132
carboxylic ester hydrolase activity (GO:0052689)	80	13	3.16	+	4.11	5.03e-05	0.00377
aspartic-type endopeptidase activity (GO:0004190)	50	8	1.98	+	4.05	0.00151	0.0442
aspartic-type peptidase activity (GO:0070001)	50	8	1.98	+	4.05	0.00151	0.0434
hydrolase activity, hydrolyzing O-glycosyl compounds (GO:0004553)	271	36	10.71	+	3.36	2.49e-09	7.86e-07
peroxidase activity (GO:0004601)	99	13	3.91	+	3.32	0.000339	0.013
lipid binding (GO:0008289)	115	15	4.55	+	3.3	0.000131	0.00736
oxidoreductase activity, acting on peroxide as acceptor (GO:0016684)	104	13	4.11	+	3.16	0.000519	0.017
hydrolase activity, acting on glycosyl bonds (GO:0016798)	308	38	12.18	+	3.12	5.68e-09	1.49e-06
motor activity (GO:0003774)	108	13	4.27	+	3.05	0.000716	0.0217
monooxygenase activity (GO:0004497)	117	14	4.63	+	3.03	0.000479	0.0161
microtubule binding (GO:0008017)	129	15	5.1	+	2.94	0.000403	0.0141
oxidoreductase activity, acting on paired donors, with incorporation or reduction of molecular oxygen (GO:0016705)	149	17	5.89	+	2.89	0.00021	0.01
cytoskeletal protein binding (GO:0008092)	194	20	7.67	+	2.61	0.000212	0.0098
heme binding (GO:0020037)	227	23	8.97	+	2.56	0.000153	0.00831
tubulin binding (GO:0015631)	149	15	5.89	+	2.55	0.00155	0.0435
tetrapyrrole binding (GO:0046906)	281	26	11.11	+	2.34	0.000218	0.00926
transferase activity, transferring hexosyl groups (GO:0016758)	241	22	9.53	+	2.31	0.000534	0.0172
protein kinase activity (GO:0004672)	904	74	35.74	+	2.07	2.16e-08	4.86e-06
transferase activity, transferring glycosyl groups (GO:0016757)	447	33	17.67	+	1.87	0.00107	0.0317
phosphotransferase activity, alcohol group as acceptor (GO:0016773)	1046	75	41.35	+	1.81	2.28e-06	0.000359
kinase activity (GO:0016301)	1116	76	44.12	+	1.72	1.31e-05	0.00122
hydrolase activity (GO:0016787)	2203	148	87.09	+	1.7	1.12e-09	4.41e-07
oxidoreductase activity (GO:0016491)	1227	78	48.5	+	1.61	8.34e-05	0.00547
catalytic activity, acting on a protein (GO:0140096)	1771	112	70.01	+	1.6	2.8e-06	0.000401
ATP binding (GO:0005524)	1928	119	76.21	+	1.56	3.83e-06	0.000502
adenyl ribonucleotide binding (GO:0032559)	1993	120	78.78	+	1.52	1.21e-05	0.00127
drug binding (GO:0008144)	2030	122	80.25	+	1.52	1.1e-05	0.00133
adenyl nucleotide binding (GO:0030554)	1997	120	78.94	+	1.52	1.24e-05	0.00122
purine ribonucleoside triphosphate binding (GO:0035639)	2201	127	87.01	+	1.46	3.79e-05	0.00298
catalytic activity (GO:0003824)	6857	393	271.06	+	1.45	3.86e-15	6.08e-12
purine ribonucleotide binding (GO:0032555)	2266	128	89.58	+	1.43	9.56e-05	0.00579
purine nucleotide binding (GO:0017076)	2271	128	89.77	+	1.43	9.8e-05	0.00571
anion binding (GO:0043168)	2631	148	104	+	1.42	3.1e-05	0.00257
transferase activity (GO:0016740)	2674	150	105.7	+	1.42	2.84e-05	0.00249
ribonucleotide binding (GO:0032553)	2303	128	91.04	+	1.41	0.000171	0.00866
ion binding (GO:0043167)	4289	236	169.55	+	1.39	2.86e-07	5e-05
carbohydrate derivative binding (GO:0097367)	2352	129	92.98	+	1.39	0.000298	0.0117
small molecule binding (GO:0036094)	2729	147	107.88	+	1.36	0.000226	0.00937
nucleotide binding (GO:0000166)	2562	138	101.28	+	1.36	0.000342	0.0128
nucleoside phosphate binding (GO:1901265)	2562	138	101.28	+	1.36	0.000342	0.0125
molecular_function (GO:0003674)	11527	568	455.67	+	1.25	1.26e-10	6.62e-08
binding (GO:0005488)	6944	335	274.5	+	1.22	6.97e-05	0.00499
Unclassified (UNCLASSIFIED)	19310	651	763.33	-	0.85	1.26e-10	9.92e-08
structural molecule activity (GO:0005198)	572	7	22.61	-	0.31	0.000261	0.0105
structural constituent of ribosome (GO:0003735)	502	5	19.84	-	0.25	0.000156	0.0082
RNA binding (GO:0003723)	718	4	28.38	-	0.14	3.31e-08	6.51e-06

## Sheet: Table S4B
Table S4: Gene ontology terms enriched amongst genes differentially regulated in PpTPL2-N176H [+] plants relative to controls
Up-regulated DEGs
Analysis Type: PANTHER Overrepresentation Test (Released 20190711)
Annotation Version and Release Date: GO Ontology database Released 2019-10-08
Analyzed List: upload_1 (Physcomitrella patens)
Reference List: Physcomitrella patens (all genes in database)
Test Type: FISHER
Correction: FDR
GO biological process complete	Physcomitrella patens - REFLIST (30837)	upload_1 (672)	upload_1 (expected)	upload_1 (over/under)	upload_1 (fold Enrichment)	upload_1 (raw P-value)	upload_1 (FDR)
cinnamic acid metabolic process (GO:0009803)	12	7	0.26	+	26.77	7.84e-08	4.09e-05
cinnamic acid biosynthetic process (GO:0009800)	12	7	0.26	+	26.77	7.84e-08	3.41e-05
phenylpropanoid biosynthetic process (GO:0009699)	12	7	0.26	+	26.77	7.84e-08	2.92e-05
phenylpropanoid metabolic process (GO:0009698)	15	7	0.33	+	21.41	2.51e-07	5.45e-05
secondary metabolite biosynthetic process (GO:0044550)	16	7	0.35	+	20.08	3.54e-07	7.1e-05
erythrose 4-phosphate/phosphoenolpyruvate family amino acid catabolic process (GO:1902222)	17	7	0.37	+	18.9	4.91e-07	9.14e-05
L-phenylalanine catabolic process (GO:0006559)	17	7	0.37	+	18.9	4.91e-07	8.53e-05
secondary metabolic process (GO:0019748)	19	7	0.41	+	16.91	8.99e-07	0.000146
erythrose 4-phosphate/phosphoenolpyruvate family amino acid metabolic process (GO:1902221)	22	8	0.48	+	16.69	1.59e-07	5.17e-05
chorismate biosynthetic process (GO:0009423)	11	4	0.24	+	16.69	0.000232	0.0126
L-phenylalanine metabolic process (GO:0006558)	22	8	0.48	+	16.69	1.59e-07	4.6e-05
chorismate metabolic process (GO:0046417)	13	4	0.28	+	14.12	0.000391	0.0167
benzene-containing compound metabolic process (GO:0042537)	24	7	0.52	+	13.38	3.28e-06	0.000449
aromatic amino acid family catabolic process (GO:0009074)	24	7	0.52	+	13.38	3.28e-06	0.000427
water transport (GO:0006833)	16	4	0.35	+	11.47	0.000757	0.0274
fluid transport (GO:0042044)	16	4	0.35	+	11.47	0.000757	0.027
dicarboxylic acid biosynthetic process (GO:0043650)	20	4	0.44	+	9.18	0.00155	0.0499
alpha-amino acid catabolic process (GO:1901606)	40	7	0.87	+	8.03	5.83e-05	0.0049
aromatic amino acid family metabolic process (GO:0009072)	92	15	2	+	7.48	9.06e-09	2.36e-05
organic acid catabolic process (GO:0016054)	50	8	1.09	+	7.34	3.07e-05	0.00286
carboxylic acid catabolic process (GO:0046395)	50	8	1.09	+	7.34	3.07e-05	0.00276
cellular amino acid catabolic process (GO:0009063)	44	7	0.96	+	7.3	9.97e-05	0.00764
hydrogen peroxide catabolic process (GO:0042744)	56	7	1.22	+	5.74	0.000382	0.0172
hydrogen peroxide metabolic process (GO:0042743)	56	7	1.22	+	5.74	0.000382	0.0169
small molecule catabolic process (GO:0044282)	72	9	1.57	+	5.74	5.75e-05	0.005
cofactor catabolic process (GO:0051187)	66	8	1.44	+	5.56	0.000179	0.0106
drug catabolic process (GO:0042737)	154	18	3.36	+	5.36	3.39e-08	2.95e-05
aromatic amino acid family biosynthetic process (GO:0009073)	60	7	1.31	+	5.35	0.000558	0.0211
antibiotic catabolic process (GO:0017001)	60	7	1.31	+	5.35	0.000558	0.0208
antibiotic metabolic process (GO:0016999)	66	7	1.44	+	4.87	0.000938	0.0321
aromatic compound catabolic process (GO:0019439)	86	8	1.87	+	4.27	0.000914	0.0317
organic cyclic compound catabolic process (GO:1901361)	92	8	2	+	3.99	0.00137	0.0457
monocarboxylic acid biosynthetic process (GO:0072330)	111	9	2.42	+	3.72	0.00111	0.0375
monocarboxylic acid metabolic process (GO:0032787)	245	18	5.34	+	3.37	1.63e-05	0.00177
drug metabolic process (GO:0017144)	314	22	6.84	+	3.22	3.98e-06	0.000493
organic acid biosynthetic process (GO:0016053)	285	18	6.21	+	2.9	0.000103	0.00767
carboxylic acid biosynthetic process (GO:0046394)	285	18	6.21	+	2.9	0.000103	0.00746
cellular catabolic process (GO:0044248)	418	23	9.11	+	2.52	8.89e-05	0.00702
cellular amino acid metabolic process (GO:0006520)	346	19	7.54	+	2.52	0.000363	0.0169
catabolic process (GO:0009056)	596	32	12.99	+	2.46	7.58e-06	0.000898
small molecule biosynthetic process (GO:0044283)	393	21	8.56	+	2.45	0.000383	0.0166
carbohydrate metabolic process (GO:0005975)	697	37	15.19	+	2.44	1.7e-06	0.000246
carboxylic acid metabolic process (GO:0019752)	609	32	13.27	+	2.41	1.06e-05	0.0012
oxoacid metabolic process (GO:0043436)	624	32	13.6	+	2.35	2.51e-05	0.00261
organic acid metabolic process (GO:0006082)	628	32	13.69	+	2.34	2.63e-05	0.00263
organic substance catabolic process (GO:1901575)	516	25	11.24	+	2.22	0.000393	0.0165
oxidation-reduction process (GO:0055114)	1373	62	29.92	+	2.07	1.66e-07	4.33e-05
regulation of transcription, DNA-templated (GO:0006355)	829	37	18.07	+	2.05	6.81e-05	0.00554
regulation of RNA biosynthetic process (GO:2001141)	847	37	18.46	+	2	0.000122	0.00837
regulation of nucleic acid-templated transcription (GO:1903506)	847	37	18.46	+	2	0.000122	0.00815
regulation of RNA metabolic process (GO:0051252)	852	37	18.57	+	1.99	0.00013	0.00848
regulation of nucleobase-containing compound metabolic process (GO:0019219)	857	37	18.68	+	1.98	0.00014	0.00888
regulation of cellular macromolecule biosynthetic process (GO:2000112)	860	37	18.74	+	1.97	0.000146	0.00907
regulation of macromolecule biosynthetic process (GO:0010556)	878	37	19.13	+	1.93	0.000257	0.0137
regulation of cellular biosynthetic process (GO:0031326)	883	37	19.24	+	1.92	0.000271	0.0141
regulation of biosynthetic process (GO:0009889)	883	37	19.24	+	1.92	0.000271	0.0138
regulation of gene expression (GO:0010468)	913	38	19.9	+	1.91	0.000229	0.0127
regulation of nitrogen compound metabolic process (GO:0051171)	1009	41	21.99	+	1.86	0.000281	0.0141
regulation of primary metabolic process (GO:0080090)	1014	41	22.1	+	1.86	0.00029	0.0143
regulation of cellular metabolic process (GO:0031323)	1038	41	22.62	+	1.81	0.000368	0.0168
small molecule metabolic process (GO:0044281)	1039	41	22.64	+	1.81	0.000521	0.0203
regulation of macromolecule metabolic process (GO:0060255)	1089	42	23.73	+	1.77	0.000505	0.0199
regulation of metabolic process (GO:0019222)	1110	42	24.19	+	1.74	0.000801	0.0282
biological_process (GO:0008150)	10768	275	234.66	+	1.17	0.00142	0.0463
Unclassified (UNCLASSIFIED)	20069	397	437.34	-	0.91	0.00142	0.0469
cellular process (GO:0009987)	6780	114	147.75	-	0.77	0.00156	0.0495
macromolecule metabolic process (GO:0043170)	4293	62	93.55	-	0.66	0.000292	0.0141
cellular macromolecule metabolic process (GO:0044260)	3454	46	75.27	-	0.61	0.00019	0.011
nucleobase-containing compound metabolic process (GO:0006139)	1436	12	31.29	-	0.38	0.000119	0.0084
heterocycle metabolic process (GO:0046483)	1606	13	35	-	0.37	2.83e-05	0.00273
cellular nitrogen compound metabolic process (GO:0034641)	2255	16	49.14	-	0.33	3.96e-08	2.58e-05
cellular amide metabolic process (GO:0043603)	768	4	16.74	-	0.24	0.000538	0.0206
translation (GO:0006412)	684	3	14.91	-	0.2	0.000429	0.0177
peptide biosynthetic process (GO:0043043)	688	3	14.99	-	0.2	0.000434	0.0177
peptide metabolic process (GO:0006518)	707	3	15.41	-	0.19	0.00031	0.0147
amide biosynthetic process (GO:0043604)	722	3	15.73	-	0.19	0.000218	0.0123
RNA metabolic process (GO:0016070)	738	3	16.08	-	0.19	0.000154	0.00933
cellular nitrogen compound biosynthetic process (GO:0044271)	1291	5	28.13	-	0.18	1.94e-07	4.59e-05
nucleic acid metabolic process (GO:0090304)	1097	4	23.91	-	0.17	1.14e-06	0.000175
heterocycle biosynthetic process (GO:0018130)	602	2	13.12	-	0.15	0.00049	0.0196
gene expression (GO:0010467)	1316	4	28.68	-	0.14	1.55e-08	2.02e-05
RNA processing (GO:0006396)	361	0	7.87	-	< 0.01	0.000715	0.0262
GO molecular function complete
mannosyl-oligosaccharide glucosidase activity (GO:0004573)	4	3	0.09	+	34.42	0.000317	0.0217
glucosidase activity (GO:0015926)	6	4	0.13	+	30.59	3.89e-05	0.00408
phenylalanine ammonia-lyase activity (GO:0045548)	12	7	0.26	+	26.77	7.84e-08	2.47e-05
ammonia-lyase activity (GO:0016841)	16	8	0.35	+	22.94	2.23e-08	1.76e-05
carbon-nitrogen lyase activity (GO:0016840)	39	8	0.85	+	9.41	6.2e-06	0.00122
oxidoreductase activity, acting on single donors with incorporation of molecular oxygen, incorporation of two atoms of oxygen (GO:0016702)	37	7	0.81	+	8.68	3.75e-05	0.00493
dioxygenase activity (GO:0051213)	37	7	0.81	+	8.68	3.75e-05	0.00455
oxidoreductase activity, acting on single donors with incorporation of molecular oxygen (GO:0016701)	47	8	1.02	+	7.81	2.07e-05	0.00296
peroxidase activity (GO:0004601)	99	9	2.16	+	4.17	0.000519	0.0327
oxidoreductase activity, acting on peroxide as acceptor (GO:0016684)	104	9	2.27	+	3.97	0.000721	0.0421
sequence-specific DNA binding (GO:0043565)	150	11	3.27	+	3.37	0.000712	0.0431
transferase activity, transferring acyl groups other than amino-acyl groups (GO:0016747)	199	14	4.34	+	3.23	0.000211	0.0167
hydrolase activity, hydrolyzing O-glycosyl compounds (GO:0004553)	271	19	5.91	+	3.22	1.77e-05	0.00278
lyase activity (GO:0016829)	289	20	6.3	+	3.18	1.28e-05	0.00224
DNA-binding transcription factor activity (GO:0003700)	356	24	7.76	+	3.09	2.74e-06	0.000616
heme binding (GO:0020037)	227	15	4.95	+	3.03	0.000241	0.0173
transferase activity, transferring acyl groups (GO:0016746)	244	16	5.32	+	3.01	0.000165	0.0136
hydrolase activity, acting on glycosyl bonds (GO:0016798)	308	19	6.71	+	2.83	8.96e-05	0.00882
transcription regulator activity (GO:0140110)	422	24	9.2	+	2.61	3.86e-05	0.00434
oxidoreductase activity (GO:0016491)	1227	57	26.74	+	2.13	2.89e-07	7.58e-05
DNA binding (GO:0003677)	1149	46	25.04	+	1.84	0.000133	0.0117
catalytic activity (GO:0003824)	6857	215	149.43	+	1.44	9.95e-09	1.57e-05
molecular_function (GO:0003674)	11527	321	251.2	+	1.28	6.23e-08	3.27e-05
Unclassified (UNCLASSIFIED)	19310	351	420.8	-	0.83	6.23e-08	2.45e-05
RNA binding (GO:0003723)	718	3	15.65	-	0.19	0.000216	0.0162
structural constituent of ribosome (GO:0003735)	502	1	10.94	-	0.09	0.000458	0.03
structural molecule activity (GO:0005198)	572	1	12.47	-	0.08	0.000103	0.00954
