# Supplementary material for: The TOPLESS corepressor regulates developmental switches in the bryophyte Physcomitrium patens that were critical for plant terrestrialisation
Source: Plant J. 2023 Jun 8;115(5):1331–44. doi: 10.1111/tpj.16322 (PMC10953049; doi:10.1111/tpj.16322)
Supplement: Supplementary file 13 — Table S5. Oligonucleotides used during this study. [file TPJ-115-1331-s009.xlsx]

## Sheet: Table S5
Table S5: oligonucleotides used during this study
Primer name	Primer sequence	Notes
TPL1_S1	AAGCCAAGCCAAGGTAAGCCTAT
TPL1_A1	GCTATGAAATGGACAACCACAGC
TPL1_S2	CGGATGCAGTCTCAATTTCAATC
TPL1_A2	AGAAGGTGCTCCATGGTATTTCA
TPL1_KOS	CTCAACGACAACATCCTCGATCT
TPL1_KOA	AAGGCCCTTGTGGATATTCATGT
TPL1_S3	GGCATGTGTCCTTTGGATTTGTA
TPL1_A3	CCAAGACACAGCCATTCCTCTAA	oligos for the preparation of PpTPL1 and PpTPL2 knock-out constructs and to test targeting
TPL2_S1	ATAAGTGCAGTGGCCGATACTGA
TPL2_A1	TCATCAACCCTCGCTAACCATT
TPL2_S2	ATGGATGCAAGCATTTCTCATGT
TPL2_A2	GGAGCAGGTCTGACTGTGTCAAT
TPL2_KOS	GGCTTATCAAAGCGTCCTCAGA
TPL2_KOA	AGCTTTTCACGGCTGTCTAGGTT
TPL2_S3	ATTTCCGAGTCTGCGACAATGTA
TPL2_A3	ACTCCAAACGAGATGCAACTGAA
35Spro2R	TCGGATTCCATTGCCCAGCTATCT
g6term4F	TAGGGTTCCTATAGGGTTTCGCTCA
PpT2-F	GGGGACAAGTTTGTACAAAAAAGCAGGCTTA GCAGGGAGCAATGTCGTCCTTGAG	Amplification of PpTPL2 coding region
PpT2-R	GGGGACCACTTTGTACAAGAAAGCTGGGTT TCATCTTGGGGTTTGGTCTGATCCTTG
PpT2sdmF	CACCCTTATTCATCAGAGTCTC	PpTPL2 site directed mutagenesis primers to generate N176H
PpT2sdmR	CGCAGGCGAGATGCTTTTAATG
AtTPLF	GGGGACAAGTTTGTACAAAAAAGCAGGCTTA GAGAGAAAACATGTCTTCTCTTAG	Amplification of Arabidopsis TPL coding region
AtTPLR	GGGGACCACTTTGTACAAGAAAGCTGGGTT TCATCTCTGAGGCTGATCAGATGC
qTPL1_F	GTCAATGGCTGGGTCCGTTA	RT-qPCR oligos for the PpTPL1 transcript
qTPL1_R	CGATCTGGGATGTCGTCAGG
qTPL2_F	CCCTGCAGGGAGGGGAGA	RT-qPCR oligos for the PpTPL2 transcript
pTPL2_R	TCCAACCGCGACTCATCCGAC
EF1aF	CAGGGTGTCCAGAACGGTGT	RT-qPCR oligos for normailsation
EF1aR	CCTCGCTCTAGCTTCCAGCA	(from Lloyd & Davies (2013) - https://doi.org/10.1111/tpj.12329)
PpSMG1-F	CCGAAGCGCACCTCTTATTTGTC	Primers for comparative PCR to assess transgene copy number
PpSMG1-R	CGGTAAGACAGCTCACGAAGCTC	PpSMG1-F and -R for a known single copy gene in P. patens genome (from Lloyd & Davies (2013) - https://doi.org/10.1111/tpj.12329)
XVE-F	GAAGAACAGCCTGGCCTTGTC	XVE-F and -R for the XVE sequence present in all PpTPL2 and PpTPL-RNAi transgenes
XVE-R	AGACTTCAGGGTGCTGGACAG
